# Supplementary material for: Transcriptomic Profiling of Mouse Brain During Acute and Chronic Infections by Toxoplasma gondii Oocysts
Source: Front Microbiol. 2020 Oct 19;11:570903. doi: 10.3389/fmicb.2020.570903 (PMC7604304; doi:10.3389/fmicb.2020.570903)
Supplement: Supplementary Table 1 — Differentially expressed transcripts identified in the present study during acute and chronic T. gondii infections. [file Table_1.XLSX]

## Sheet: Acute
Transcript ID	Gene ID	Gene Symbol	Log2 (FoldChange)	Catergery	Adjusted P-value	Function Description
ENSMUST00000068063	ENSMUSG00000078922	Tgtp1	5.66751	Upregulated	4.98e-109	T cell specific GTPase 1 [Source: MGI Symbol; Acc: MGI: 98734]
ENSMUST00000097271	ENSMUSG00000046879	Irgm1	5.00191	Upregulated	4.57e-105	immunity-related GTPase family M member 1 [Source: MGI Symbol; Acc: MGI: 107567]
ENSMUST00000035266	ENSMUSG00000078853	Igtp	6.70282	Upregulated	1.08e-101	interferon gamma induced GTPase [Source: MGI Symbol; Acc: MGI: 107729]
ENSMUST00000090127	ENSMUSG00000105504	Gbp5	7.28034	Upregulated	1.08e-101	guanylate binding protein 5 [Source: MGI Symbol; Acc: MGI: 2429943]
ENSMUST00000066912	ENSMUSG00000054072	Iigp1	7.18622	Upregulated	2.19e-100	interferon inducible GTPase 1 [Source: MGI Symbol; Acc: MGI: 1926259]
ENSMUST00000106221	ENSMUSG00000028268	Gbp3	4.83796	Upregulated	1.75e-94	guanylate binding protein 3 [Source: MGI Symbol; Acc: MGI: 1926263]
ENSMUST00000196204	ENSMUSG00000079363	Gbp4	5.92026	Upregulated	2.23e-94	guanylate binding protein 4 [Source: MGI Symbol; Acc: MGI: 97072]
ENSMUST00000058704	ENSMUSG00000069874	Irgm2	5.68109	Upregulated	3.98e-79	immunity-related GTPase family M member 2 [Source: MGI Symbol; Acc: MGI: 1926262]
ENSMUST00000050011	ENSMUSG00000079362	Gm43302	5.98193	Upregulated	2.79e-78	predicted gene 43302 [Source: MGI Symbol; Acc: MGI: 5663439]
ENSMUST00000050487	ENSMUSG00000024610	Cd74	6.06974	Upregulated	2.09e-71	CD74 antigen (invariant polypeptide of major histocompatibility complex, class II antigen-associated) [Source: MGI Symbol; Acc: MGI: 96534]
ENSMUST00000172912	ENSMUSG00000061232	H2-K1	3.90852	Upregulated	1.98e-70	histocompatibility 2, K1, K region [Source: MGI Symbol; Acc: MGI: 95904]
ENSMUST00000029936	ENSMUSG00000040264	Gbp2b	5.86911	Upregulated	3.62e-70	guanylate binding protein 2b [Source: MGI Symbol; Acc: MGI: 95666]
ENSMUST00000051672	ENSMUSG00000046718	Bst2	4.86908	Upregulated	2.83e-68	bone marrow stromal cell antigen 2 [Source: MGI Symbol; Acc: MGI: 1916800]
ENSMUST00000130697	ENSMUSG00000002325	Irf9	3.17568	Upregulated	1.65e-67	interferon regulatory factor 9 [Source: MGI Symbol; Acc: MGI: 107587]
ENSMUST00000016640	ENSMUSG00000016496	Cd274	5.74979	Upregulated	2.11e-67	CD274 antigen [Source: MGI Symbol; Acc: MGI: 1926446]
ENSMUST00000229815	ENSMUSG00000115886	Tgtp1	6.33888	Upregulated	3.93e-67	T-cell-specific guanine nucleotide triphosphate-binding protein 1 [Source: UniProtKB/Swiss-Prot; AccQ62293]
ENSMUST00000046383	ENSMUSG00000039304	Tnfsf10	3.37435	Upregulated	4.97e-66	tumor necrosis factor (ligand) superfamily, member 10 [Source: MGI Symbol; Acc: MGI: 107414]
ENSMUST00000102476	ENSMUSG00000060802	B2m	3.29128	Upregulated	9.15e-66	beta-2 microglobulin [Source: MGI Symbol; Acc: MGI: 88127]
ENSMUST00000236232	ENSMUSG00000060586	H2-Eb1	5.9653	Upregulated	1.3e-65	histocompatibility 2, class II antigen E beta [Source: MGI Symbol; Acc: MGI: 95901]
ENSMUST00000116393	ENSMUSG00000041449	Serpina3h	5.15131	Upregulated	3.34e-62	serine (or cysteine) peptidase inhibitor, clade A, member 3H [Source: MGI Symbol; Acc: MGI: 2182839]
ENSMUST00000065588	ENSMUSG00000105096	Gbp10	7.90489	Upregulated	4.33e-62	guanylate-binding protein 10 [Source: MGI Symbol; Acc: MGI: 4359647]
ENSMUST00000170086	ENSMUSG00000037321	Tap1	5.20666	Upregulated	4.47e-62	transporter 1, ATP-binding cassette, sub-family B (MDR/TAP) [Source: MGI Symbol; Acc: MGI: 98483]
ENSMUST00000186857	ENSMUSG00000026104	Stat1	4.15321	Upregulated	6.69e-62	signal transducer and activator of transcription 1 [Source: MGI Symbol; Acc: MGI: 103063]
ENSMUST00000097563	ENSMUSG00000024610	Cd74	6.28969	Upregulated	1.73e-57	CD74 antigen (invariant polypeptide of major histocompatibility complex, class II antigen-associated) [Source: MGI Symbol; Acc: MGI: 96534]
ENSMUST00000025181	ENSMUSG00000061232	H2-K1	3.89193	Upregulated	2.02e-57	histocompatibility 2, K1, K region [Source: MGI Symbol; Acc: MGI: 95904]
ENSMUST00000235482	ENSMUSG00000036322	H2-Ea-ps	5.57922	Upregulated	5.57e-57	histocompatibility 2, class II antigen E alpha, pseudogene [Source: MGI Symbol; Acc: MGI: 95900]
ENSMUST00000165774	ENSMUSG00000028270	Gbp2	5.0429	Upregulated	8.54e-56	guanylate binding protein 2 [Source: MGI Symbol; Acc: MGI: 102772]
ENSMUST00000102825	ENSMUSG00000074896	Ifit3	4.19459	Upregulated	4.28e-54	interferon-induced protein with tetratricopeptide repeats 3 [Source: MGI Symbol; Acc: MGI: 1101055]
ENSMUST00000046745	ENSMUSG00000078921	Tgtp2	6.75667	Upregulated	5.08e-53	T cell specific GTPase 2 [Source: MGI Symbol; Acc: MGI: 3710083]
ENSMUST00000026565	ENSMUSG00000025492	Ifitm3	3.61513	Upregulated	9.32e-53	interferon induced transmembrane protein 3 [Source: MGI Symbol; Acc: MGI: 1913391]
ENSMUST00000174576	ENSMUSG00000096727	Psmb9	4.81028	Upregulated	1.76e-51	proteasome (prosome, macropain) subunit, beta type 9 (large multifunctional peptidase 2) [Source: MGI Symbol; Acc: MGI: 1346526]
ENSMUST00000040828	ENSMUSG00000073421	H2-Ab1	5.02406	Upregulated	2.92e-50	histocompatibility 2, class II antigen A, beta 1 [Source: MGI Symbol; Acc: MGI: 103070]
ENSMUST00000173441	ENSMUSG00000024338	Psmb8	4.79801	Upregulated	3.25e-49	proteasome (prosome, macropain) subunit, beta type 8 (large multifunctional peptidase 7) [Source: MGI Symbol; Acc: MGI: 1346527]
ENSMUST00000045097	ENSMUSG00000040253	Gbp7	4.52858	Upregulated	5.79e-46	guanylate binding protein 7 [Source: MGI Symbol; Acc: MGI: 2444421]
ENSMUST00000102678	ENSMUSG00000067212	H2-T23	4.62956	Upregulated	7.53e-46	histocompatibility 2, T region locus 23 [Source: MGI Symbol; Acc: MGI: 95957]
ENSMUST00000186574	ENSMUSG00000026104	Stat1	4.5459	Upregulated	2.14e-45	signal transducer and activator of transcription 1 [Source: MGI Symbol; Acc: MGI: 103063]
ENSMUST00000040655	ENSMUSG00000036594	H2-Aa	5.41365	Upregulated	4.99e-45	histocompatibility 2, class II antigen A, alpha [Source: MGI Symbol; Acc: MGI: 95895]
ENSMUST00000031549	ENSMUSG00000073555	Gm4951	6.956	Upregulated	5.36e-45	predicted gene 4951 [Source: MGI Symbol; Acc: MGI: 3644953]
ENSMUST00000119467	ENSMUSG00000082292	Gm12250	7.3509	Upregulated	7.39e-44	predicted gene 12250 [Source: MGI Symbol; Acc: MGI: 3649299]
ENSMUST00000029671	ENSMUSG00000028037	Ifi44	5.71844	Upregulated	5.16e-43	interferon-induced protein 44 [Source: MGI Symbol; Acc: MGI: 2443016]
ENSMUST00000081435	ENSMUSG00000035929	H2-Q4	4.26581	Upregulated	6.96e-42	histocompatibility 2, Q region locus 4 [Source: MGI Symbol; Acc: MGI: 95933]
ENSMUST00000172503	ENSMUSG00000073411	H2-D1	3.53961	Upregulated	6.96e-42	histocompatibility 2, D region locus 1 [Source: MGI Symbol; Acc: MGI: 95896]
ENSMUST00000113742	ENSMUSG00000079492	Gm11127	3.03768	Upregulated	1.64e-41	predicted gene 11127 [Source: MGI Symbol; Acc: MGI: 3779381]
ENSMUST00000055071	ENSMUSG00000079017	Ifi27l2a	4.16504	Upregulated	2.19e-41	interferon, alpha-inducible protein 27 like 2A [Source: MGI Symbol; Acc: MGI: 1924183]
ENSMUST00000102824	ENSMUSG00000034459	Ifit1	4.80227	Upregulated	1.57e-38	interferon-induced protein with tetratricopeptide repeats 1 [Source: MGI Symbol; Acc: MGI: 99450]
ENSMUST00000032198	ENSMUSG00000030107	Usp18	5.04872	Upregulated	1.58e-38	ubiquitin specific peptidase 18 [Source: MGI Symbol; Acc: MGI: 1344364]
ENSMUST00000186526	ENSMUSG00000075602	Ly6a	5.55181	Upregulated	6.65e-38	lymphocyte antigen 6 complex, locus A [Source: MGI Symbol; Acc: MGI: 107527]
ENSMUST00000113879	ENSMUSG00000073409	H2-Q6	3.87841	Upregulated	9.54e-38	histocompatibility 2, Q region locus 6 [Source: MGI Symbol; Acc: MGI: 95935]
ENSMUST00000043722	ENSMUSG00000033880	Lgals3bp	3.1944	Upregulated	4.79e-37	lectin, galactoside-binding, soluble, 3 binding protein [Source: MGI Symbol; Acc: MGI: 99554]
ENSMUST00000235582	ENSMUSG00000067203	H2-K2	4.14463	Upregulated	4.94e-37	histocompatibility 2, K region locus 2 [Source: MGI Symbol; Acc: MGI: 95906]
ENSMUST00000172785	ENSMUSG00000073411	H2-D1	3.31332	Upregulated	7.71e-37	histocompatibility 2, D region locus 1 [Source: MGI Symbol; Acc: MGI: 95896]
ENSMUST00000210901	ENSMUSG00000033355	Rtp4	4.4938	Upregulated	1.08e-36	receptor transporter protein 4 [Source: MGI Symbol; Acc: MGI: 1915025]
ENSMUST00000042665	ENSMUSG00000034422	Parp14	4.3701	Upregulated	3.86e-36	poly (ADP-ribose) polymerase family, member 14 [Source: MGI Symbol; Acc: MGI: 1919489]
ENSMUST00000174699	ENSMUSG00000073409	H2-Q6	4.79824	Upregulated	5.86e-36	histocompatibility 2, Q region locus 6 [Source: MGI Symbol; Acc: MGI: 95935]
ENSMUST00000085425	ENSMUSG00000035692	Isg15	5.81638	Upregulated	1.09e-35	ISG15 ubiquitin-like modifier [Source: MGI Symbol; Acc: MGI: 1855694]
ENSMUST00000065408	ENSMUSG00000079018	Ly6c1	2.08811	Upregulated	9.97e-35	lymphocyte antigen 6 complex, locus C1 [Source: MGI Symbol; Acc: MGI: 96882]
ENSMUST00000108920	ENSMUSG00000018899	Irf1	4.9007	Upregulated	1.01e-33	interferon regulatory factor 1 [Source: MGI Symbol; Acc: MGI: 96590]
ENSMUST00000106222	ENSMUSG00000028268	Gbp3	3.72912	Upregulated	3.3e-33	guanylate binding protein 3 [Source: MGI Symbol; Acc: MGI: 1926263]
ENSMUST00000238021	ENSMUSG00000061232	H2-K1	3.95067	Upregulated	4.99e-33	histocompatibility 2, K1, K region [Source: MGI Symbol; Acc: MGI: 95904]
ENSMUST00000113760	ENSMUSG00000053835	H2-T24	3.18981	Upregulated	2.14e-32	histocompatibility 2, T region locus 24 [Source: MGI Symbol; Acc: MGI: 95958]
ENSMUST00000200045	ENSMUSG00000104713	Gbp6	5.6146	Upregulated	4.52e-32	guanylate binding protein 6 [Source: MGI Symbol; Acc: MGI: 2140937]
ENSMUST00000043315	ENSMUSG00000041481	Serpina3g	5.04828	Upregulated	8.78e-32	serine (or cysteine) peptidase inhibitor, clade A, member 3G [Source: MGI Symbol; Acc: MGI: 105046]
ENSMUST00000029018	ENSMUSG00000027514	Zbp1	7.26079	Upregulated	9.08e-32	Z-DNA binding protein 1 [Source: MGI Symbol; Acc: MGI: 1927449]
ENSMUST00000189068	ENSMUSG00000075602	Ly6a	5.18096	Upregulated	2.14e-31	lymphocyte antigen 6 complex, locus A [Source: MGI Symbol; Acc: MGI: 107527]
ENSMUST00000071951	ENSMUSG00000060550	H2-Q7	4.08563	Upregulated	7.16e-31	histocompatibility 2, Q region locus 7 [Source: MGI Symbol; Acc: MGI: 95936]
ENSMUST00000116304	ENSMUSG00000038642	Ctss	1.82363	Upregulated	2.01e-30	cathepsin S [Source: MGI Symbol; Acc: MGI: 107341]
ENSMUST00000070631	ENSMUSG00000037921	Ddx60	4.58358	Upregulated	2.15e-30	DEAD (Asp-Glu-Ala-Asp) box polypeptide 60 [Source: MGI Symbol; Acc: MGI: 2384570]
ENSMUST00000031238	ENSMUSG00000029298	Gbp9	3.74388	Upregulated	1.47e-29	guanylate-binding protein 9 [Source: MGI Symbol; Acc: MGI: 3605620]
ENSMUST00000109960	ENSMUSG00000079014	Serpina3i	5.74491	Upregulated	3.3e-29	serine (or cysteine) peptidase inhibitor, clade A, member 3I [Source: MGI Symbol; Acc: MGI: 2182841]
ENSMUST00000192532	ENSMUSG00000073406	H2-Bl	3.82228	Upregulated	1.45e-28	histocompatibility 2, blastocyst [Source: MGI Symbol; Acc: MGI: 892004]
ENSMUST00000199944	ENSMUSG00000104713	Gbp6	6.2362	Upregulated	2.87e-28	guanylate binding protein 6 [Source: MGI Symbol; Acc: MGI: 2140937]
ENSMUST00000109958	ENSMUSG00000079014	Serpina3i	4.98084	Upregulated	3.15e-28	serine (or cysteine) peptidase inhibitor, clade A, member 3I [Source: MGI Symbol; Acc: MGI: 2182841]
ENSMUST00000184842	ENSMUSG00000063286	Gm8995	3.32775	Upregulated	3.15e-28	predicted gene 8995 [Source: MGI Symbol; Acc: MGI: 3644223]
ENSMUST00000106766	ENSMUSG00000078606	Gm4070	3.44073	Upregulated	1.16e-27	predicted gene 4070 [Source: MGI Symbol; Acc: MGI: 3782245]
ENSMUST00000076249	ENSMUSG00000062488	Ifit3b	3.22667	Upregulated	1.41e-27	interferon-induced protein with tetratricopeptide repeats 3B [Source: MGI Symbol; Acc: MGI: 3698419]
ENSMUST00000235729	ENSMUSG00000060586	H2-Eb1	6.93834	Upregulated	1.79e-27	histocompatibility 2, class II antigen E beta [Source: MGI Symbol; Acc: MGI: 95901]
ENSMUST00000076922	ENSMUSG00000030921	Trim30a	3.79099	Upregulated	1.84e-27	tripartite motif-containing 30A [Source: MGI Symbol; Acc: MGI: 98178]
ENSMUST00000109116	ENSMUSG00000027514	Zbp1	7.04003	Upregulated	3.93e-27	Z-DNA binding protein 1 [Source: MGI Symbol; Acc: MGI: 1927449]
ENSMUST00000023622	ENSMUSG00000022906	Parp9	3.62431	Upregulated	9.85e-27	poly (ADP-ribose) polymerase family, member 9 [Source: MGI Symbol; Acc: MGI: 1933117]
ENSMUST00000080322	ENSMUSG00000052776	Oas1a	4.6391	Upregulated	1.07e-26	2'-5' oligoadenylate synthetase 1A [Source: MGI Symbol; Acc: MGI: 2180860]
ENSMUST00000174778	ENSMUSG00000073403	Gm10499	3.49419	Upregulated	2.24e-24	predicted gene 10499 [Source: MGI Symbol; Acc: MGI: 3702919]
ENSMUST00000025197	ENSMUSG00000024339	Tap2	3.30864	Upregulated	4.6e-24	transporter 2, ATP-binding cassette, sub-family B (MDR/TAP) [Source: MGI Symbol; Acc: MGI: 98484]
ENSMUST00000172538	ENSMUSG00000073405	H2-T-ps	3.88305	Upregulated	4.6e-24	histocompatibility 2, T region locus, pseudogene [Source: MGI Symbol; Acc: MGI: 2442805]
ENSMUST00000198326	ENSMUSG00000034438	Gbp8	5.42044	Upregulated	8.76e-24	guanylate-binding protein 8 [Source: MGI Symbol; Acc: MGI: 1923324]
ENSMUST00000188681	ENSMUSG00000026104	Stat1	4.33254	Upregulated	1.3e-23	signal transducer and activator of transcription 1 [Source: MGI Symbol; Acc: MGI: 103063]
ENSMUST00000000194	ENSMUSG00000035352	Ccl12	5.22641	Upregulated	1.83e-23	chemokine (C-C motif) ligand 12 [Source: MGI Symbol; Acc: MGI: 108224]
ENSMUST00000171263	ENSMUSG00000040253	Gbp7	4.4245	Upregulated	2.36e-23	guanylate binding protein 7 [Source: MGI Symbol; Acc: MGI: 2444421]
ENSMUST00000139263	ENSMUSG00000027639	Samhd1	3.18362	Upregulated	2.4e-23	SAM domain and HD domain, 1 [Source: MGI Symbol; Acc: MGI: 1927468]
ENSMUST00000023248	ENSMUSG00000075602	Ly6a	13.0875	Upregulated	8.45e-23	lymphocyte antigen 6 complex, locus A [Source: MGI Symbol; Acc: MGI: 107527]
ENSMUST00000024866	ENSMUSG00000024066	Xdh	6.29448	Upregulated	1.18e-22	xanthine dehydrogenase [Source: MGI Symbol; Acc: MGI: 98973]
ENSMUST00000235530	ENSMUSG00000060586	H2-Eb1	6.39265	Upregulated	2.89e-22	histocompatibility 2, class II antigen E beta [Source: MGI Symbol; Acc: MGI: 95901]
ENSMUST00000106023	ENSMUSG00000025498	Irf7	4.50296	Upregulated	3.58e-22	interferon regulatory factor 7 [Source: MGI Symbol; Acc: MGI: 1859212]
ENSMUST00000140842	ENSMUSG00000040483	Xaf1	5.46018	Upregulated	5.93e-22	XIAP associated factor 1 [Source: MGI Symbol; Acc: MGI: 3772572]
ENSMUST00000174854	ENSMUSG00000055413	H2-Q5	4.236	Upregulated	9.21e-22	histocompatibility 2, Q region locus 5 [Source: MGI Symbol; Acc: MGI: 95934]
ENSMUST00000050785	ENSMUSG00000026822	Lcn2	8.65432	Upregulated	1.41e-21	lipocalin 2 [Source: MGI Symbol; Acc: MGI: 96757]
ENSMUST00000033264	ENSMUSG00000030966	Trim21	3.29042	Upregulated	2.1e-21	tripartite motif-containing 21 [Source: MGI Symbol; Acc: MGI: 106657]
ENSMUST00000069507	ENSMUSG00000073418	C4b	3.0617	Upregulated	2.92e-21	complement component 4B (Chido blood group) [Source: MGI Symbol; Acc: MGI: 88228]
ENSMUST00000038398	ENSMUSG00000038507	Parp12	2.58713	Upregulated	3.85e-21	poly (ADP-ribose) polymerase family, member 12 [Source: MGI Symbol; Acc: MGI: 2143990]
ENSMUST00000173975	ENSMUSG00000035929	H2-Q4	3.60867	Upregulated	5.88e-21	histocompatibility 2, Q region locus 4 [Source: MGI Symbol; Acc: MGI: 95933]
ENSMUST00000090260	ENSMUSG00000068606	Gm4841	6.52656	Upregulated	6.39e-21	predicted gene 4841 [Source: MGI Symbol; Acc: MGI: 3643814]
ENSMUST00000166853	ENSMUSG00000037321	Tap1	5.22378	Upregulated	7.17e-21	transporter 1, ATP-binding cassette, sub-family B (MDR/TAP) [Source: MGI Symbol; Acc: MGI: 98483]
ENSMUST00000059037	ENSMUSG00000057143	Trim12c	2.308	Upregulated	7.48e-21	tripartite motif-containing 12C [Source: MGI Symbol; Acc: MGI: 4821183]
ENSMUST00000161410	ENSMUSG00000021266	Wars	12.6237	Upregulated	1.63e-20	tryptophanyl-tRNA synthetase [Source: MGI Symbol; Acc: MGI: 104630]
ENSMUST00000167049	ENSMUSG00000066363	Serpina3f	6.5468	Upregulated	1.73e-20	serine (or cysteine) peptidase inhibitor, clade A, member 3F [Source: MGI Symbol; Acc: MGI: 2182838]
ENSMUST00000074806	ENSMUSG00000091705	H2-Q2	4.26525	Upregulated	1.82e-20	histocompatibility 2, Q region locus 2 [Source: MGI Symbol; Acc: MGI: 95931]
ENSMUST00000114232	ENSMUSG00000079547	H2-DMb1	5.28797	Upregulated	2.52e-20	histocompatibility 2, class II, locus Mb1 [Source: MGI Symbol; Acc: MGI: 95922]
ENSMUST00000127543	ENSMUSG00000024339	Tap2	3.25253	Upregulated	2.55e-20	transporter 2, ATP-binding cassette, sub-family B (MDR/TAP) [Source: MGI Symbol; Acc: MGI: 98484]
ENSMUST00000000266	ENSMUSG00000026535	Ifi202b	5.135	Upregulated	9.15e-20	interferon activated gene 202B [Source: MGI Symbol; Acc: MGI: 1347083]
ENSMUST00000049519	ENSMUSG00000046879	Irgm1	5.21087	Upregulated	2e-19	immunity-related GTPase family M member 1 [Source: MGI Symbol; Acc: MGI: 107567]
ENSMUST00000038816	ENSMUSG00000034855	Cxcl10	8.8721	Upregulated	2.63e-19	chemokine (C-X-C motif) ligand 10 [Source: MGI Symbol; Acc: MGI: 1352450]
ENSMUST00000097952	ENSMUSG00000025498	Irf7	6.11818	Upregulated	3.09e-19	interferon regulatory factor 7 [Source: MGI Symbol; Acc: MGI: 1859212]
ENSMUST00000168280	ENSMUSG00000078853	Igtp	6.68216	Upregulated	3.64e-19	interferon gamma induced GTPase [Source: MGI Symbol; Acc: MGI: 107729]
ENSMUST00000122808	ENSMUSG00000060183	Cxcl11	5.44968	Upregulated	4.14e-19	chemokine (C-X-C motif) ligand 11 [Source: MGI Symbol; Acc: MGI: 1860203]
ENSMUST00000046332	ENSMUSG00000036896	C1qc	2.1714	Upregulated	4.8e-19	complement component 1, q subcomponent, C chain [Source: MGI Symbol; Acc: MGI: 88225]
ENSMUST00000046384	ENSMUSG00000036905	C1qb	2.23063	Upregulated	6.24e-19	complement component 1, q subcomponent, beta polypeptide [Source: MGI Symbol; Acc: MGI: 88224]
ENSMUST00000070968	ENSMUSG00000026104	Stat1	3.56814	Upregulated	6.68e-19	signal transducer and activator of transcription 1 [Source: MGI Symbol; Acc: MGI: 103063]
ENSMUST00000196255	ENSMUSG00000105504	Gbp5	2.73884	Upregulated	1.08e-18	guanylate binding protein 5 [Source: MGI Symbol; Acc: MGI: 2429943]
ENSMUST00000046739	ENSMUSG00000039146	Ifi44l	4.87856	Upregulated	1.64e-18	interferon-induced protein 44 like [Source: MGI Symbol; Acc: MGI: 95975]
ENSMUST00000032473	ENSMUSG00000054072	Iigp1	11.8234	Upregulated	1.67e-18	interferon inducible GTPase 1 [Source: MGI Symbol; Acc: MGI: 1926259]
ENSMUST00000114311	ENSMUSG00000061232	H2-K1	3.68317	Upregulated	3.21e-18	histocompatibility 2, K1, K region [Source: MGI Symbol; Acc: MGI: 95904]
ENSMUST00000113093	ENSMUSG00000029417	Cxcl9	8.54559	Upregulated	3.86e-18	chemokine (C-X-C motif) ligand 9 [Source: MGI Symbol; Acc: MGI: 1352449]
ENSMUST00000060274	ENSMUSG00000021277	Traf3	11.4458	Upregulated	4.1e-18	TNF receptor-associated factor 3 [Source: MGI Symbol; Acc: MGI: 108041]
ENSMUST00000111214	ENSMUSG00000073489	Ifi204	5.45099	Upregulated	7.56e-18	interferon activated gene 204 [Source: MGI Symbol; Acc: MGI: 96429]
ENSMUST00000046285	ENSMUSG00000036887	C1qa	1.93833	Upregulated	7.97e-18	complement component 1, q subcomponent, alpha polypeptide [Source: MGI Symbol; Acc: MGI: 88223]
ENSMUST00000020970	ENSMUSG00000020641	Rsad2	4.34202	Upregulated	2.17e-17	radical S-adenosyl methionine domain containing 2 [Source: MGI Symbol; Acc: MGI: 1929628]
ENSMUST00000081035	ENSMUSG00000046805	Mpeg1	2.68917	Upregulated	3.56e-17	macrophage expressed gene 1 [Source: MGI Symbol; Acc: MGI: 1333743]
ENSMUST00000029748	ENSMUSG00000015947	Fcgr1	2.87339	Upregulated	4.65e-17	Fc receptor, IgG, high affinity I [Source: MGI Symbol; Acc: MGI: 95498]
ENSMUST00000102826	ENSMUSG00000045932	Ifit2	2.73096	Upregulated	6.2e-17	interferon-induced protein with tetratricopeptide repeats 2 [Source: MGI Symbol; Acc: MGI: 99449]
ENSMUST00000172235	ENSMUSG00000070327	Rnf213	3.86123	Upregulated	7.16e-17	ring finger protein 213 [Source: MGI Symbol; Acc: MGI: 1289196]
ENSMUST00000165738	ENSMUSG00000063268	Parp10	11.3328	Upregulated	8.33e-17	poly (ADP-ribose) polymerase family, member 10 [Source: MGI Symbol; Acc: MGI: 3712326]
ENSMUST00000094169	ENSMUSG00000078853	Igtp	11.3429	Upregulated	8.7e-17	interferon gamma induced GTPase [Source: MGI Symbol; Acc: MGI: 107729]
ENSMUST00000108268	ENSMUSG00000001123	Lgals9	2.71644	Upregulated	1.18e-16	lectin, galactose binding, soluble 9 [Source: MGI Symbol; Acc: MGI: 109496]
ENSMUST00000174839	ENSMUSG00000067212	H2-T23	6.84441	Upregulated	1.42e-16	histocompatibility 2, T region locus 23 [Source: MGI Symbol; Acc: MGI: 95957]
ENSMUST00000146233	ENSMUSG00000040483	Xaf1	2.7393	Upregulated	2.11e-16	XIAP associated factor 1 [Source: MGI Symbol; Acc: MGI: 3772572]
ENSMUST00000081933	ENSMUSG00000049502	Dtx3l	2.88579	Upregulated	2.36e-16	deltex 3-like, E3 ubiquitin ligase [Source: MGI Symbol; Acc: MGI: 2656973]
ENSMUST00000107362	ENSMUSG00000030530	Furin	10.7367	Upregulated	2.8e-16	furin (paired basic amino acid cleaving enzyme) [Source: MGI Symbol; Acc: MGI: 97513]
ENSMUST00000123932	ENSMUSG00000027639	Samhd1	2.88365	Upregulated	3.24e-16	SAM domain and HD domain, 1 [Source: MGI Symbol; Acc: MGI: 1927468]
ENSMUST00000171297	ENSMUSG00000090942	F830016B08Rik	4.39888	Upregulated	4.53e-16	RIKEN cDNA F830016B08 gene [Source: MGI Symbol; Acc: MGI: 3588218]
ENSMUST00000010502	ENSMUSG00000010358	Ifi35	3.00335	Upregulated	5.2e-16	interferon-induced protein 35 [Source: MGI Symbol; Acc: MGI: 1917360]
ENSMUST00000038038	ENSMUSG00000072620	Slfn2	3.73021	Upregulated	6.21e-16	schlafen 2 [Source: MGI Symbol; Acc: MGI: 1313258]
ENSMUST00000078825	ENSMUSG00000059089	Fcgr4	6.87702	Upregulated	9.9e-16	Fc receptor, IgG, low affinity IV [Source: MGI Symbol; Acc: MGI: 2179523]
ENSMUST00000196820	ENSMUSG00000029298	Gbp9	3.76847	Upregulated	1.18e-15	guanylate-binding protein 9 [Source: MGI Symbol; Acc: MGI: 3605620]
ENSMUST00000015484	ENSMUSG00000015340	Cybb	4.80842	Upregulated	1.4e-15	cytochrome b-245, beta polypeptide [Source: MGI Symbol; Acc: MGI: 88574]
ENSMUST00000173280	ENSMUSG00000056116	H2-T22	3.00505	Upregulated	1.66e-15	histocompatibility 2, T region locus 22 [Source: MGI Symbol; Acc: MGI: 95956]
ENSMUST00000094134	ENSMUSG00000070427	Il18bp	10.8471	Upregulated	1.71e-15	interleukin 18 binding protein [Source: MGI Symbol; Acc: MGI: 1333800]
ENSMUST00000103122	ENSMUSG00000037820	Tgm2	2.54968	Upregulated	2.08e-15	transglutaminase 2, C polypeptide [Source: MGI Symbol; Acc: MGI: 98731]
ENSMUST00000021880	ENSMUSG00000044258	Ctla2a	1.79032	Upregulated	2.43e-15	cytotoxic T lymphocyte-associated protein 2 alpha [Source: MGI Symbol; Acc: MGI: 88554]
ENSMUST00000032260	ENSMUSG00000030157	Clec2d	1.67366	Upregulated	3.77e-15	C-type lectin domain family 2, member d [Source: MGI Symbol; Acc: MGI: 2135589]
ENSMUST00000174589	ENSMUSG00000067235	H2-Q10	4.15043	Upregulated	4.02e-15	histocompatibility 2, Q region locus 10 [Source: MGI Symbol; Acc: MGI: 95929]
ENSMUST00000161807	ENSMUSG00000079197	Psme2	1.59867	Upregulated	4.42e-15	proteasome (prosome, macropain) activator subunit 2 (PA28 beta) [Source: MGI Symbol; Acc: MGI: 1096365]
ENSMUST00000183291	ENSMUSG00000029605	Oas1b	3.91256	Upregulated	5.29e-15	2'-5' oligoadenylate synthetase 1B [Source: MGI Symbol; Acc: MGI: 97430]
ENSMUST00000208417	ENSMUSG00000063286	Gm8995	2.72371	Upregulated	5.61e-15	predicted gene 8995 [Source: MGI Symbol; Acc: MGI: 3644223]
ENSMUST00000234247	ENSMUSG00000024308	Tapbp	2.5948	Upregulated	6.86e-15	TAP binding protein [Source: MGI Symbol; Acc: MGI: 1201689]
ENSMUST00000196677	ENSMUSG00000079363	Gbp4	6.40015	Upregulated	6.96e-15	guanylate binding protein 4 [Source: MGI Symbol; Acc: MGI: 97072]
ENSMUST00000023147	ENSMUSG00000022504	Ciita	5.66928	Upregulated	7.18e-15	class II transactivator [Source: MGI Symbol; Acc: MGI: 108445]
ENSMUST00000144429	ENSMUSG00000031328	Flna	10.7577	Upregulated	9.54e-15	filamin, alpha [Source: MGI Symbol; Acc: MGI: 95556]
ENSMUST00000191436	ENSMUSG00000022587	Ly6e	1.62433	Upregulated	1.21e-14	lymphocyte antigen 6 complex, locus E [Source: MGI Symbol; Acc: MGI: 106651]
ENSMUST00000031817	ENSMUSG00000029798	Herc6	2.3972	Upregulated	1.79e-14	hect domain and RLD 6 [Source: MGI Symbol; Acc: MGI: 1914388]
ENSMUST00000022591	ENSMUSG00000022014	Epsti1	3.76293	Upregulated	1.84e-14	epithelial stromal interaction 1 (breast) [Source: MGI Symbol; Acc: MGI: 1915168]
ENSMUST00000038580	ENSMUSG00000016206	H2-M3	2.28941	Upregulated	2.28e-14	histocompatibility 2, M region locus 3 [Source: MGI Symbol; Acc: MGI: 95915]
ENSMUST00000173788	ENSMUSG00000060550	H2-Q7	2.88188	Upregulated	2.88e-14	histocompatibility 2, Q region locus 7 [Source: MGI Symbol; Acc: MGI: 95936]
ENSMUST00000041982	ENSMUSG00000037548	H2-DMb2	4.33868	Upregulated	3.1e-14	histocompatibility 2, class II, locus Mb2 [Source: MGI Symbol; Acc: MGI: 95923]
ENSMUST00000057725	ENSMUSG00000027639	Samhd1	2.27083	Upregulated	3.19e-14	SAM domain and HD domain, 1 [Source: MGI Symbol; Acc: MGI: 1927468]
ENSMUST00000067443	ENSMUSG00000054404	Slfn5	1.60949	Upregulated	3.57e-14	schlafen 5 [Source: MGI Symbol; Acc: MGI: 1329004]
ENSMUST00000074949	ENSMUSG00000057137	Tmem140	3.3988	Upregulated	5.02e-14	transmembrane protein 140 [Source: MGI Symbol; Acc: MGI: 1915737]
ENSMUST00000038141	ENSMUSG00000035208	Slfn8	4.10208	Upregulated	7.73e-14	schlafen 8 [Source: MGI Symbol; Acc: MGI: 2672859]
ENSMUST00000077820	ENSMUSG00000060183	Cxcl11	9.60227	Upregulated	1.09e-13	chemokine (C-X-C motif) ligand 11 [Source: MGI Symbol; Acc: MGI: 1860203]
ENSMUST00000045042	ENSMUSG00000039699	Batf2	6.78587	Upregulated	1.18e-13	basic leucine zipper transcription factor, ATF-like 2 [Source: MGI Symbol; Acc: MGI: 1921731]
ENSMUST00000015581	ENSMUSG00000015437	Gzmb	7.17362	Upregulated	1.77e-13	granzyme B [Source: MGI Symbol; Acc: MGI: 109267]
ENSMUST00000173602	ENSMUSG00000061232	H2-K1	4.82231	Upregulated	1.81e-13	histocompatibility 2, K1, K region [Source: MGI Symbol; Acc: MGI: 95904]
ENSMUST00000031542	ENSMUSG00000029561	Oasl2	5.78164	Upregulated	1.88e-13	2'-5' oligoadenylate synthetase-like 2 [Source: MGI Symbol; Acc: MGI: 1344390]
ENSMUST00000034369	ENSMUSG00000031897	Psmb10	1.89994	Upregulated	3.51e-13	proteasome (prosome, macropain) subunit, beta type 10 [Source: MGI Symbol; Acc: MGI: 1096380]
ENSMUST00000177392	ENSMUSG00000032596	Uba7	3.93329	Upregulated	3.51e-13	ubiquitin-like modifier activating enzyme 7 [Source: MGI Symbol; Acc: MGI: 1349462]
ENSMUST00000047737	ENSMUSG00000041515	Irf8	3.13894	Upregulated	3.66e-13	interferon regulatory factor 8 [Source: MGI Symbol; Acc: MGI: 96395]
ENSMUST00000191127	ENSMUSG00000022587	Ly6e	2.312	Upregulated	4.29e-13	lymphocyte antigen 6 complex, locus E [Source: MGI Symbol; Acc: MGI: 106651]
ENSMUST00000043422	ENSMUSG00000038213	Tapbpl	2.0648	Upregulated	5.76e-13	TAP binding protein-like [Source: MGI Symbol; Acc: MGI: 2384853]
ENSMUST00000037907	ENSMUSG00000040296	Ddx58	2.88217	Upregulated	5.92e-13	DEAD (Asp-Glu-Ala-Asp) box polypeptide 58 [Source: MGI Symbol; Acc: MGI: 2442858]
ENSMUST00000100960	ENSMUSG00000092021	Gbp11	3.66196	Upregulated	6.11e-13	guanylate binding protein 11 [Source: MGI Symbol; Acc: MGI: 3646307]
ENSMUST00000112191	ENSMUSG00000037997	Parp11	10.0997	Upregulated	6.17e-13	poly (ADP-ribose) polymerase family, member 11 [Source: MGI Symbol; Acc: MGI: 2141505]
ENSMUST00000168992	ENSMUSG00000051359	Ncald	10.8278	Upregulated	6.48e-13	neurocalcin delta [Source: MGI Symbol; Acc: MGI: 1196326]
ENSMUST00000102642	ENSMUSG00000027078	Ube2l6	2.18215	Upregulated	7.47e-13	ubiquitin-conjugating enzyme E2L 6 [Source: MGI Symbol; Acc: MGI: 1914500]
ENSMUST00000100009	ENSMUSG00000027104	Atf2	10.9924	Upregulated	8.54e-13	activating transcription factor 2 [Source: MGI Symbol; Acc: MGI: 109349]
ENSMUST00000027012	ENSMUSG00000033538	Casp4	4.27851	Upregulated	1.84e-12	caspase 4, apoptosis-related cysteine peptidase [Source: MGI Symbol; Acc: MGI: 107700]
ENSMUST00000073997	ENSMUSG00000063388	BC023105	6.28381	Upregulated	1.87e-12	cDNA sequence BC023105 [Source: MGI Symbol; Acc: MGI: 2384767]
ENSMUST00000153670	ENSMUSG00000064215	Ifi27	2.34251	Upregulated	2.05e-12	interferon, alpha-inducible protein 27 [Source: MGI Symbol; Acc: MGI: 1277180]
ENSMUST00000120087	ENSMUSG00000047735	Samd9l	3.01582	Upregulated	2.08e-12	sterile alpha motif domain containing 9-like [Source: MGI Symbol; Acc: MGI: 1343184]
ENSMUST00000166121	ENSMUSG00000091649	Phf11b	5.60235	Upregulated	2.92e-12	PHD finger protein 11B [Source: MGI Symbol; Acc: MGI: 3645789]
ENSMUST00000197826	ENSMUSG00000105338	Gm43802	6.71356	Upregulated	3.64e-12	predicted gene 43802 [Source: MGI Symbol; Acc: MGI: 5663939]
ENSMUST00000038844	ENSMUSG00000035186	Ubd	9.27783	Upregulated	3.74e-12	ubiquitin D [Source: MGI Symbol; Acc: MGI: 1344410]
ENSMUST00000009340	ENSMUSG00000026536	Ifi211	6.16136	Upregulated	4.23e-12	interferon activated gene 211 [Source: MGI Symbol; Acc: MGI: 3041120]
ENSMUST00000116598	ENSMUSG00000060550	H2-Q7	5.63459	Upregulated	4.6e-12	histocompatibility 2, Q region locus 7 [Source: MGI Symbol; Acc: MGI: 95936]
ENSMUST00000150361	ENSMUSG00000029561	Oasl2	8.00324	Upregulated	5.19e-12	2'-5' oligoadenylate synthetase-like 2 [Source: MGI Symbol; Acc: MGI: 1344390]
ENSMUST00000112143	ENSMUSG00000041827	Oasl1	10.2654	Upregulated	5.39e-12	2'-5' oligoadenylate synthetase-like 1 [Source: MGI Symbol; Acc: MGI: 2180849]
ENSMUST00000000696	ENSMUSG00000000682	Cd52	3.52335	Upregulated	5.44e-12	CD52 antigen [Source: MGI Symbol; Acc: MGI: 1346088]
ENSMUST00000107896	ENSMUSG00000000275	Trim25	1.89168	Upregulated	7.42e-12	tripartite motif-containing 25 [Source: MGI Symbol; Acc: MGI: 102749]
ENSMUST00000000193	ENSMUSG00000035385	Ccl2	7.19906	Upregulated	9.11e-12	chemokine (C-C motif) ligand 2 [Source: MGI Symbol; Acc: MGI: 98259]
ENSMUST00000102796	ENSMUSG00000004296	Il12b	3.64994	Upregulated	8.14e-12	interleukin 12b [Source: MGI Symbol; Acc: MGI: 96540]
ENSMUST00000188251	ENSMUSG00000023341	Mx2	3.93856	Upregulated	1.33e-11	MX dynamin-like GTPase 2 [Source: MGI Symbol; Acc: MGI: 97244]
ENSMUST00000155744	ENSMUSG00000025498	Irf7	5.14826	Upregulated	1.76e-11	interferon regulatory factor 7 [Source: MGI Symbol; Acc: MGI: 1859212]
ENSMUST00000114627	ENSMUSG00000036617	Etl4	9.60897	Upregulated	1.78e-11	enhancer trap locus 4 [Source: MGI Symbol; Acc: MGI: 95454]
ENSMUST00000214609	ENSMUSG00000032060	Cryab	5.0086	Upregulated	2.8e-11	crystallin, alpha B [Source: MGI Symbol; Acc: MGI: 88516]
ENSMUST00000162443	ENSMUSG00000038521	C1s1	4.50373	Upregulated	3.52e-11	complement component 1, s subcomponent 1 [Source: MGI Symbol; Acc: MGI: 1355312]
ENSMUST00000086399	ENSMUSG00000037405	Icam1	3.25769	Upregulated	4.35e-11	intercellular adhesion molecule 1 [Source: MGI Symbol; Acc: MGI: 96392]
ENSMUST00000166287	ENSMUSG00000037321	Tap1	6.22128	Upregulated	5.15e-11	transporter 1, ATP-binding cassette, sub-family B (MDR/TAP) [Source: MGI Symbol; Acc: MGI: 98483]
ENSMUST00000137032	ENSMUSG00000074151	Nlrc5	9.97872	Upregulated	5.34e-11	NLR family, CARD domain containing 5 [Source: MGI Symbol; Acc: MGI: 3612191]
ENSMUST00000137903	ENSMUSG00000040296	Ddx58	2.83809	Upregulated	5.44e-11	DEAD (Asp-Glu-Ala-Asp) box polypeptide 58 [Source: MGI Symbol; Acc: MGI: 2442858]
ENSMUST00000032779	ENSMUSG00000030560	Ctsc	3.16069	Upregulated	5.9e-11	cathepsin C [Source: MGI Symbol; Acc: MGI: 109553]
ENSMUST00000028259	ENSMUSG00000026896	Ifih1	2.99702	Upregulated	6.09e-11	interferon induced with helicase C domain 1 [Source: MGI Symbol; Acc: MGI: 1918836]
ENSMUST00000174250	ENSMUSG00000067203	H2-K2	3.85034	Upregulated	6.66e-11	histocompatibility 2, K region locus 2 [Source: MGI Symbol; Acc: MGI: 95906]
ENSMUST00000077960	ENSMUSG00000056116	H2-T22	3.44652	Upregulated	7.57e-11	histocompatibility 2, T region locus 22 [Source: MGI Symbol; Acc: MGI: 95956]
ENSMUST00000092163	ENSMUSG00000069516	Lyz2	2.91756	Upregulated	8.37e-11	lysozyme 2 [Source: MGI Symbol; Acc: MGI: 96897]
ENSMUST00000146802	ENSMUSG00000027514	Zbp1	9.28068	Upregulated	1.59e-10	Z-DNA binding protein 1 [Source: MGI Symbol; Acc: MGI: 1927449]
ENSMUST00000038099	ENSMUSG00000038037	Socs1	3.11162	Upregulated	1.64e-10	suppressor of cytokine signaling 1 [Source: MGI Symbol; Acc: MGI: 1354910]
ENSMUST00000057145	ENSMUSG00000045502	Hcar2	5.88789	Upregulated	2.05e-10	hydroxycarboxylic acid receptor 2 [Source: MGI Symbol; Acc: MGI: 1933383]
ENSMUST00000024884	ENSMUSG00000024079	Eif2ak2	2.18774	Upregulated	2.12e-10	eukaryotic translation initiation factor 2-alpha kinase 2 [Source: MGI Symbol; Acc: MGI: 1353449]
ENSMUST00000031286	ENSMUSG00000029343	Crybb1	1.93051	Upregulated	2.12e-10	crystallin, beta B1 [Source: MGI Symbol; Acc: MGI: 104992]
ENSMUST00000105238	ENSMUSG00000040033	Stat2	2.39927	Upregulated	2.45e-10	signal transducer and activator of transcription 2 [Source: MGI Symbol; Acc: MGI: 103039]
ENSMUST00000177051	ENSMUSG00000021546	Hnrnpk	9.31957	Upregulated	2.85e-10	heterogeneous nuclear ribonucleoprotein K [Source: MGI Symbol; Acc: MGI: 99894]
ENSMUST00000023897	ENSMUSG00000023132	Gzma	6.92183	Upregulated	2.99e-10	granzyme A [Source: MGI Symbol; Acc: MGI: 109266]
ENSMUST00000068593	ENSMUSG00000055172	C1ra	3.59159	Upregulated	3.1e-10	complement component 1, r subcomponent A [Source: MGI Symbol; Acc: MGI: 1355313]
ENSMUST00000030939	ENSMUSG00000029063	Nadk	9.35315	Upregulated	3.16e-10	NAD kinase [Source: MGI Symbol; Acc: MGI: 2183149]
ENSMUST00000079957	ENSMUSG00000058715	Fcer1g	2.25135	Upregulated	3.54e-10	Fc receptor, IgE, high affinity I, gamma polypeptide [Source: MGI Symbol; Acc: MGI: 95496]
ENSMUST00000093508	ENSMUSG00000070034	Sp110	3.72226	Upregulated	3.89e-10	Sp110 nuclear body protein [Source: MGI Symbol; Acc: MGI: 1923364]
ENSMUST00000174161	ENSMUSG00000067212	H2-T23	3.03111	Upregulated	3.97e-10	histocompatibility 2, T region locus 23 [Source: MGI Symbol; Acc: MGI: 95957]
ENSMUST00000235989	ENSMUSG00000054072	Iigp1	5.66849	Upregulated	4.15e-10	interferon inducible GTPase 1 [Source: MGI Symbol; Acc: MGI: 1926259]
ENSMUST00000107405	ENSMUSG00000027951	Adar	3.54538	Upregulated	4.18e-10	adenosine deaminase, RNA-specific [Source: MGI Symbol; Acc: MGI: 1889575]
ENSMUST00000025161	ENSMUSG00000024308	Tapbp	1.73773	Upregulated	5.01e-10	TAP binding protein [Source: MGI Symbol; Acc: MGI: 1201689]
ENSMUST00000075689	ENSMUSG00000063268	Parp10	3.15345	Upregulated	5.02e-10	poly (ADP-ribose) polymerase family, member 10 [Source: MGI Symbol; Acc: MGI: 3712326]
ENSMUST00000189347	ENSMUSG00000026104	Stat1	9.28785	Upregulated	6.16e-10	signal transducer and activator of transcription 1 [Source: MGI Symbol; Acc: MGI: 103063]
ENSMUST00000236877	ENSMUSG00000061232	H2-K1	3.94145	Upregulated	7.37e-10	histocompatibility 2, K1, K region [Source: MGI Symbol; Acc: MGI: 95904]
ENSMUST00000148824	ENSMUSG00000064215	Ifi27	2.21667	Upregulated	8.77e-10	interferon, alpha-inducible protein 27 [Source: MGI Symbol; Acc: MGI: 1277180]
ENSMUST00000035065	ENSMUSG00000032487	Ptgs2	2.20603	Upregulated	9.36e-10	prostaglandin-endoperoxide synthase 2 [Source: MGI Symbol; Acc: MGI: 97798]
ENSMUST00000085065	ENSMUSG00000064215	Ifi27	1.53567	Upregulated	9.58e-10	interferon, alpha-inducible protein 27 [Source: MGI Symbol; Acc: MGI: 1277180]
ENSMUST00000105661	ENSMUSG00000039713	Plekhg5	8.79498	Upregulated	9.8e-10	pleckstrin homology domain containing, family G (with RhoGef domain) member 5 [Source: MGI Symbol; Acc: MGI: 2652860]
ENSMUST00000024988	ENSMUSG00000024164	C3	4.16533	Upregulated	1.16e-09	complement component 3 [Source: MGI Symbol; Acc: MGI: 88227]
ENSMUST00000072729	ENSMUSG00000024675	Ms4a4c	6.13294	Upregulated	1.23e-09	membrane-spanning 4-domains, subfamily A, member 4C [Source: MGI Symbol; Acc: MGI: 1927656]
ENSMUST00000124836	ENSMUSG00000027357	Crls1	8.7275	Upregulated	1.65e-09	cardiolipin synthase 1 [Source: MGI Symbol; Acc: MGI: 1913836]
ENSMUST00000033664	ENSMUSG00000031304	Il2rg	3.88754	Upregulated	1.76e-09	interleukin 2 receptor, gamma chain [Source: MGI Symbol; Acc: MGI: 96551]
ENSMUST00000021860	ENSMUSG00000021423	Ly86	1.87023	Upregulated	2.64e-09	lymphocyte antigen 86 [Source: MGI Symbol; Acc: MGI: 1321404]
ENSMUST00000026062	ENSMUSG00000025076	Casp7	1.99145	Upregulated	3.31e-09	caspase 7 [Source: MGI Symbol; Acc: MGI: 109383]
ENSMUST00000056129	ENSMUSG00000045903	Npas4	1.57334	Upregulated	4.39e-09	neuronal PAS domain protein 4 [Source: MGI Symbol; Acc: MGI: 2664186]
ENSMUST00000025582	ENSMUSG00000024679	Ms4a6d	3.63792	Upregulated	4.81e-09	membrane-spanning 4-domains, subfamily A, member 6D [Source: MGI Symbol; Acc: MGI: 1916024]
ENSMUST00000210506	ENSMUSG00000025498	Irf7	4.89462	Upregulated	5.51e-09	interferon regulatory factor 7 [Source: MGI Symbol; Acc: MGI: 1859212]
ENSMUST00000201445	ENSMUSG00000029561	Oasl2	4.7315	Upregulated	5.76e-09	2'-5' oligoadenylate synthetase-like 2 [Source: MGI Symbol; Acc: MGI: 1344390]
ENSMUST00000079625	ENSMUSG00000060519	Tor3a	1.72349	Upregulated	6.63e-09	torsin family 3, member A [Source: MGI Symbol; Acc: MGI: 1353652]
ENSMUST00000105255	ENSMUSG00000078429	Ctdsp2	9.81561	Upregulated	8.4e-09	CTD (carboxy-terminal domain, RNA polymerase II, polypeptide A) small phosphatase 2 [Source: MGI Symbol; Acc: MGI: 1098748]
ENSMUST00000129707	ENSMUSG00000029561	Oasl2	6.03302	Upregulated	9.03e-09	2'-5' oligoadenylate synthetase-like 2 [Source: MGI Symbol; Acc: MGI: 1344390]
ENSMUST00000173075	ENSMUSG00000061232	H2-K1	3.34435	Upregulated	9.57e-09	histocompatibility 2, K1, K region [Source: MGI Symbol; Acc: MGI: 95904]
ENSMUST00000110721	ENSMUSG00000079110	Capn3	2.39846	Upregulated	1.14e-08	calpain 3 [Source: MGI Symbol; Acc: MGI: 107437]
ENSMUST00000161031	ENSMUSG00000068245	Phf11d	4.39996	Upregulated	1.16e-08	PHD finger protein 11D [Source: MGI Symbol; Acc: MGI: 1277133]
ENSMUST00000114900	ENSMUSG00000029826	Zc3hav1	1.8224	Upregulated	1.21e-08	zinc finger CCCH type, antiviral 1 [Source: MGI Symbol; Acc: MGI: 1926031]
ENSMUST00000187347	ENSMUSG00000079018	Ly6c1	2.07208	Upregulated	1.22e-08	lymphocyte antigen 6 complex, locus C1 [Source: MGI Symbol; Acc: MGI: 96882]
ENSMUST00000170083	ENSMUSG00000079109	Pms2	9.64619	Upregulated	1.25e-08	PMS1 homolog2, mismatch repair system component [Source: MGI Symbol; Acc: MGI: 104288]
ENSMUST00000102596	ENSMUSG00000000409	Lck	8.98593	Upregulated	1.29e-08	lymphocyte protein tyrosine kinase [Source: MGI Symbol; Acc: MGI: 96756]
ENSMUST00000173317	ENSMUSG00000061232	H2-K1	3.4937	Upregulated	1.33e-08	histocompatibility 2, K1, K region [Source: MGI Symbol; Acc: MGI: 95904]
ENSMUST00000211349	ENSMUSG00000033355	Rtp4	8.45095	Upregulated	1.34e-08	receptor transporter protein 4 [Source: MGI Symbol; Acc: MGI: 1915025]
ENSMUST00000028794	ENSMUSG00000027322	Siglec1	3.41945	Upregulated	1.38e-08	sialic acid binding Ig-like lectin 1, sialoadhesin [Source: MGI Symbol; Acc: MGI: 99668]
ENSMUST00000043214	ENSMUSG00000033220	Rac2	2.62416	Upregulated	1.43e-08	Rac family small GTPase 2 [Source: MGI Symbol; Acc: MGI: 97846]
ENSMUST00000120493	ENSMUSG00000031822	Gse1	9.23764	Upregulated	1.48e-08	genetic suppressor element 1, coiled-coil protein [Source: MGI Symbol; Acc: MGI: 1098275]
ENSMUST00000236322	ENSMUSG00000037649	H2-DMa	2.02464	Upregulated	1.59e-08	histocompatibility 2, class II, locus DMa [Source: MGI Symbol; Acc: MGI: 95921]
ENSMUST00000174325	ENSMUSG00000073411	H2-D1	3.68104	Upregulated	1.75e-08	histocompatibility 2, D region locus 1 [Source: MGI Symbol; Acc: MGI: 95896]
ENSMUST00000127296	ENSMUSG00000035919	Bbs9	8.46236	Upregulated	1.86e-08	Bardet-Biedl syndrome 9 (human) [Source: MGI Symbol; Acc: MGI: 2442833]
ENSMUST00000035799	ENSMUSG00000039899	Fgl2	2.611	Upregulated	1.88e-08	fibrinogen-like protein 2 [Source: MGI Symbol; Acc: MGI: 103266]
ENSMUST00000059672	ENSMUSG00000025017	Pik3ap1	2.66121	Upregulated	1.89e-08	phosphoinositide-3-kinase adaptor protein 1 [Source: MGI Symbol; Acc: MGI: 1933177]
ENSMUST00000223321	ENSMUSG00000021009	Ptpn21	8.55645	Upregulated	1.91e-08	protein tyrosine phosphatase, non-receptor type 21 [Source: MGI Symbol; Acc: MGI: 1344406]
ENSMUST00000090070	ENSMUSG00000054435	Gimap4	2.89637	Upregulated	2e-08	GTPase, IMAP family member 4 [Source: MGI Symbol; Acc: MGI: 1349656]
ENSMUST00000120537	ENSMUSG00000053175	Bcl3	3.97792	Upregulated	2.07e-08	B cell leukemia/lymphoma 3 [Source: MGI Symbol; Acc: MGI: 88140]
ENSMUST00000094476	ENSMUSG00000048852	Gm12185	9.51572	Upregulated	2.2e-08	predicted gene 12185 [Source: MGI Symbol; Acc: MGI: 3652173]
ENSMUST00000114230	ENSMUSG00000096727	Psmb9	5.40142	Upregulated	2.36e-08	proteasome (prosome, macropain) subunit, beta type 9 (large multifunctional peptidase 2) [Source: MGI Symbol; Acc: MGI: 1346526]
ENSMUST00000196634	ENSMUSG00000105096	Gbp10	8.5205	Upregulated	2.54e-08	guanylate-binding protein 10 [Source: MGI Symbol; Acc: MGI: 4359647]
ENSMUST00000047419	ENSMUSG00000041736	Tspo	2.5241	Upregulated	2.73e-08	translocator protein [Source: MGI Symbol; Acc: MGI: 88222]
ENSMUST00000153665	ENSMUSG00000025877	Hk3	8.68309	Upregulated	2.73e-08	hexokinase 3 [Source: MGI Symbol; Acc: MGI: 2670962]
ENSMUST00000100841	ENSMUSG00000015766	Eps8	9.2464	Upregulated	3.09e-08	epidermal growth factor receptor pathway substrate 8 [Source: MGI Symbol; Acc: MGI: 104684]
ENSMUST00000138037	ENSMUSG00000002325	Irf9	9.9022	Upregulated	3.1e-08	interferon regulatory factor 9 [Source: MGI Symbol; Acc: MGI: 107587]
ENSMUST00000115667	ENSMUSG00000031154	Otud5	8.35061	Upregulated	3.29e-08	OTU domain containing 5 [Source: MGI Symbol; Acc: MGI: 1859615]
ENSMUST00000017974	ENSMUSG00000017830	Dhx58	3.24027	Upregulated	3.74e-08	DEXH (Asp-Glu-X-His) box polypeptide 58 [Source: MGI Symbol; Acc: MGI: 1931560]
ENSMUST00000045154	ENSMUSG00000037731	Themis2	3.2855	Upregulated	3.77e-08	thymocyte selection associated family member 2 [Source: MGI Symbol; Acc: MGI: 2446213]
ENSMUST00000164044	ENSMUSG00000059498	Fcgr3	1.80087	Upregulated	3.8e-08	Fc receptor, IgG, low affinity III [Source: MGI Symbol; Acc: MGI: 95500]
ENSMUST00000009329	ENSMUSG00000009185	Ccl8	5.35216	Upregulated	4.13e-08	chemokine (C-C motif) ligand 8 [Source: MGI Symbol; Acc: MGI: 101878]
ENSMUST00000230146	ENSMUSG00000022504	Ciita	8.53879	Upregulated	4.17e-08	class II transactivator [Source: MGI Symbol; Acc: MGI: 108445]
ENSMUST00000165310	ENSMUSG00000079419	Ms4a6c	3.87759	Upregulated	4.44e-08	membrane-spanning 4-domains, subfamily A, member 6C [Source: MGI Symbol; Acc: MGI: 2385644]
ENSMUST00000187774	ENSMUSG00000038608	Dock10	3.41238	Upregulated	4.58e-08	dedicator of cytokinesis 10 [Source: MGI Symbol; Acc: MGI: 2146320]
ENSMUST00000172782	ENSMUSG00000061232	H2-K1	3.27457	Upregulated	4.61e-08	histocompatibility 2, K1, K region [Source: MGI Symbol; Acc: MGI: 95904]
ENSMUST00000000208	ENSMUSG00000000204	Slfn4	9.5484	Upregulated	4.82e-08	schlafen 4 [Source: MGI Symbol; Acc: MGI: 1329010]
ENSMUST00000089465	ENSMUSG00000050014	Apol10b	5.98166	Upregulated	4.85e-08	apolipoprotein L 10B [Source: MGI Symbol; Acc: MGI: 3043522]
ENSMUST00000237794	ENSMUSG00000054072	Iigp1	6.48199	Upregulated	5.53e-08	interferon inducible GTPase 1 [Source: MGI Symbol; Acc: MGI: 1926259]
ENSMUST00000187864	ENSMUSG00000022584	Ly6c2	2.35028	Upregulated	5.76e-08	lymphocyte antigen 6 complex, locus C2 [Source: MGI Symbol; Acc: MGI: 3712069]
ENSMUST00000209844	ENSMUSG00000070427	Il18bp	2.28713	Upregulated	5.83e-08	interleukin 18 binding protein [Source: MGI Symbol; Acc: MGI: 1333800]
ENSMUST00000000299	ENSMUSG00000000290	Itgb2	2.74078	Upregulated	6.04e-08	integrin beta 2 [Source: MGI Symbol; Acc: MGI: 96611]
ENSMUST00000072521	ENSMUSG00000037605	Adgrl3	8.89818	Upregulated	6.04e-08	adhesion G protein-coupled receptor L3 [Source: MGI Symbol; Acc: MGI: 2441950]
ENSMUST00000120432	ENSMUSG00000012519	Mlkl	4.00918	Upregulated	6.15e-08	mixed lineage kinase domain-like [Source: MGI Symbol; Acc: MGI: 1921818]
ENSMUST00000198278	ENSMUSG00000079363	Gbp4	4.97502	Upregulated	6.47e-08	guanylate binding protein 4 [Source: MGI Symbol; Acc: MGI: 97072]
ENSMUST00000038142	ENSMUSG00000039236	Isg20	3.88171	Upregulated	6.61e-08	interferon-stimulated protein [Source: MGI Symbol; Acc: MGI: 1928895]
ENSMUST00000108886	ENSMUSG00000020400	Tnip1	8.85983	Upregulated	6.82e-08	TNFAIP3 interacting protein 1 [Source: MGI Symbol; Acc: MGI: 1926194]
ENSMUST00000112705	ENSMUSG00000026946	Nmi	2.86465	Upregulated	6.9e-08	N-myc (and STAT) interactor [Source: MGI Symbol; Acc: MGI: 1928368]
ENSMUST00000025646	ENSMUSG00000024737	Slc15a3	2.85682	Upregulated	6.93e-08	solute carrier family 15, member 3 [Source: MGI Symbol; Acc: MGI: 1929691]
ENSMUST00000237228	ENSMUSG00000096727	Psmb9	8.38885	Upregulated	7.03e-08	proteasome (prosome, macropain) subunit, beta type 9 (large multifunctional peptidase 2) [Source: MGI Symbol; Acc: MGI: 1346526]
ENSMUST00000029846	ENSMUSG00000028195	Ccn1	1.54003	Upregulated	7.38e-08	cellular communication network factor 1 [Source: MGI Symbol; Acc: MGI: 88613]
ENSMUST00000223831	ENSMUSG00000021327	Zkscan3	9.21015	Upregulated	7.42e-08	zinc finger with KRAB and SCAN domains 3 [Source: MGI Symbol; Acc: MGI: 1919989]
ENSMUST00000000514	ENSMUSG00000026315	Serpinb8	8.42065	Upregulated	8.78e-08	serine (or cysteine) peptidase inhibitor, clade B, member 8 [Source: MGI Symbol; Acc: MGI: 894657]
ENSMUST00000162096	ENSMUSG00000066861	Oas1g	6.66104	Upregulated	9.15e-08	2'-5' oligoadenylate synthetase 1G [Source: MGI Symbol; Acc: MGI: 97429]
ENSMUST00000094041	ENSMUSG00000040483	Xaf1	4.0825	Upregulated	9.86e-08	XIAP associated factor 1 [Source: MGI Symbol; Acc: MGI: 3772572]
ENSMUST00000115728	ENSMUSG00000024349	Tmem173	2.26483	Upregulated	1.18e-07	transmembrane protein 173 [Source: MGI Symbol; Acc: MGI: 1919762]
ENSMUST00000128411	ENSMUSG00000078921	Tgtp2	8.5497	Upregulated	1.27e-07	T cell specific GTPase 2 [Source: MGI Symbol; Acc: MGI: 3710083]
ENSMUST00000142921	ENSMUSG00000040483	Xaf1	3.18415	Upregulated	1.31e-07	XIAP associated factor 1 [Source: MGI Symbol; Acc: MGI: 3772572]
ENSMUST00000201642	ENSMUSG00000029407	Uso1	8.29919	Upregulated	1.32e-07	USO1 vesicle docking factor [Source: MGI Symbol; Acc: MGI: 1929095]
ENSMUST00000023531	ENSMUSG00000022831	Hcls1	2.19706	Upregulated	1.92e-07	hematopoietic cell specific Lyn substrate 1 [Source: MGI Symbol; Acc: MGI: 104568]
ENSMUST00000042610	ENSMUSG00000073490	Ifi207	5.39862	Upregulated	2.05e-07	interferon activated gene 207 [Source: MGI Symbol; Acc: MGI: 2138302]
ENSMUST00000032573	ENSMUSG00000030413	Pglyrp1	1.80217	Upregulated	2.08e-07	peptidoglycan recognition protein 1 [Source: MGI Symbol; Acc: MGI: 1345092]
ENSMUST00000137494	ENSMUSG00000027014	Cwc22	8.4305	Upregulated	2.13e-07	CWC22 spliceosome-associated protein [Source: MGI Symbol; Acc: MGI: 2136773]
ENSMUST00000044833	ENSMUSG00000032661	Oas3	4.52399	Upregulated	2.18e-07	2'-5' oligoadenylate synthetase 3 [Source: MGI Symbol; Acc: MGI: 2180850]
ENSMUST00000080015	ENSMUSG00000056116	H2-T22	3.98843	Upregulated	2.19e-07	histocompatibility 2, T region locus 22 [Source: MGI Symbol; Acc: MGI: 95956]
ENSMUST00000196449	ENSMUSG00000027962	Vcam1	2.4637	Upregulated	2.26e-07	vascular cell adhesion molecule 1 [Source: MGI Symbol; Acc: MGI: 98926]
ENSMUST00000066427	ENSMUSG00000026222	Sp100	2.11708	Upregulated	2.55e-07	nuclear antigen Sp100 [Source: MGI Symbol; Acc: MGI: 109561]
ENSMUST00000170091	ENSMUSG00000025044	Msr1	4.34147	Upregulated	2.58e-07	macrophage scavenger receptor 1 [Source: MGI Symbol; Acc: MGI: 98257]
ENSMUST00000236740	ENSMUSG00000061232	H2-K1	3.14635	Upregulated	2.62e-07	histocompatibility 2, K1, K region [Source: MGI Symbol; Acc: MGI: 95904]
ENSMUST00000145680	ENSMUSG00000002325	Irf9	2.51452	Upregulated	3.17e-07	interferon regulatory factor 9 [Source: MGI Symbol; Acc: MGI: 107587]
ENSMUST00000146911	ENSMUSG00000086513	9130208D14Rik	3.26869	Upregulated	3.4e-07	RIKEN cDNA 9130208D14 gene [Source: MGI Symbol; Acc: MGI: 1924950]
ENSMUST00000114878	ENSMUSG00000022906	Parp9	2.57883	Upregulated	3.58e-07	poly (ADP-ribose) polymerase family, member 9 [Source: MGI Symbol; Acc: MGI: 1933117]
ENSMUST00000057243	ENSMUSG00000048572	Tmem252	1.72073	Upregulated	3.59e-07	transmembrane protein 252 [Source: MGI Symbol; Acc: MGI: 3583948]
ENSMUST00000065679	ENSMUSG00000053318	Slamf8	3.83354	Upregulated	3.66e-07	SLAM family member 8 [Source: MGI Symbol; Acc: MGI: 1921998]
ENSMUST00000187994	ENSMUSG00000075602	Ly6a	3.58137	Upregulated	3.91e-07	lymphocyte antigen 6 complex, locus A [Source: MGI Symbol; Acc: MGI: 107527]
ENSMUST00000106847	ENSMUSG00000090215	Trim34b	2.75809	Upregulated	4.07e-07	tripartite motif-containing 34B [Source: MGI Symbol; Acc: MGI: 4821264]
ENSMUST00000095157	ENSMUSG00000068245	Phf11d	3.53231	Upregulated	5.97e-07	PHD finger protein 11D [Source: MGI Symbol; Acc: MGI: 1277133]
ENSMUST00000068878	ENSMUSG00000004707	Ly9	8.0869	Upregulated	5.97e-07	lymphocyte antigen 9 [Source: MGI Symbol; Acc: MGI: 96885]
ENSMUST00000038211	ENSMUSG00000069793	Slfn9	2.02815	Upregulated	6.84e-07	schlafen 9 [Source: MGI Symbol; Acc: MGI: 2445121]
ENSMUST00000054279	ENSMUSG00000026222	Sp100	3.78267	Upregulated	6.84e-07	nuclear antigen Sp100 [Source: MGI Symbol; Acc: MGI: 109561]
ENSMUST00000160425	ENSMUSG00000068245	Phf11d	5.1186	Upregulated	7.36e-07	PHD finger protein 11D [Source: MGI Symbol; Acc: MGI: 1277133]
ENSMUST00000054384	ENSMUSG00000043279	Trim56	1.71707	Upregulated	8.77e-07	tripartite motif-containing 56 [Source: MGI Symbol; Acc: MGI: 2685298]
ENSMUST00000108831	ENSMUSG00000027580	Helz2	2.00984	Upregulated	8.77e-07	helicase with zinc finger 2, transcriptional coactivator [Source: MGI Symbol; Acc: MGI: 2385169]
ENSMUST00000179412	ENSMUSG00000094840	Muc3a	8.03696	Upregulated	8.77e-07	mucin 3A, cell surface associated [Source: MGI Symbol; Acc: MGI: 3588263]
ENSMUST00000234524	ENSMUSG00000037013	Ss18	8.17725	Upregulated	8.77e-07	SS18, nBAF chromatin remodeling complex subunit [Source: MGI Symbol; Acc: MGI: 107708]
ENSMUST00000122905	ENSMUSG00000064215	Ifi27	1.78304	Upregulated	9.08e-07	interferon, alpha-inducible protein 27 [Source: MGI Symbol; Acc: MGI: 1277180]
ENSMUST00000171347	ENSMUSG00000074874	Ctla2b	7.99471	Upregulated	9.42e-07	cytotoxic T lymphocyte-associated protein 2 beta [Source: MGI Symbol; Acc: MGI: 88555]
ENSMUST00000102745	ENSMUSG00000021281	Tnfaip2	4.36777	Upregulated	1e-06	tumor necrosis factor, alpha-induced protein 2 [Source: MGI Symbol; Acc: MGI: 104960]
ENSMUST00000050562	ENSMUSG00000050370	Ch25h	4.40013	Upregulated	1.01e-06	cholesterol 25-hydroxylase [Source: MGI Symbol; Acc: MGI: 1333869]
ENSMUST00000022124	ENSMUSG00000021624	Cd180	3.07129	Upregulated	1.1e-06	CD180 antigen [Source: MGI Symbol; Acc: MGI: 1194924]
ENSMUST00000096232	ENSMUSG00000071637	Cebpd	1.72136	Upregulated	1.21e-06	CCAAT/enhancer binding protein (C/EBP), delta [Source: MGI Symbol; Acc: MGI: 103573]
ENSMUST00000160505	ENSMUSG00000038521	C1s1	3.62641	Upregulated	1.33e-06	complement component 1, s subcomponent 1 [Source: MGI Symbol; Acc: MGI: 1355312]
ENSMUST00000063888	ENSMUSG00000052160	Pld4	1.67385	Upregulated	1.51e-06	phospholipase D family, member 4 [Source: MGI Symbol; Acc: MGI: 2144765]
ENSMUST00000080204	ENSMUSG00000070031	Sp140	2.81502	Upregulated	1.51e-06	Sp140 nuclear body protein [Source: MGI Symbol; Acc: MGI: 3702467]
ENSMUST00000023994	ENSMUSG00000023224	Serping1	2.56271	Upregulated	1.59e-06	serine (or cysteine) peptidase inhibitor, clade G, member 1 [Source: MGI Symbol; Acc: MGI: 894696]
ENSMUST00000030047	ENSMUSG00000028362	Tnfsf8	5.8959	Upregulated	1.62e-06	tumor necrosis factor (ligand) superfamily, member 8 [Source: MGI Symbol; Acc: MGI: 88328]
ENSMUST00000091309	ENSMUSG00000003617	Cp	2.18578	Upregulated	1.64e-06	ceruloplasmin [Source: MGI Symbol; Acc: MGI: 88476]
ENSMUST00000209079	ENSMUSG00000069874	Irgm2	6.69749	Upregulated	1.72e-06	immunity-related GTPase family M member 2 [Source: MGI Symbol; Acc: MGI: 1926262]
ENSMUST00000031729	ENSMUSG00000029716	Tfr2	8.38291	Upregulated	1.73e-06	transferrin receptor 2 [Source: MGI Symbol; Acc: MGI: 1354956]
ENSMUST00000000808	ENSMUSG00000000791	Il12rb1	4.61316	Upregulated	1.73e-06	interleukin 12 receptor, beta 1 [Source: MGI Symbol; Acc: MGI: 104579]
ENSMUST00000112484	ENSMUSG00000004266	Ptpn6	2.42549	Upregulated	1.76e-06	protein tyrosine phosphatase, non-receptor type 6 [Source: MGI Symbol; Acc: MGI: 96055]
ENSMUST00000097494	ENSMUSG00000069893	9930111J21Rik1	2.46481	Upregulated	1.86e-06	RIKEN cDNA 9930111J21 gene 1 [Source: MGI Symbol; Acc: MGI: 3041173]
ENSMUST00000071130	ENSMUSG00000060063	Alox5ap	2.04247	Upregulated	1.9e-06	arachidonate 5-lipoxygenase activating protein [Source: MGI Symbol; Acc: MGI: 107505]
ENSMUST00000199578	ENSMUSG00000105504	Gbp5	2.99037	Upregulated	3.18e-06	guanylate binding protein 5 [Source: MGI Symbol; Acc: MGI: 2429943]
ENSMUST00000092838	ENSMUSG00000035208	Slfn8	5.84271	Upregulated	3.74e-06	schlafen 8 [Source: MGI Symbol; Acc: MGI: 2672859]
ENSMUST00000128308	ENSMUSG00000061577	Adgrg5	8.07934	Upregulated	3.75e-06	adhesion G protein-coupled receptor G5 [Source: MGI Symbol; Acc: MGI: 2685955]
ENSMUST00000225063	ENSMUSG00000049625	Tifab	2.36591	Upregulated	3.81e-06	TRAF-interacting protein with forkhead-associated domain, family member B [Source: MGI Symbol; Acc: MGI: 2385852]
ENSMUST00000161754	ENSMUSG00000068245	Phf11d	4.96792	Upregulated	3.88e-06	PHD finger protein 11D [Source: MGI Symbol; Acc: MGI: 1277133]
ENSMUST00000131638	ENSMUSG00000085977	Gm5970	7.61777	Upregulated	4.03e-06	predicted gene 5970 [Source: MGI Symbol; Acc: MGI: 3646761]
ENSMUST00000020677	ENSMUSG00000020407	Upp1	7.76073	Upregulated	4.44e-06	uridine phosphorylase 1 [Source: MGI Symbol; Acc: MGI: 1097668]
ENSMUST00000228904	ENSMUSG00000058997	Vwa8	7.85189	Upregulated	4.51e-06	von Willebrand factor A domain containing 8 [Source: MGI Symbol; Acc: MGI: 1919008]
ENSMUST00000172979	ENSMUSG00000055413	H2-Q5	4.45391	Upregulated	5.16e-06	histocompatibility 2, Q region locus 5 [Source: MGI Symbol; Acc: MGI: 95934]
ENSMUST00000035938	ENSMUSG00000035042	Ccl5	5.22067	Upregulated	5.67e-06	chemokine (C-C motif) ligand 5 [Source: MGI Symbol; Acc: MGI: 98262]
ENSMUST00000161611	ENSMUSG00000006014	Prg4	8.0225	Upregulated	5.67e-06	proteoglycan 4 (megakaryocyte stimulating factor, articular superficial zone protein) [Source: MGI Symbol; Acc: MGI: 1891344]
ENSMUST00000182409	ENSMUSG00000074151	Nlrc5	7.71616	Upregulated	6.17e-06	NLR family, CARD domain containing 5 [Source: MGI Symbol; Acc: MGI: 3612191]
ENSMUST00000049922	ENSMUSG00000041449	Serpina3h	8.1099	Upregulated	6.34e-06	serine (or cysteine) peptidase inhibitor, clade A, member 3H [Source: MGI Symbol; Acc: MGI: 2182839]
ENSMUST00000173669	ENSMUSG00000073418	C4b	3.05213	Upregulated	6.46e-06	complement component 4B (Chido blood group) [Source: MGI Symbol; Acc: MGI: 88228]
ENSMUST00000129829	ENSMUSG00000039997	Ifi203	2.6391	Upregulated	6.91e-06	interferon activated gene 203 [Source: MGI Symbol; Acc: MGI: 96428]
ENSMUST00000224147	ENSMUSG00000095609	Gm21188	5.3418	Upregulated	7.07e-06	predicted gene, 21188 [Source: MGI Symbol; Acc: MGI: 5434543]
ENSMUST00000203412	ENSMUSG00000040328	Olfr56	5.09088	Upregulated	7.14e-06	olfactory receptor 56 [Source: MGI Symbol; Acc: MGI: 1333785]
ENSMUST00000087605	ENSMUSG00000024300	Myo1f	2.18796	Upregulated	8.04e-06	myosin IF [Source: MGI Symbol; Acc: MGI: 107711]
ENSMUST00000237106	ENSMUSG00000024338	Psmb8	5.73325	Upregulated	8.56e-06	proteasome (prosome, macropain) subunit, beta type 8 (large multifunctional peptidase 7) [Source: MGI Symbol; Acc: MGI: 1346527]
ENSMUST00000065504	ENSMUSG00000021814	Anxa7	7.7691	Upregulated	9.21e-06	annexin A7 [Source: MGI Symbol; Acc: MGI: 88031]
ENSMUST00000019064	ENSMUSG00000018920	Cxcl16	2.05991	Upregulated	1.07e-05	chemokine (C-X-C motif) ligand 16 [Source: MGI Symbol; Acc: MGI: 1932682]
ENSMUST00000161809	ENSMUSG00000066861	Oas1g	5.0082	Upregulated	1.07e-05	2'-5' oligoadenylate synthetase 1G [Source: MGI Symbol; Acc: MGI: 97429]
ENSMUST00000186057	ENSMUSG00000026104	Stat1	7.52209	Upregulated	1.07e-05	signal transducer and activator of transcription 1 [Source: MGI Symbol; Acc: MGI: 103063]
ENSMUST00000081103	ENSMUSG00000026656	Fcgr2b	3.44364	Upregulated	1.11e-05	Fc receptor, IgG, low affinity IIb [Source: MGI Symbol; Acc: MGI: 95499]
ENSMUST00000002180	ENSMUSG00000002111	Spi1	2.04136	Upregulated	1.12e-05	spleen focus forming virus (SFFV) proviral integration oncogene [Source: MGI Symbol; Acc: MGI: 98282]
ENSMUST00000167498	ENSMUSG00000091549	Gm6548	2.62485	Upregulated	1.12e-05	predicted gene 6548 [Source: MGI Symbol; Acc: MGI: 3644071]
ENSMUST00000212657	ENSMUSG00000000791	Il12rb1	2.14326	Upregulated	1.2e-05	interleukin 12 receptor, beta 1 [Source: MGI Symbol; Acc: MGI: 104579]
ENSMUST00000025192	ENSMUSG00000024334	H2-Oa	4.83856	Upregulated	1.25e-05	histocompatibility 2, O region alpha locus [Source: MGI Symbol; Acc: MGI: 95924]
ENSMUST00000183287	ENSMUSG00000074151	Nlrc5	5.896	Upregulated	1.29e-05	NLR family, CARD domain containing 5 [Source: MGI Symbol; Acc: MGI: 3612191]
ENSMUST00000070639	ENSMUSG00000074417	Gm14548	7.35236	Upregulated	1.42e-05	predicted gene 14548 [Source: MGI Symbol; Acc: MGI: 3709645]
ENSMUST00000037994	ENSMUSG00000078763	Slfn1	5.20097	Upregulated	1.44e-05	schlafen 1 [Source: MGI Symbol; Acc: MGI: 1313259]
ENSMUST00000188214	ENSMUSG00000022584	Ly6c2	7.92014	Upregulated	1.5e-05	lymphocyte antigen 6 complex, locus C2 [Source: MGI Symbol; Acc: MGI: 3712069]
ENSMUST00000150290	ENSMUSG00000050335	Lgals3	2.92749	Upregulated	1.5e-05	lectin, galactose binding, soluble 3 [Source: MGI Symbol; Acc: MGI: 96778]
ENSMUST00000021011	ENSMUSG00000035373	Ccl7	5.43216	Upregulated	1.52e-05	chemokine (C-C motif) ligand 7 [Source: MGI Symbol; Acc: MGI: 99512]
ENSMUST00000138939	ENSMUSG00000024019	Cmtr1	4.99166	Upregulated	1.52e-05	cap methyltransferase 1 [Source: MGI Symbol; Acc: MGI: 1921407]
ENSMUST00000143248	ENSMUSG00000061046	Haghl	7.81813	Upregulated	1.52e-05	hydroxyacylglutathione hydrolase-like [Source: MGI Symbol; Acc: MGI: 1919877]
ENSMUST00000162708	ENSMUSG00000036908	Unc93b1	1.56614	Upregulated	1.67e-05	unc-93 homolog B1, TLR signaling regulator [Source: MGI Symbol; Acc: MGI: 1859307]
ENSMUST00000041633	ENSMUSG00000037321	Tap1	7.4116	Upregulated	1.85e-05	transporter 1, ATP-binding cassette, sub-family B (MDR/TAP) [Source: MGI Symbol; Acc: MGI: 98483]
ENSMUST00000175941	ENSMUSG00000043456	Zfp536	8.56093	Upregulated	1.89e-05	zinc finger protein 536 [Source: MGI Symbol; Acc: MGI: 1926102]
ENSMUST00000023238	ENSMUSG00000022575	Gsdmd	2.41041	Upregulated	1.93e-05	gasdermin D [Source: MGI Symbol; Acc: MGI: 1916396]
ENSMUST00000197799	ENSMUSG00000079363	Gbp4	7.72736	Upregulated	2.09e-05	guanylate binding protein 4 [Source: MGI Symbol; Acc: MGI: 97072]
ENSMUST00000188894	ENSMUSG00000026193	Fn1	6.51722	Upregulated	2.17e-05	fibronectin 1 [Source: MGI Symbol; Acc: MGI: 95566]
ENSMUST00000068592	ENSMUSG00000055170	Ifng	6.08135	Upregulated	2.32e-05	interferon gamma [Source: MGI Symbol; Acc: MGI: 107656]
ENSMUST00000178999	ENSMUSG00000058173	Smco4	7.4674	Upregulated	2.33e-05	single-pass membrane protein with coiled-coil domains 4 [Source: MGI Symbol; Acc: MGI: 3039636]
ENSMUST00000184149	ENSMUSG00000099241	Gm18852	3.11604	Upregulated	2.33e-05	predicted gene, 18852 [Source: MGI Symbol; Acc: MGI: 5011037]
ENSMUST00000052949	ENSMUSG00000025877	Hk3	3.61889	Upregulated	2.4e-05	hexokinase 3 [Source: MGI Symbol; Acc: MGI: 2670962]
ENSMUST00000209397	ENSMUSG00000058886	Deaf1	7.3902	Upregulated	2.43e-05	DEAF1, transcription factor [Source: MGI Symbol; Acc: MGI: 1858496]
ENSMUST00000162447	ENSMUSG00000031480	Thsd1	7.48446	Upregulated	2.48e-05	thrombospondin, type I, domain 1 [Source: MGI Symbol; Acc: MGI: 1929096]
ENSMUST00000133042	ENSMUSG00000039236	Isg20	7.69299	Upregulated	2.53e-05	interferon-stimulated protein [Source: MGI Symbol; Acc: MGI: 1928895]
ENSMUST00000156992	ENSMUSG00000030761	Myo7a	7.34501	Upregulated	2.54e-05	myosin VIIA [Source: MGI Symbol; Acc: MGI: 104510]
ENSMUST00000086368	ENSMUSG00000066861	Oas1g	5.11593	Upregulated	2.79e-05	2'-5' oligoadenylate synthetase 1G [Source: MGI Symbol; Acc: MGI: 97429]
ENSMUST00000239085	ENSMUSG00000033124	Atg9a	1.89623	Upregulated	2.8e-05	autophagy related 9A [Source: MGI Symbol; Acc: MGI: 2138446]
ENSMUST00000059930	ENSMUSG00000048852	Gm12185	4.13365	Upregulated	3.42e-05	predicted gene 12185 [Source: MGI Symbol; Acc: MGI: 3652173]
ENSMUST00000040772	ENSMUSG00000024965	Fermt3	1.99126	Upregulated	3.43e-05	fermitin family member 3 [Source: MGI Symbol; Acc: MGI: 2147790]
ENSMUST00000056449	ENSMUSG00000048865	Arhgap30	1.73144	Upregulated	3.44e-05	Rho GTPase activating protein 30 [Source: MGI Symbol; Acc: MGI: 2684948]
ENSMUST00000174625	ENSMUSG00000079491	H2-T10	1.64192	Upregulated	3.74e-05	histocompatibility 2, T region locus 10 [Source: MGI Symbol; Acc: MGI: 95942]
ENSMUST00000097843	ENSMUSG00000062585	Cnr2	7.62285	Upregulated	3.79e-05	cannabinoid receptor 2 (macrophage) [Source: MGI Symbol; Acc: MGI: 104650]
ENSMUST00000081776	ENSMUSG00000057346	Apol9a	7.5955	Upregulated	3.8e-05	apolipoprotein L 9a [Source: MGI Symbol; Acc: MGI: 3606001]
ENSMUST00000111275	ENSMUSG00000015950	Ncf1	1.51673	Upregulated	3.91e-05	neutrophil cytosolic factor 1 [Source: MGI Symbol; Acc: MGI: 97283]
ENSMUST00000155233	ENSMUSG00000000386	Mx1	5.89164	Upregulated	3.94e-05	MX dynamin-like GTPase 1 [Source: MGI Symbol; Acc: MGI: 97243]
ENSMUST00000173057	ENSMUSG00000073418	C4b	3.89626	Upregulated	4.04e-05	complement component 4B (Chido blood group) [Source: MGI Symbol; Acc: MGI: 88228]
ENSMUST00000114846	ENSMUSG00000026773	Pfkfb3	1.5747	Upregulated	4.19e-05	6-phosphofructo-2-kinase/fructose-2,6-biphosphatase 3 [Source: MGI Symbol; Acc: MGI: 2181202]
ENSMUST00000096356	ENSMUSG00000071714	Csf2rb2	3.82495	Upregulated	4.74e-05	colony stimulating factor 2 receptor, beta 2, low-affinity (granulocyte-macrophage) [Source: MGI Symbol; Acc: MGI: 1339760]
ENSMUST00000179762	ENSMUSG00000079018	Ly6c1	2.22192	Upregulated	4.88e-05	lymphocyte antigen 6 complex, locus C1 [Source: MGI Symbol; Acc: MGI: 96882]
ENSMUST00000041357	ENSMUSG00000037095	Lrg1	2.38994	Upregulated	5.35e-05	leucine-rich alpha-2-glycoprotein 1 [Source: MGI Symbol; Acc: MGI: 1924155]
ENSMUST00000168254	ENSMUSG00000079339	Ifit1bl1	7.78846	Upregulated	5.56e-05	interferon induced protein with tetratricpeptide repeats 1B like 1 [Source: MGI Symbol; Acc: MGI: 3650685]
ENSMUST00000022746	ENSMUSG00000022146	Osmr	1.66735	Upregulated	6.1e-05	oncostatin M receptor [Source: MGI Symbol; Acc: MGI: 1330819]
ENSMUST00000023250	ENSMUSG00000022586	Ly6i	3.71911	Upregulated	6.19e-05	lymphocyte antigen 6 complex, locus I [Source: MGI Symbol; Acc: MGI: 1888480]
ENSMUST00000006956	ENSMUSG00000040026	Saa3	10.8795	Upregulated	6.37e-05	serum amyloid A 3 [Source: MGI Symbol; Acc: MGI: 98223]
ENSMUST00000108615	ENSMUSG00000089942	Pira2	5.0395	Upregulated	7.08e-05	paired-Ig-like receptor A2 [Source: MGI Symbol; Acc: MGI: 1195970]
ENSMUST00000039581	ENSMUSG00000034947	Tmem106a	2.28889	Upregulated	7.14e-05	transmembrane protein 106A [Source: MGI Symbol; Acc: MGI: 1922056]
ENSMUST00000183414	ENSMUSG00000053541	Gm4759	4.62563	Upregulated	7.19e-05	predicted gene 4759 [Source: MGI Symbol; Acc: MGI: 3647753]
ENSMUST00000027368	ENSMUSG00000026177	Slc11a1	2.38617	Upregulated	7.44e-05	solute carrier family 11 (proton-coupled divalent metal ion transporters), member 1 [Source: MGI Symbol; Acc: MGI: 1345275]
ENSMUST00000128775	ENSMUSG00000022469	Rapgef3	7.45677	Upregulated	7.45e-05	Rap guanine nucleotide exchange factor (GEF) 3 [Source: MGI Symbol; Acc: MGI: 2441741]
ENSMUST00000027237	ENSMUSG00000026068	Il18rap	4.46006	Upregulated	7.48e-05	interleukin 18 receptor accessory protein [Source: MGI Symbol; Acc: MGI: 1338888]
ENSMUST00000178857	ENSMUSG00000096727	Psmb9	7.33377	Upregulated	7.86e-05	proteasome (prosome, macropain) subunit, beta type 9 (large multifunctional peptidase 2) [Source: MGI Symbol; Acc: MGI: 1346526]
ENSMUST00000035092	ENSMUSG00000032508	Myd88	1.73915	Upregulated	8.07e-05	myeloid differentiation primary response gene 88 [Source: MGI Symbol; Acc: MGI: 108005]
ENSMUST00000226023	ENSMUSG00000044258	Ctla2a	3.12697	Upregulated	8.22e-05	cytotoxic T lymphocyte-associated protein 2 alpha [Source: MGI Symbol; Acc: MGI: 88554]
ENSMUST00000139326	ENSMUSG00000039699	Batf2	5.38227	Upregulated	8.23e-05	basic leucine zipper transcription factor, ATF-like 2 [Source: MGI Symbol; Acc: MGI: 1921731]
ENSMUST00000123490	ENSMUSG00000045968	Teddm2	7.2523	Upregulated	8.96e-05	transmembrane epididymal family member 2 [Source: MGI Symbol; Acc: MGI: 1923273]
ENSMUST00000022722	ENSMUSG00000022126	Acod1	7.01655	Upregulated	8.97e-05	aconitate decarboxylase 1 [Source: MGI Symbol; Acc: MGI: 103206]
ENSMUST00000168919	ENSMUSG00000030149	Klrk1	5.78403	Upregulated	9.2e-05	killer cell lectin-like receptor subfamily K, member 1 [Source: MGI Symbol; Acc: MGI: 1196250]
ENSMUST00000056071	ENSMUSG00000043263	Ifi209	5.85828	Upregulated	9.21e-05	interferon activated gene 209 [Source: MGI Symbol; Acc: MGI: 2138243]
ENSMUST00000102881	ENSMUSG00000020120	Plek	1.53129	Upregulated	9.56e-05	pleckstrin [Source: MGI Symbol; Acc: MGI: 1860485]
ENSMUST00000205786	ENSMUSG00000030697	Ppp4c	7.23849	Upregulated	9.67e-05	protein phosphatase 4, catalytic subunit [Source: MGI Symbol; Acc: MGI: 1891763]
ENSMUST00000052413	ENSMUSG00000002699	Lcp2	2.16475	Upregulated	0.000104247	lymphocyte cytosolic protein 2 [Source: MGI Symbol; Acc: MGI: 1321402]
ENSMUST00000219053	ENSMUSG00000112023	Lilr4b	7.74858	Upregulated	0.000121194	leukocyte immunoglobulin-like receptor, subfamily B, member 4B [Source: MGI Symbol; Acc: MGI: 102702]
ENSMUST00000025580	ENSMUSG00000024677	Ms4a6b	5.46306	Upregulated	0.000121974	membrane-spanning 4-domains, subfamily A, member 6B [Source: MGI Symbol; Acc: MGI: 1917024]
ENSMUST00000114877	ENSMUSG00000022906	Parp9	3.38441	Upregulated	0.000131024	poly (ADP-ribose) polymerase family, member 9 [Source: MGI Symbol; Acc: MGI: 1933117]
ENSMUST00000229175	ENSMUSG00000057346	Apol9a	5.00504	Upregulated	0.000136891	apolipoprotein L 9a [Source: MGI Symbol; Acc: MGI: 3606001]
ENSMUST00000049931	ENSMUSG00000051457	Spn	3.08362	Upregulated	0.000139588	sialophorin [Source: MGI Symbol; Acc: MGI: 98384]
ENSMUST00000179584	ENSMUSG00000026773	Pfkfb3	2.11511	Upregulated	0.000147626	6-phosphofructo-2-kinase/fructose-2,6-biphosphatase 3 [Source: MGI Symbol; Acc: MGI: 2181202]
ENSMUST00000068031	ENSMUSG00000020914	Top2a	1.96187	Upregulated	0.000147743	topoisomerase (DNA) II alpha [Source: MGI Symbol; Acc: MGI: 98790]
ENSMUST00000183211	ENSMUSG00000098112	Bin2	1.50139	Upregulated	0.000148396	bridging integrator 2 [Source: MGI Symbol; Acc: MGI: 3611448]
ENSMUST00000173016	ENSMUSG00000060550	H2-Q7	7.49271	Upregulated	0.000152926	histocompatibility 2, Q region locus 7 [Source: MGI Symbol; Acc: MGI: 95936]
ENSMUST00000172693	ENSMUSG00000024397	Aif1	2.05913	Upregulated	0.000172106	allograft inflammatory factor 1 [Source: MGI Symbol; Acc: MGI: 1343098]
ENSMUST00000086361	ENSMUSG00000057191	AB124611	3.84735	Upregulated	0.000172383	cDNA sequence AB124611 [Source: MGI Symbol; Acc: MGI: 3043001]
ENSMUST00000131456	ENSMUSG00000023224	Serping1	2.86353	Upregulated	0.00018355	serine (or cysteine) peptidase inhibitor, clade G, member 1 [Source: MGI Symbol; Acc: MGI: 894696]
ENSMUST00000219479	ENSMUSG00000034917	Tjp3	7.07128	Upregulated	0.000184621	tight junction protein 3 [Source: MGI Symbol; Acc: MGI: 1351650]
ENSMUST00000054002	ENSMUSG00000053113	Socs3	2.02673	Upregulated	0.000186155	suppressor of cytokine signaling 3 [Source: MGI Symbol; Acc: MGI: 1201791]
ENSMUST00000235980	ENSMUSG00000073421	H2-Ab1	4.68353	Upregulated	0.000192348	histocompatibility 2, class II antigen A, beta 1 [Source: MGI Symbol; Acc: MGI: 103070]
ENSMUST00000113438	ENSMUSG00000030022	Adamts9	1.77502	Upregulated	0.000205709	a disintegrin-like and metallopeptidase (reprolysin type) with thrombospondin type 1 motif, 9 [Source: MGI Symbol; Acc: MGI: 1916320]
ENSMUST00000113768	ENSMUSG00000000386	Mx1	4.63991	Upregulated	0.000210704	MX dynamin-like GTPase 1 [Source: MGI Symbol; Acc: MGI: 97243]
ENSMUST00000156938	ENSMUSG00000025498	Irf7	7.48746	Upregulated	0.000217547	interferon regulatory factor 7 [Source: MGI Symbol; Acc: MGI: 1859212]
ENSMUST00000203506	ENSMUSG00000029798	Herc6	2.55075	Upregulated	0.000223728	hect domain and RLD 6 [Source: MGI Symbol; Acc: MGI: 1914388]
ENSMUST00000118068	ENSMUSG00000081665	Gm15922	4.99491	Upregulated	0.000225601	predicted gene 15922 [Source: MGI Symbol; Acc: MGI: 3802148]
ENSMUST00000089200	ENSMUSG00000068129	Cst7	7.83666	Upregulated	0.000235152	cystatin F (leukocystatin) [Source: MGI Symbol; Acc: MGI: 1298217]
ENSMUST00000098486	ENSMUSG00000099974	Bcl2a1d	3.31431	Upregulated	0.000262807	B cell leukemia/lymphoma 2 related protein A1d [Source: MGI Symbol; Acc: MGI: 1278325]
ENSMUST00000153546	ENSMUSG00000024675	Ms4a4c	7.11618	Upregulated	0.000265634	membrane-spanning 4-domains, subfamily A, member 4C [Source: MGI Symbol; Acc: MGI: 1927656]
ENSMUST00000162746	ENSMUSG00000026580	Selp	6.5645	Upregulated	0.00028263	selectin, platelet [Source: MGI Symbol; Acc: MGI: 98280]
ENSMUST00000130871	ENSMUSG00000098374	Gm28043	3.72087	Upregulated	0.000286564	predicted gene, 28043 [Source: MGI Symbol; Acc: MGI: 5547779]
ENSMUST00000068564	ENSMUSG00000026430	Rassf5	2.41257	Upregulated	0.000286759	Ras association (RalGDS/AF-6) domain family member 5 [Source: MGI Symbol; Acc: MGI: 1926375]
ENSMUST00000002284	ENSMUSG00000046223	Plaur	2.65525	Upregulated	0.000287596	plasminogen activator, urokinase receptor [Source: MGI Symbol; Acc: MGI: 97612]
ENSMUST00000114482	ENSMUSG00000026981	Il1rn	6.45818	Upregulated	0.000305135	interleukin 1 receptor antagonist [Source: MGI Symbol; Acc: MGI: 96547]
ENSMUST00000185372	ENSMUSG00000079018	Ly6c1	2.70575	Upregulated	0.000305135	lymphocyte antigen 6 complex, locus C1 [Source: MGI Symbol; Acc: MGI: 96882]
ENSMUST00000188804	ENSMUSG00000090272	Mndal	2.24613	Upregulated	0.000305135	myeloid nuclear differentiation antigen like [Source: MGI Symbol; Acc: MGI: 3780953]
ENSMUST00000164875	ENSMUSG00000091450	Vmn2r11	3.26494	Upregulated	0.000314546	vomeronasal 2, receptor 11 [Source: MGI Symbol; Acc: MGI: 3643806]
ENSMUST00000112161	ENSMUSG00000044583	Tlr7	7.01954	Upregulated	0.000324712	toll-like receptor 7 [Source: MGI Symbol; Acc: MGI: 2176882]
ENSMUST00000065335	ENSMUSG00000053101	Gpr141	3.88316	Upregulated	0.000327933	G protein-coupled receptor 141 [Source: MGI Symbol; Acc: MGI: 2672983]
ENSMUST00000156742	ENSMUSG00000028581	Laptm5	1.57046	Upregulated	0.000340713	lysosomal-associated protein transmembrane 5 [Source: MGI Symbol; Acc: MGI: 108046]
ENSMUST00000032344	ENSMUSG00000030220	Arhgdib	1.61889	Upregulated	0.000348031	Rho, GDP dissociation inhibitor (GDI) beta [Source: MGI Symbol; Acc: MGI: 101940]
ENSMUST00000028881	ENSMUSG00000027398	Il1b	4.21713	Upregulated	0.000368667	interleukin 1 beta [Source: MGI Symbol; Acc: MGI: 96543]
ENSMUST00000100403	ENSMUSG00000034947	Tmem106a	7.12778	Upregulated	0.000377385	transmembrane protein 106A [Source: MGI Symbol; Acc: MGI: 1922056]
ENSMUST00000078451	ENSMUSG00000058818	Pirb	2.13566	Upregulated	0.000380452	paired Ig-like receptor B [Source: MGI Symbol; Acc: MGI: 894311]
ENSMUST00000146254	ENSMUSG00000047798	Cd300lf	4.24225	Upregulated	0.000404896	CD300 molecule like family member F [Source: MGI Symbol; Acc: MGI: 2442359]
ENSMUST00000135461	ENSMUSG00000039699	Batf2	6.66021	Upregulated	0.000422762	basic leucine zipper transcription factor, ATF-like 2 [Source: MGI Symbol; Acc: MGI: 1921731]
ENSMUST00000235967	ENSMUSG00000063434	Sorcs3	7.56293	Upregulated	0.000483762	sortilin-related VPS10 domain containing receptor 3 [Source: MGI Symbol; Acc: MGI: 1913923]
ENSMUST00000031264	ENSMUSG00000029322	Plac8	7.53425	Upregulated	0.00048479	placenta-specific 8 [Source: MGI Symbol; Acc: MGI: 2445289]
ENSMUST00000043873	ENSMUSG00000064057	Scgb3a1	3.68485	Upregulated	0.000486703	secretoglobin, family 3A, member 1 [Source: MGI Symbol; Acc: MGI: 1915912]
ENSMUST00000189075	ENSMUSG00000026104	Stat1	3.95054	Upregulated	0.000486703	signal transducer and activator of transcription 1 [Source: MGI Symbol; Acc: MGI: 103063]
ENSMUST00000062307	ENSMUSG00000044703	Phf11a	5.28268	Upregulated	0.000488146	PHD finger protein 11A [Source: MGI Symbol; Acc: MGI: 1918441]
ENSMUST00000079824	ENSMUSG00000063234	Gpr84	2.6528	Upregulated	0.000488146	G protein-coupled receptor 84 [Source: MGI Symbol; Acc: MGI: 1934129]
ENSMUST00000201176	ENSMUSG00000034855	Cxcl10	7.33887	Upregulated	0.000488146	chemokine (C-X-C motif) ligand 10 [Source: MGI Symbol; Acc: MGI: 1352450]
ENSMUST00000238734	ENSMUSG00000002831	Plin4	2.08924	Upregulated	0.000493561	perilipin 4 [Source: MGI Symbol; Acc: MGI: 1929709]
ENSMUST00000126276	ENSMUSG00000002546	Golga2	7.88045	Upregulated	0.00050155	golgi autoantigen, golgin subfamily a, 2 [Source: MGI Symbol; Acc: MGI: 2139395]
ENSMUST00000235764	ENSMUSG00000024045	Akap8	7.45428	Upregulated	0.00050155	A kinase (PRKA) anchor protein 8 [Source: MGI Symbol; Acc: MGI: 1928488]
ENSMUST00000093193	ENSMUSG00000020143	Dock2	1.60208	Upregulated	0.000506713	dedicator of cyto-kinesis 2 [Source: MGI Symbol; Acc: MGI: 2149010]
ENSMUST00000068569	ENSMUSG00000089929	Bcl2a1b	4.15665	Upregulated	0.000512326	B cell leukemia/lymphoma 2 related protein A1b [Source: MGI Symbol; Acc: MGI: 1278326]
ENSMUST00000017604	ENSMUSG00000006519	Cyba	1.61111	Upregulated	0.000524788	cytochrome b-245, alpha polypeptide [Source: MGI Symbol; Acc: MGI: 1316658]
ENSMUST00000106562	ENSMUSG00000047798	Cd300lf	4.10421	Upregulated	0.000539975	CD300 molecule like family member F [Source: MGI Symbol; Acc: MGI: 2442359]
ENSMUST00000169652	ENSMUSG00000049625	Tifab	2.35719	Upregulated	0.000554186	TRAF-interacting protein with forkhead-associated domain, family member B [Source: MGI Symbol; Acc: MGI: 2385852]
ENSMUST00000095412	ENSMUSG00000030149	Klrk1	6.54626	Upregulated	0.000578221	killer cell lectin-like receptor subfamily K, member 1 [Source: MGI Symbol; Acc: MGI: 1196250]
ENSMUST00000056946	ENSMUSG00000047180	Neurl3	2.9707	Upregulated	0.000588406	neuralized E3 ubiquitin protein ligase 3 [Source: MGI Symbol; Acc: MGI: 2429944]
ENSMUST00000176673	ENSMUSG00000032596	Uba7	3.31921	Upregulated	0.000588406	ubiquitin-like modifier activating enzyme 7 [Source: MGI Symbol; Acc: MGI: 1349462]
ENSMUST00000238179	ENSMUSG00000024610	Cd74	7.10919	Upregulated	0.000634943	CD74 antigen (invariant polypeptide of major histocompatibility complex, class II antigen-associated) [Source: MGI Symbol; Acc: MGI: 96534]
ENSMUST00000059226	ENSMUSG00000054203	Ifi205	7.33163	Upregulated	0.000636862	interferon activated gene 205 [Source: MGI Symbol; Acc: MGI: 101847]
ENSMUST00000188483	ENSMUSG00000099775	Gm5960	7.6623	Upregulated	0.000638716	predicted gene 5960 [Source: MGI Symbol; Acc: MGI: 3779540]
ENSMUST00000108269	ENSMUSG00000001123	Lgals9	7.17884	Upregulated	0.000657293	lectin, galactose binding, soluble 9 [Source: MGI Symbol; Acc: MGI: 109496]
ENSMUST00000145160	ENSMUSG00000056290	Ms4a4b	6.29204	Upregulated	0.000696644	membrane-spanning 4-domains, subfamily A, member 4B [Source: MGI Symbol; Acc: MGI: 1913083]
ENSMUST00000025064	ENSMUSG00000024227	Pdzph1	1.82776	Upregulated	0.000734572	PDZ and pleckstrin homology domains 1 [Source: MGI Symbol; Acc: MGI: 1916489]
ENSMUST00000105240	ENSMUSG00000039994	Timeless	1.51497	Upregulated	0.000734572	timeless circadian clock 1 [Source: MGI Symbol; Acc: MGI: 1321393]
ENSMUST00000236757	ENSMUSG00000061232	H2-K1	6.05422	Upregulated	0.000740436	histocompatibility 2, K1, K region [Source: MGI Symbol; Acc: MGI: 95904]
ENSMUST00000098060	ENSMUSG00000030766	Arhgap17	7.31462	Upregulated	0.000745783	Rho GTPase activating protein 17 [Source: MGI Symbol; Acc: MGI: 1917747]
ENSMUST00000218863	ENSMUSG00000040033	Stat2	2.62199	Upregulated	0.000748507	signal transducer and activator of transcription 2 [Source: MGI Symbol; Acc: MGI: 103039]
ENSMUST00000067354	ENSMUSG00000048489	Depp1	2.25167	Upregulated	0.000750042	DEPP1 autophagy regulator [Source: MGI Symbol; Acc: MGI: 1918730]
ENSMUST00000155131	ENSMUSG00000058818	Pirb	6.20318	Upregulated	0.000759234	paired Ig-like receptor B [Source: MGI Symbol; Acc: MGI: 894311]
ENSMUST00000030693	ENSMUSG00000028874	Fgr	3.69344	Upregulated	0.0007866	FGR proto-oncogene, Src family tyrosine kinase [Source: MGI Symbol; Acc: MGI: 95527]
ENSMUST00000238004	ENSMUSG00000024660	Incenp	6.90289	Upregulated	0.000792523	inner centromere protein [Source: MGI Symbol; Acc: MGI: 1313288]
ENSMUST00000089620	ENSMUSG00000022901	Cd86	1.56259	Upregulated	0.000810622	CD86 antigen [Source: MGI Symbol; Acc: MGI: 101773]
ENSMUST00000131108	ENSMUSG00000030560	Ctsc	1.94712	Upregulated	0.000810622	cathepsin C [Source: MGI Symbol; Acc: MGI: 109553]
ENSMUST00000123555	ENSMUSG00000023249	Parp3	1.94046	Upregulated	0.000833013	poly (ADP-ribose) polymerase family, member 3 [Source: MGI Symbol; Acc: MGI: 1891258]
ENSMUST00000225023	ENSMUSG00000025290	Rps24	1.61505	Upregulated	0.000861946	ribosomal protein S24 [Source: MGI Symbol; Acc: MGI: 98147]
ENSMUST00000129916	ENSMUSG00000038507	Parp12	2.5237	Upregulated	0.000874446	poly (ADP-ribose) polymerase family, member 12 [Source: MGI Symbol; Acc: MGI: 2143990]
ENSMUST00000215036	ENSMUSG00000032186	Tmod2	6.78771	Upregulated	0.000874446	tropomodulin 2 [Source: MGI Symbol; Acc: MGI: 1355335]
ENSMUST00000013949	ENSMUSG00000032000	Birc3	2.0211	Upregulated	0.000884414	baculoviral IAP repeat-containing 3 [Source: MGI Symbol; Acc: MGI: 1197007]
ENSMUST00000029623	ENSMUSG00000027995	Tlr2	2.25266	Upregulated	0.000884414	toll-like receptor 2 [Source: MGI Symbol; Acc: MGI: 1346060]
ENSMUST00000109549	ENSMUSG00000027639	Samhd1	1.98782	Upregulated	0.00091621	SAM domain and HD domain, 1 [Source: MGI Symbol; Acc: MGI: 1927468]
ENSMUST00000144064	ENSMUSG00000029561	Oasl2	6.71965	Upregulated	0.000931106	2'-5' oligoadenylate synthetase-like 2 [Source: MGI Symbol; Acc: MGI: 1344390]
ENSMUST00000094867	ENSMUSG00000037210	Fam193a	1.91465	Upregulated	0.000935215	family with sequence homology 193, member A [Source: MGI Symbol; Acc: MGI: 2447768]
ENSMUST00000033053	ENSMUSG00000030789	Itgax	2.59141	Upregulated	0.000960344	integrin alpha X [Source: MGI Symbol; Acc: MGI: 96609]
ENSMUST00000211816	ENSMUSG00000074151	Nlrc5	6.23924	Upregulated	0.000972693	NLR family, CARD domain containing 5 [Source: MGI Symbol; Acc: MGI: 3612191]
ENSMUST00000071069	ENSMUSG00000057596	Trim30d	5.90738	Upregulated	0.000992138	tripartite motif-containing 30D [Source: MGI Symbol; Acc: MGI: 3035181]
ENSMUST00000122423	ENSMUSG00000039013	Siglecf	7.51334	Upregulated	0.000999517	sialic acid binding Ig-like lectin F [Source: MGI Symbol; Acc: MGI: 2681107]
ENSMUST00000106849	ENSMUSG00000056144	Trim34a	2.40112	Upregulated	0.000999677	tripartite motif-containing 34A [Source: MGI Symbol; Acc: MGI: 2137359]
ENSMUST00000031235	ENSMUSG00000034438	Gbp8	7.18742	Upregulated	0.00102546	guanylate-binding protein 8 [Source: MGI Symbol; Acc: MGI: 1923324]
ENSMUST00000103029	ENSMUSG00000020806	Rhbdf2	2.13609	Upregulated	0.00104414	rhomboid 5 homolog 2 [Source: MGI Symbol; Acc: MGI: 2442473]
ENSMUST00000156060	ENSMUSG00000035623	Rsf1	7.67507	Upregulated	0.00104414	remodeling and spacing factor 1 [Source: MGI Symbol; Acc: MGI: 2682305]
ENSMUST00000101367	ENSMUSG00000029780	Nt5c3	1.54228	Upregulated	0.00115156	5'-nucleotidase, cytosolic III [Source: MGI Symbol; Acc: MGI: 1927186]
ENSMUST00000178034	ENSMUSG00000022218	Tgm1	6.11738	Upregulated	0.00115818	transglutaminase 1, K polypeptide [Source: MGI Symbol; Acc: MGI: 98730]
ENSMUST00000225029	ENSMUSG00000094796	BC147527	4.68021	Upregulated	0.0011612	cDNA sequence BC147527 [Source: MGI Symbol; Acc: MGI: 4840510]
ENSMUST00000223761	ENSMUSG00000021733	Slc4a7	7.2233	Upregulated	0.00116952	solute carrier family 4, sodium bicarbonate cotransporter, member 7 [Source: MGI Symbol; Acc: MGI: 2443878]
ENSMUST00000130314	ENSMUSG00000030022	Adamts9	5.99089	Upregulated	0.00120555	a disintegrin-like and metallopeptidase (reprolysin type) with thrombospondin type 1 motif, 9 [Source: MGI Symbol; Acc: MGI: 1916320]
ENSMUST00000023666	ENSMUSG00000022945	Chaf1b	6.83153	Upregulated	0.00120563	chromatin assembly factor 1, subunit B (p60) [Source: MGI Symbol; Acc: MGI: 1314881]
ENSMUST00000144086	ENSMUSG00000015950	Ncf1	2.35497	Upregulated	0.00129613	neutrophil cytosolic factor 1 [Source: MGI Symbol; Acc: MGI: 97283]
ENSMUST00000179322	ENSMUSG00000093938	Evi2b	3.04147	Upregulated	0.00130327	ecotropic viral integration site 2b [Source: MGI Symbol; Acc: MGI: 1890682]
ENSMUST00000093485	ENSMUSG00000037921	Ddx60	3.97847	Upregulated	0.00132223	DEAD (Asp-Glu-Ala-Asp) box polypeptide 60 [Source: MGI Symbol; Acc: MGI: 2384570]
ENSMUST00000117674	ENSMUSG00000081309	Gm12397	6.72191	Upregulated	0.00133247	predicted gene 12397 [Source: MGI Symbol; Acc: MGI: 3649202]
ENSMUST00000231153	ENSMUSG00000023034	Nr4a1	2.45836	Upregulated	0.00135599	nuclear receptor subfamily 4, group A, member 1 [Source: MGI Symbol; Acc: MGI: 1352454]
ENSMUST00000065433	ENSMUSG00000018654	Ikzf1	1.59078	Upregulated	0.00141557	IKAROS family zinc finger 1 [Source: MGI Symbol; Acc: MGI: 1342540]
ENSMUST00000074829	ENSMUSG00000062545	Tlr12	3.04685	Upregulated	0.00142763	toll-like receptor 12 [Source: MGI Symbol; Acc: MGI: 3045221]
ENSMUST00000100542	ENSMUSG00000022584	Ly6c2	7.03839	Upregulated	0.0014878	lymphocyte antigen 6 complex, locus C2 [Source: MGI Symbol; Acc: MGI: 3712069]
ENSMUST00000070518	ENSMUSG00000004612	Nkg7	7.08922	Upregulated	0.001554	natural killer cell group 7 sequence [Source: MGI Symbol; Acc: MGI: 1931250]
ENSMUST00000097335	ENSMUSG00000073402	Gm8909	4.9557	Upregulated	0.00158471	predicted gene 8909 [Source: MGI Symbol; Acc: MGI: 3704134]
ENSMUST00000062784	ENSMUSG00000046031	Calhm6	3.65104	Upregulated	0.00164193	calcium homeostasis modulator family member 6 [Source: MGI Symbol; Acc: MGI: 2443082]
ENSMUST00000121094	ENSMUSG00000027951	Adar	1.8769	Upregulated	0.00166538	adenosine deaminase, RNA-specific [Source: MGI Symbol; Acc: MGI: 1889575]
ENSMUST00000130139	ENSMUSG00000057143	Trim12c	1.71155	Upregulated	0.0017109	tripartite motif-containing 12C [Source: MGI Symbol; Acc: MGI: 4821183]
ENSMUST00000161157	ENSMUSG00000024677	Ms4a6b	2.34453	Upregulated	0.00171909	membrane-spanning 4-domains, subfamily A, member 6B [Source: MGI Symbol; Acc: MGI: 1917024]
ENSMUST00000131024	ENSMUSG00000010358	Ifi35	2.38154	Upregulated	0.00172599	interferon-induced protein 35 [Source: MGI Symbol; Acc: MGI: 1917360]
ENSMUST00000234293	ENSMUSG00000039183	Nubp2	6.77404	Upregulated	0.00174725	nucleotide binding protein 2 [Source: MGI Symbol; Acc: MGI: 1347072]
ENSMUST00000199839	ENSMUSG00000043953	Ccrl2	3.20448	Upregulated	0.00184193	chemokine (C-C motif) receptor-like 2 [Source: MGI Symbol; Acc: MGI: 1920904]
ENSMUST00000136121	ENSMUSG00000037921	Ddx60	3.35485	Upregulated	0.00185748	DEAD (Asp-Glu-Ala-Asp) box polypeptide 60 [Source: MGI Symbol; Acc: MGI: 2384570]
ENSMUST00000235463	ENSMUSG00000061232	H2-K1	4.32612	Upregulated	0.00189353	histocompatibility 2, K1, K region [Source: MGI Symbol; Acc: MGI: 95904]
ENSMUST00000193727	ENSMUSG00000043263	Ifi209	6.82742	Upregulated	0.00196125	interferon activated gene 209 [Source: MGI Symbol; Acc: MGI: 2138243]
ENSMUST00000051264	ENSMUSG00000047798	Cd300lf	7.44022	Upregulated	0.00197962	CD300 molecule like family member F [Source: MGI Symbol; Acc: MGI: 2442359]
ENSMUST00000036362	ENSMUSG00000040751	Lat2	4.7618	Upregulated	0.00207719	linker for activation of T cells family, member 2 [Source: MGI Symbol; Acc: MGI: 1926479]
ENSMUST00000130822	ENSMUSG00000035208	Slfn8	7.10852	Upregulated	0.00210335	schlafen 8 [Source: MGI Symbol; Acc: MGI: 2672859]
ENSMUST00000138900	ENSMUSG00000029622	Arpc1b	1.5537	Upregulated	0.00212749	actin related protein 2/3 complex, subunit 1B [Source: MGI Symbol; Acc: MGI: 1343142]
ENSMUST00000032306	ENSMUSG00000030187	Klra2	4.45895	Upregulated	0.00219405	killer cell lectin-like receptor, subfamily A, member 2 [Source: MGI Symbol; Acc: MGI: 101906]
ENSMUST00000192414	ENSMUSG00000073489	Ifi204	7.27602	Upregulated	0.00220081	interferon activated gene 204 [Source: MGI Symbol; Acc: MGI: 96429]
ENSMUST00000125958	ENSMUSG00000010358	Ifi35	3.20733	Upregulated	0.00227478	interferon-induced protein 35 [Source: MGI Symbol; Acc: MGI: 1917360]
ENSMUST00000147076	ENSMUSG00000058392	Rrp1b	3.72882	Upregulated	0.00236782	ribosomal RNA processing 1 homolog B (S. cerevisiae) [Source: MGI Symbol; Acc: MGI: 1919712]
ENSMUST00000154647	ENSMUSG00000079484	Phyhd1	3.05247	Upregulated	0.00238293	phytanoyl-CoA dioxygenase domain containing 1 [Source: MGI Symbol; Acc: MGI: 3612860]
ENSMUST00000231392	ENSMUSG00000021018	Polr2h	6.78688	Upregulated	0.00239393	polymerase (RNA) II (DNA directed) polypeptide H [Source: MGI Symbol; Acc: MGI: 2384309]
ENSMUST00000090461	ENSMUSG00000022148	Fyb	1.69717	Upregulated	0.00251032	FYN binding protein [Source: MGI Symbol; Acc: MGI: 1346327]
ENSMUST00000145396	ENSMUSG00000023249	Parp3	2.45884	Upregulated	0.00252447	poly (ADP-ribose) polymerase family, member 3 [Source: MGI Symbol; Acc: MGI: 1891258]
ENSMUST00000143782	ENSMUSG00000027341	Tmem230	6.57775	Upregulated	0.00253443	transmembrane protein 230 [Source: MGI Symbol; Acc: MGI: 1917862]
ENSMUST00000096357	ENSMUSG00000071715	Ncf4	2.16591	Upregulated	0.00254927	neutrophil cytosolic factor 4 [Source: MGI Symbol; Acc: MGI: 109186]
ENSMUST00000165984	ENSMUSG00000049103	Ccr2	3.83431	Upregulated	0.0025634	chemokine (C-C motif) receptor 2 [Source: MGI Symbol; Acc: MGI: 106185]
ENSMUST00000030336	ENSMUSG00000028599	Tnfrsf1b	1.57555	Upregulated	0.00256908	tumor necrosis factor receptor superfamily, member 1b [Source: MGI Symbol; Acc: MGI: 1314883]
ENSMUST00000114071	ENSMUSG00000056737	Capg	5.16194	Upregulated	0.00262002	capping protein (actin filament), gelsolin-like [Source: MGI Symbol; Acc: MGI: 1098259]
ENSMUST00000177108	ENSMUSG00000024227	Pdzph1	1.51584	Upregulated	0.00263913	PDZ and pleckstrin homology domains 1 [Source: MGI Symbol; Acc: MGI: 1916489]
ENSMUST00000102957	ENSMUSG00000071005	Ccl19	3.98782	Upregulated	0.00269424	chemokine (C-C motif) ligand 19 [Source: MGI Symbol; Acc: MGI: 1346316]
ENSMUST00000182725	ENSMUSG00000029605	Oas1b	6.14322	Upregulated	0.00283458	2'-5' oligoadenylate synthetase 1B [Source: MGI Symbol; Acc: MGI: 97430]
ENSMUST00000155587	ENSMUSG00000026103	Gls	1.63524	Upregulated	0.00293864	glutaminase [Source: MGI Symbol; Acc: MGI: 95752]
ENSMUST00000239257	ENSMUSG00000040479	Dgkz	2.1656	Upregulated	0.00298334	diacylglycerol kinase zeta [Source: MGI Symbol; Acc: MGI: 1278339]
ENSMUST00000025581	ENSMUSG00000024678	Ms4a4d	6.70642	Upregulated	0.00301376	membrane-spanning 4-domains, subfamily A, member 4D [Source: MGI Symbol; Acc: MGI: 1913857]
ENSMUST00000090406	ENSMUSG00000070501	Ifi214	5.76445	Upregulated	0.0032149	interferon activated gene 214 [Source: MGI Symbol; Acc: MGI: 3584522]
ENSMUST00000015667	ENSMUSG00000038642	Ctss	1.97417	Upregulated	0.00337257	cathepsin S [Source: MGI Symbol; Acc: MGI: 107341]
ENSMUST00000025595	ENSMUSG00000024691	Fam111a	2.18216	Upregulated	0.00339119	family with sequence similarity 111, member A [Source: MGI Symbol; Acc: MGI: 1915508]
ENSMUST00000236557	ENSMUSG00000024338	Psmb8	5.77691	Upregulated	0.00341011	proteasome (prosome, macropain) subunit, beta type 8 (large multifunctional peptidase 7) [Source: MGI Symbol; Acc: MGI: 1346527]
ENSMUST00000179593	ENSMUSG00000096727	Psmb9	6.65027	Upregulated	0.00341225	proteasome (prosome, macropain) subunit, beta type 9 (large multifunctional peptidase 2) [Source: MGI Symbol; Acc: MGI: 1346526]
ENSMUST00000220142	ENSMUSG00000040033	Stat2	2.8721	Upregulated	0.00346456	signal transducer and activator of transcription 2 [Source: MGI Symbol; Acc: MGI: 103039]
ENSMUST00000160565	ENSMUSG00000037849	Ifi206	6.85751	Upregulated	0.00348595	interferon activated gene 206 [Source: MGI Symbol; Acc: MGI: 3646410]
ENSMUST00000062678	ENSMUSG00000061032	Rrp1	4.84043	Upregulated	0.00357367	ribosomal RNA processing 1 homolog (S. cerevisiae) [Source: MGI Symbol; Acc: MGI: 1203500]
ENSMUST00000001339	ENSMUSG00000001305	Rrp15	6.24296	Upregulated	0.00358102	ribosomal RNA processing 15 homolog (S. cerevisiae) [Source: MGI Symbol; Acc: MGI: 1914473]
ENSMUST00000062241	ENSMUSG00000045322	Tlr9	2.0864	Upregulated	0.00358382	toll-like receptor 9 [Source: MGI Symbol; Acc: MGI: 1932389]
ENSMUST00000033054	ENSMUSG00000030790	Adm	1.91003	Upregulated	0.00360926	adrenomedullin [Source: MGI Symbol; Acc: MGI: 108058]
ENSMUST00000174025	ENSMUSG00000090556	Olfr753-ps1	6.7788	Upregulated	0.00360926	olfactory receptor 753, pseudogene 1 [Source: MGI Symbol; Acc: MGI: 3030587]
ENSMUST00000109775	ENSMUSG00000068246	Apol9b	7.09406	Upregulated	0.0036813	apolipoprotein L 9b [Source: MGI Symbol; Acc: MGI: 1919148]
ENSMUST00000189336	ENSMUSG00000026104	Stat1	2.56692	Upregulated	0.00391204	signal transducer and activator of transcription 1 [Source: MGI Symbol; Acc: MGI: 103063]
ENSMUST00000154688	ENSMUSG00000029247	Paics	6.84573	Upregulated	0.00417488	phosphoribosylaminoimidazole carboxylase, phosphoribosylaminoribosylaminoimidazole, succinocarboxamide synthetase [Source: MGI Symbol; Acc: MGI: 1914304]
ENSMUST00000133888	ENSMUSG00000028037	Ifi44	6.11337	Upregulated	0.0041937	interferon-induced protein 44 [Source: MGI Symbol; Acc: MGI: 2443016]
ENSMUST00000142946	ENSMUSG00000034422	Parp14	3.79656	Upregulated	0.00434686	poly (ADP-ribose) polymerase family, member 14 [Source: MGI Symbol; Acc: MGI: 1919489]
ENSMUST00000027871	ENSMUSG00000026581	Sell	4.9462	Upregulated	0.00463467	selectin, lymphocyte [Source: MGI Symbol; Acc: MGI: 98279]
ENSMUST00000213938	ENSMUSG00000110777	Ifi30	1.74426	Upregulated	0.00465756	Gamma-interferon-inducible lysosomal thiol reductase [Source: UniProtKB/Swiss-Prot; AccQ9ESY9]
ENSMUST00000003017	ENSMUSG00000029925	Tbxas1	1.92244	Upregulated	0.00481584	thromboxane A synthase 1, platelet [Source: MGI Symbol; Acc: MGI: 98497]
ENSMUST00000052503	ENSMUSG00000043931	Gimap7	4.79713	Upregulated	0.00481584	GTPase, IMAP family member 7 [Source: MGI Symbol; Acc: MGI: 1349657]
ENSMUST00000025004	ENSMUSG00000032915	Adgre4	5.30818	Upregulated	0.00484109	adhesion G protein-coupled receptor E4 [Source: MGI Symbol; Acc: MGI: 1196464]
ENSMUST00000236215	ENSMUSG00000024937	Ehbp1l1	6.59587	Upregulated	0.00484109	EH domain binding protein 1-like 1 [Source: MGI Symbol; Acc: MGI: 3612340]
ENSMUST00000149569	ENSMUSG00000033576	Apol6	4.68852	Upregulated	0.00489516	apolipoprotein L 6 [Source: MGI Symbol; Acc: MGI: 1919189]
ENSMUST00000235496	ENSMUSG00000024349	Tmem173	1.99377	Upregulated	0.00497016	transmembrane protein 173 [Source: MGI Symbol; Acc: MGI: 1919762]
ENSMUST00000026911	ENSMUSG00000025804	Ccr1	2.09636	Upregulated	0.00511643	chemokine (C-C motif) receptor 1 [Source: MGI Symbol; Acc: MGI: 104618]
ENSMUST00000219029	ENSMUSG00000112148	Lilrb4a	4.99063	Upregulated	0.0051371	leukocyte immunoglobulin-like receptor, subfamily B, member 4A [Source: MGI Symbol; Acc: MGI: 102701]
ENSMUST00000033846	ENSMUSG00000031465	Angpt2	1.53555	Upregulated	0.00547206	angiopoietin 2 [Source: MGI Symbol; Acc: MGI: 1202890]
ENSMUST00000063062	ENSMUSG00000040809	Chil3	5.75809	Upregulated	0.00555359	chitinase-like 3 [Source: MGI Symbol; Acc: MGI: 1330860]
ENSMUST00000089398	ENSMUSG00000068227	Il2rb	3.53525	Upregulated	0.00555359	interleukin 2 receptor, beta chain [Source: MGI Symbol; Acc: MGI: 96550]
ENSMUST00000038677	ENSMUSG00000035049	Rrp12	4.46223	Upregulated	0.0056447	ribosomal RNA processing 12 homolog (S. cerevisiae) [Source: MGI Symbol; Acc: MGI: 2147437]
ENSMUST00000187462	ENSMUSG00000079419	Ms4a6c	5.1665	Upregulated	0.0056447	membrane-spanning 4-domains, subfamily A, member 6C [Source: MGI Symbol; Acc: MGI: 2385644]
ENSMUST00000218753	ENSMUSG00000112148	Lilrb4a	3.48185	Upregulated	0.00565296	leukocyte immunoglobulin-like receptor, subfamily B, member 4A [Source: MGI Symbol; Acc: MGI: 102701]
ENSMUST00000049614	ENSMUSG00000043740	B430306N03Rik	3.86808	Upregulated	0.00581614	RIKEN cDNA B430306N03 gene [Source: MGI Symbol; Acc: MGI: 2443478]
ENSMUST00000179797	ENSMUSG00000096887	Gm20594	4.51331	Upregulated	0.00584107	predicted gene, 20594 [Source: MGI Symbol; Acc: MGI: 5295700]
ENSMUST00000039153	ENSMUSG00000040774	Cept1	6.62779	Upregulated	0.00594819	choline/ethanolaminephosphotransferase 1 [Source: MGI Symbol; Acc: MGI: 2139793]
ENSMUST00000021729	ENSMUSG00000021298	Gpr132	4.51027	Upregulated	0.00613988	G protein-coupled receptor 132 [Source: MGI Symbol; Acc: MGI: 1890220]
ENSMUST00000035258	ENSMUSG00000056290	Ms4a4b	4.35936	Upregulated	0.00634008	membrane-spanning 4-domains, subfamily A, member 4B [Source: MGI Symbol; Acc: MGI: 1913083]
ENSMUST00000111888	ENSMUSG00000043953	Ccrl2	2.78095	Upregulated	0.00634008	chemokine (C-C motif) receptor-like 2 [Source: MGI Symbol; Acc: MGI: 1920904]
ENSMUST00000194801	ENSMUSG00000032580	Rbm5	4.07712	Upregulated	0.00635857	RNA binding motif protein 5 [Source: MGI Symbol; Acc: MGI: 1933204]
ENSMUST00000101237	ENSMUSG00000029082	Bst1	2.69914	Upregulated	0.00643699	bone marrow stromal cell antigen 1 [Source: MGI Symbol; Acc: MGI: 105370]
ENSMUST00000074898	ENSMUSG00000031722	Hp	4.68595	Upregulated	0.00649576	haptoglobin [Source: MGI Symbol; Acc: MGI: 96211]
ENSMUST00000238071	ENSMUSG00000024338	Psmb8	5.98156	Upregulated	0.00655974	proteasome (prosome, macropain) subunit, beta type 8 (large multifunctional peptidase 7) [Source: MGI Symbol; Acc: MGI: 1346527]
ENSMUST00000191439	ENSMUSG00000022587	Ly6e	1.69008	Upregulated	0.00670415	lymphocyte antigen 6 complex, locus E [Source: MGI Symbol; Acc: MGI: 106651]
ENSMUST00000084249	ENSMUSG00000066043	Phactr4	6.39352	Upregulated	0.00689717	phosphatase and actin regulator 4 [Source: MGI Symbol; Acc: MGI: 2140327]
ENSMUST00000118066	ENSMUSG00000081723	Gm15931	5.49961	Upregulated	0.00690076	predicted gene 15931 [Source: MGI Symbol; Acc: MGI: 3805553]
ENSMUST00000026315	ENSMUSG00000025279	Dnase1l3	4.17691	Upregulated	0.00706529	deoxyribonuclease 1-like 3 [Source: MGI Symbol; Acc: MGI: 1314633]
ENSMUST00000233136	ENSMUSG00000023971	Rrp36	2.67301	Upregulated	0.00708	ribosomal RNA processing 36 homolog (S. cerevisiae) [Source: MGI Symbol; Acc: MGI: 2385053]
ENSMUST00000161267	ENSMUSG00000052477	C130026I21Rik	6.32615	Upregulated	0.00721914	RIKEN cDNA C130026I21 gene [Source: MGI Symbol; Acc: MGI: 3612702]
ENSMUST00000212220	ENSMUSG00000074151	Nlrc5	6.32403	Upregulated	0.00764895	NLR family, CARD domain containing 5 [Source: MGI Symbol; Acc: MGI: 3612191]
ENSMUST00000058429	ENSMUSG00000044701	Il27	6.75252	Upregulated	0.00766516	interleukin 27 [Source: MGI Symbol; Acc: MGI: 2384409]
ENSMUST00000109329	ENSMUSG00000002699	Lcp2	3.874	Upregulated	0.00780537	lymphocyte cytosolic protein 2 [Source: MGI Symbol; Acc: MGI: 1321402]
ENSMUST00000145481	ENSMUSG00000026946	Nmi	1.58818	Upregulated	0.00780537	N-myc (and STAT) interactor [Source: MGI Symbol; Acc: MGI: 1928368]
ENSMUST00000045617	ENSMUSG00000035273	Hpse	2.00414	Upregulated	0.00833607	heparanase [Source: MGI Symbol; Acc: MGI: 1343124]
ENSMUST00000166766	ENSMUSG00000018040	Rrp7a	4.43846	Upregulated	0.00847385	ribosomal RNA processing 7 homolog A (S. cerevisiae) [Source: MGI Symbol; Acc: MGI: 1922028]
ENSMUST00000101525	ENSMUSG00000020407	Upp1	2.51981	Upregulated	0.00860431	uridine phosphorylase 1 [Source: MGI Symbol; Acc: MGI: 1097668]
ENSMUST00000166582	ENSMUSG00000037321	Tap1	6.54779	Upregulated	0.00862073	transporter 1, ATP-binding cassette, sub-family B (MDR/TAP) [Source: MGI Symbol; Acc: MGI: 98483]
ENSMUST00000033000	ENSMUSG00000030745	Il21r	2.15002	Upregulated	0.00867312	interleukin 21 receptor [Source: MGI Symbol; Acc: MGI: 1890475]
ENSMUST00000219151	ENSMUSG00000112023	Lilr4b	6.87642	Upregulated	0.00873043	leukocyte immunoglobulin-like receptor, subfamily B, member 4B [Source: MGI Symbol; Acc: MGI: 102702]
ENSMUST00000060655	ENSMUSG00000038058	Nod1	1.5533	Upregulated	0.00875121	nucleotide-binding oligomerization domain containing 1 [Source: MGI Symbol; Acc: MGI: 1341839]
ENSMUST00000109212	ENSMUSG00000058163	Gm5431	5.86886	Upregulated	0.0090614	predicted gene 5431 [Source: MGI Symbol; Acc: MGI: 3645205]
ENSMUST00000025636	ENSMUSG00000024730	Ms4a8a	6.70181	Upregulated	0.00914505	membrane-spanning 4-domains, subfamily A, member 8A [Source: MGI Symbol; Acc: MGI: 1927657]
ENSMUST00000233245	ENSMUSG00000024053	Emilin2	6.44673	Upregulated	0.00926451	elastin microfibril interfacer 2 [Source: MGI Symbol; Acc: MGI: 2389136]
ENSMUST00000115421	ENSMUSG00000012428	Steap4	3.88459	Upregulated	0.00969589	STEAP family member 4 [Source: MGI Symbol; Acc: MGI: 1923560]
ENSMUST00000027941	ENSMUSG00000026628	Atf3	1.8672	Upregulated	0.00982868	activating transcription factor 3 [Source: MGI Symbol; Acc: MGI: 109384]
ENSMUST00000218862	ENSMUSG00000040033	Stat2	3.99871	Upregulated	0.00988014	signal transducer and activator of transcription 2 [Source: MGI Symbol; Acc: MGI: 103039]
ENSMUST00000028882	ENSMUSG00000027399	Il1a	1.88863	Upregulated	0.00990779	interleukin 1 alpha [Source: MGI Symbol; Acc: MGI: 96542]
ENSMUST00000068584	ENSMUSG00000015355	Cd48	2.10343	Upregulated	0.00992104	CD48 antigen [Source: MGI Symbol; Acc: MGI: 88339]
ENSMUST00000110524	ENSMUSG00000027219	Slc28a2	6.52448	Upregulated	0.00992104	solute carrier family 28 (sodium-coupled nucleoside transporter), member 2 [Source: MGI Symbol; Acc: MGI: 1913105]
ENSMUST00000233436	ENSMUSG00000023826	Prkn	6.41559	Upregulated	0.0102792	parkin RBR E3 ubiquitin protein ligase [Source: MGI Symbol; Acc: MGI: 1355296]
ENSMUST00000029456	ENSMUSG00000027863	Cd2	5.05557	Upregulated	0.01032	CD2 antigen [Source: MGI Symbol; Acc: MGI: 88320]
ENSMUST00000102827	ENSMUSG00000026009	Icos	3.97497	Upregulated	0.0103609	inducible T cell co-stimulator [Source: MGI Symbol; Acc: MGI: 1858745]
ENSMUST00000058914	ENSMUSG00000043091	Tuba1c	1.83232	Upregulated	0.0105871	tubulin, alpha 1C [Source: MGI Symbol; Acc: MGI: 1095409]
ENSMUST00000192856	ENSMUSG00000076490	Trbc1	6.47414	Upregulated	0.0107359	T cell receptor beta, constant region 1 [Source: MGI Symbol; Acc: MGI: 4439726]
ENSMUST00000220277	ENSMUSG00000040033	Stat2	2.91623	Upregulated	0.0108997	signal transducer and activator of transcription 2 [Source: MGI Symbol; Acc: MGI: 103039]
ENSMUST00000131950	ENSMUSG00000070034	Sp110	2.76602	Upregulated	0.0110488	Sp110 nuclear body protein [Source: MGI Symbol; Acc: MGI: 1923364]
ENSMUST00000219696	ENSMUSG00000062593	Gm49339	4.91701	Upregulated	0.0110488	predicted gene, 49339 [Source: MGI Symbol; Acc: MGI: 6121530]
ENSMUST00000223455	ENSMUSG00000057649	Brd9	3.34378	Upregulated	0.0110488	bromodomain containing 9 [Source: MGI Symbol; Acc: MGI: 2145317]
ENSMUST00000160106	ENSMUSG00000026656	Fcgr2b	2.77694	Upregulated	0.0110606	Fc receptor, IgG, low affinity IIb [Source: MGI Symbol; Acc: MGI: 95499]
ENSMUST00000172960	ENSMUSG00000024338	Psmb8	3.54761	Upregulated	0.0115749	proteasome (prosome, macropain) subunit, beta type 8 (large multifunctional peptidase 7) [Source: MGI Symbol; Acc: MGI: 1346527]
ENSMUST00000094361	ENSMUSG00000021270	Hsp90aa1	4.00238	Upregulated	0.0117245	heat shock protein 90, alpha (cytosolic), class A member 1 [Source: MGI Symbol; Acc: MGI: 96250]
ENSMUST00000069271	ENSMUSG00000028610	Dmrtb1	2.62549	Upregulated	0.0118257	DMRT-like family B with proline-rich C-terminal, 1 [Source: MGI Symbol; Acc: MGI: 1927125]
ENSMUST00000190188	ENSMUSG00000075602	Ly6a	4.72979	Upregulated	0.0118926	lymphocyte antigen 6 complex, locus A [Source: MGI Symbol; Acc: MGI: 107527]
ENSMUST00000197031	ENSMUSG00000027962	Vcam1	3.1759	Upregulated	0.0118926	vascular cell adhesion molecule 1 [Source: MGI Symbol; Acc: MGI: 98926]
ENSMUST00000045802	ENSMUSG00000040204	Pclaf	2.32927	Upregulated	0.0119282	PCNA clamp associated factor [Source: MGI Symbol; Acc: MGI: 1915276]
ENSMUST00000112916	ENSMUSG00000042271	Nxt2	6.53396	Upregulated	0.012099	nuclear transport factor 2-like export factor 2 [Source: MGI Symbol; Acc: MGI: 2147914]
ENSMUST00000184320	ENSMUSG00000030172	Erc1	6.26381	Upregulated	0.0122866	ELKS/RAB6-interacting/CAST family member 1 [Source: MGI Symbol; Acc: MGI: 2151013]
ENSMUST00000176819	ENSMUSG00000062082	Cd200r4	6.26543	Upregulated	0.0123101	CD200 receptor 4 [Source: MGI Symbol; Acc: MGI: 3036289]
ENSMUST00000198639	ENSMUSG00000025647	Shisa5	2.37567	Upregulated	0.0123761	shisa family member 5 [Source: MGI Symbol; Acc: MGI: 1915044]
ENSMUST00000234716	ENSMUSG00000024019	Cmtr1	1.56613	Upregulated	0.0127327	cap methyltransferase 1 [Source: MGI Symbol; Acc: MGI: 1921407]
ENSMUST00000237185	ENSMUSG00000054072	Iigp1	7.43825	Upregulated	0.0128605	interferon inducible GTPase 1 [Source: MGI Symbol; Acc: MGI: 1926259]
ENSMUST00000081924	ENSMUSG00000059108	Ifitm6	3.96213	Upregulated	0.0129294	interferon induced transmembrane protein 6 [Source: MGI Symbol; Acc: MGI: 2686976]
ENSMUST00000002101	ENSMUSG00000002033	Cd3g	4.78851	Upregulated	0.0134051	CD3 antigen, gamma polypeptide [Source: MGI Symbol; Acc: MGI: 88333]
ENSMUST00000033310	ENSMUSG00000031004	Mki67	1.86255	Upregulated	0.0136731	antigen identified by monoclonal antibody Ki 67 [Source: MGI Symbol; Acc: MGI: 106035]
ENSMUST00000022830	ENSMUSG00000022221	Ripk3	2.70975	Upregulated	0.0138254	receptor-interacting serine-threonine kinase 3 [Source: MGI Symbol; Acc: MGI: 2154952]
ENSMUST00000144923	ENSMUSG00000040463	Mybbp1a	6.51439	Upregulated	0.0139973	MYB binding protein (P160) 1a [Source: MGI Symbol; Acc: MGI: 106181]
ENSMUST00000132641	ENSMUSG00000026222	Sp100	2.32343	Upregulated	0.0147357	nuclear antigen Sp100 [Source: MGI Symbol; Acc: MGI: 109561]
ENSMUST00000160354	ENSMUSG00000024799	Tm7sf2	6.17777	Upregulated	0.0148204	transmembrane 7 superfamily member 2 [Source: MGI Symbol; Acc: MGI: 1920416]
ENSMUST00000137208	ENSMUSG00000032567	Aste1	6.28021	Upregulated	0.0152016	asteroid homolog 1 [Source: MGI Symbol; Acc: MGI: 1913845]
ENSMUST00000128339	ENSMUSG00000070034	Sp110	3.46604	Upregulated	0.0153059	Sp110 nuclear body protein [Source: MGI Symbol; Acc: MGI: 1923364]
ENSMUST00000081339	ENSMUSG00000058392	Rrp1b	7.2141	Upregulated	0.0154081	ribosomal RNA processing 1 homolog B (S. cerevisiae) [Source: MGI Symbol; Acc: MGI: 1919712]
ENSMUST00000060315	ENSMUSG00000056144	Trim34a	3.22442	Upregulated	0.0154986	tripartite motif-containing 34A [Source: MGI Symbol; Acc: MGI: 2137359]
ENSMUST00000061086	ENSMUSG00000045826	Ptprcap	2.72529	Upregulated	0.0156789	protein tyrosine phosphatase, receptor type, C polypeptide-associated protein [Source: MGI Symbol; Acc: MGI: 97811]
ENSMUST00000182880	ENSMUSG00000066677	Ifi208	4.20302	Upregulated	0.0159938	interferon activated gene 208 [Source: MGI Symbol; Acc: MGI: 2442822]
ENSMUST00000188042	ENSMUSG00000022587	Ly6e	2.19907	Upregulated	0.0161524	lymphocyte antigen 6 complex, locus E [Source: MGI Symbol; Acc: MGI: 106651]
ENSMUST00000206394	ENSMUSG00000042423	Fbrs	2.5974	Upregulated	0.0161524	fibrosin [Source: MGI Symbol; Acc: MGI: 104648]
ENSMUST00000176478	ENSMUSG00000032596	Uba7	3.46558	Upregulated	0.0161601	ubiquitin-like modifier activating enzyme 7 [Source: MGI Symbol; Acc: MGI: 1349462]
ENSMUST00000219375	ENSMUSG00000037202	Prf1	5.19481	Upregulated	0.0162878	perforin 1 (pore forming protein) [Source: MGI Symbol; Acc: MGI: 97551]
ENSMUST00000219633	ENSMUSG00000000732	Icosl	1.96882	Upregulated	0.0167557	icos ligand [Source: MGI Symbol; Acc: MGI: 1354701]
ENSMUST00000029421	ENSMUSG00000027832	Ptx3	2.21169	Upregulated	0.017001	pentraxin related gene [Source: MGI Symbol; Acc: MGI: 104641]
ENSMUST00000198591	ENSMUSG00000025647	Shisa5	3.74219	Upregulated	0.0170662	shisa family member 5 [Source: MGI Symbol; Acc: MGI: 1915044]
ENSMUST00000047194	ENSMUSG00000035004	Igsf6	1.85729	Upregulated	0.0175536	immunoglobulin superfamily, member 6 [Source: MGI Symbol; Acc: MGI: 1891393]
ENSMUST00000019074	ENSMUSG00000018930	Ccl4	4.67365	Upregulated	0.0176486	chemokine (C-C motif) ligand 4 [Source: MGI Symbol; Acc: MGI: 98261]
ENSMUST00000216743	ENSMUSG00000111640	AC109138.2	1.74593	Upregulated	0.0176486	---
ENSMUST00000182848	ENSMUSG00000034165	Ccnd3	2.7861	Upregulated	0.0177772	cyclin D3 [Source: MGI Symbol; Acc: MGI: 88315]
ENSMUST00000103141	ENSMUSG00000018168	Ikzf3	5.79085	Upregulated	0.0182157	IKAROS family zinc finger 3 [Source: MGI Symbol; Acc: MGI: 1342542]
ENSMUST00000018184	ENSMUSG00000018040	Rrp7a	3.85425	Upregulated	0.0182713	ribosomal RNA processing 7 homolog A (S. cerevisiae) [Source: MGI Symbol; Acc: MGI: 1922028]
ENSMUST00000032259	ENSMUSG00000030156	Cd69	6.04327	Upregulated	0.0185622	CD69 antigen [Source: MGI Symbol; Acc: MGI: 88343]
ENSMUST00000115522	ENSMUSG00000115219	Eef1akmt4	1.81488	Upregulated	0.0186224	EEF1A lysine methyltransferase 4 [Source: MGI Symbol; Acc: MGI: 5903914]
ENSMUST00000121645	ENSMUSG00000039236	Isg20	4.95967	Upregulated	0.0186439	interferon-stimulated protein [Source: MGI Symbol; Acc: MGI: 1928895]
ENSMUST00000021698	ENSMUSG00000021270	Hsp90aa1	4.22198	Upregulated	0.0187808	heat shock protein 90, alpha (cytosolic), class A member 1 [Source: MGI Symbol; Acc: MGI: 96250]
ENSMUST00000023655	ENSMUSG00000000386	Mx1	6.47221	Upregulated	0.0188578	MX dynamin-like GTPase 1 [Source: MGI Symbol; Acc: MGI: 97243]
ENSMUST00000100627	ENSMUSG00000000275	Trim25	6.13727	Upregulated	0.019512	tripartite motif-containing 25 [Source: MGI Symbol; Acc: MGI: 102749]
ENSMUST00000106040	ENSMUSG00000025491	Ifitm1	1.73074	Upregulated	0.0197293	interferon induced transmembrane protein 1 [Source: MGI Symbol; Acc: MGI: 1915963]
ENSMUST00000173831	ENSMUSG00000096727	Psmb9	5.66049	Upregulated	0.0198999	proteasome (prosome, macropain) subunit, beta type 9 (large multifunctional peptidase 2) [Source: MGI Symbol; Acc: MGI: 1346526]
ENSMUST00000206124	ENSMUSG00000030800	Prss8	6.17321	Upregulated	0.0201705	protease, serine 8 (prostasin) [Source: MGI Symbol; Acc: MGI: 1923810]
ENSMUST00000093506	ENSMUSG00000052477	C130026I21Rik	6.10106	Upregulated	0.0204139	RIKEN cDNA C130026I21 gene [Source: MGI Symbol; Acc: MGI: 3612702]
ENSMUST00000098485	ENSMUSG00000102037	Bcl2a1a	5.10466	Upregulated	0.0205141	B cell leukemia/lymphoma 2 related protein A1a [Source: MGI Symbol; Acc: MGI: 102687]
ENSMUST00000060719	ENSMUSG00000044583	Tlr7	1.6723	Upregulated	0.0213882	toll-like receptor 7 [Source: MGI Symbol; Acc: MGI: 2176882]
ENSMUST00000185863	ENSMUSG00000022587	Ly6e	1.59232	Upregulated	0.0217589	lymphocyte antigen 6 complex, locus E [Source: MGI Symbol; Acc: MGI: 106651]
ENSMUST00000075072	ENSMUSG00000021886	Gpr65	3.77463	Upregulated	0.0218744	G-protein coupled receptor 65 [Source: MGI Symbol; Acc: MGI: 108031]
ENSMUST00000112502	ENSMUSG00000064289	Tank	6.5274	Upregulated	0.0219094	TRAF family member-associated Nf-kappa B activator [Source: MGI Symbol; Acc: MGI: 107676]
ENSMUST00000053909	ENSMUSG00000032690	Oas2	4.84284	Upregulated	0.0223507	2'-5' oligoadenylate synthetase 2 [Source: MGI Symbol; Acc: MGI: 2180852]
ENSMUST00000065896	ENSMUSG00000028678	Kif2c	2.62725	Upregulated	0.0225726	kinesin family member 2C [Source: MGI Symbol; Acc: MGI: 1921054]
ENSMUST00000002926	ENSMUSG00000002847	Pla1a	1.52887	Upregulated	0.0226148	phospholipase A1 member A [Source: MGI Symbol; Acc: MGI: 1934677]
ENSMUST00000026571	ENSMUSG00000025498	Irf7	5.21278	Upregulated	0.0227422	interferon regulatory factor 7 [Source: MGI Symbol; Acc: MGI: 1859212]
ENSMUST00000146970	ENSMUSG00000049044	Rapgef4	6.1024	Upregulated	0.0232109	Rap guanine nucleotide exchange factor (GEF) 4 [Source: MGI Symbol; Acc: MGI: 1917723]
ENSMUST00000034602	ENSMUSG00000032094	Cd3d	5.54484	Upregulated	0.0234974	CD3 antigen, delta polypeptide [Source: MGI Symbol; Acc: MGI: 88331]
ENSMUST00000093152	ENSMUSG00000069892	9930111J21Rik2	3.0578	Upregulated	0.0235455	RIKEN cDNA 9930111J21 gene 2 [Source: MGI Symbol; Acc: MGI: 3711310]
ENSMUST00000197459	ENSMUSG00000105504	Gbp5	6.40704	Upregulated	0.0236957	guanylate binding protein 5 [Source: MGI Symbol; Acc: MGI: 2429943]
ENSMUST00000212386	ENSMUSG00000046718	Bst2	5.45645	Upregulated	0.0238071	bone marrow stromal cell antigen 2 [Source: MGI Symbol; Acc: MGI: 1916800]
ENSMUST00000191869	ENSMUSG00000037610	Kcnmb2	6.06644	Upregulated	0.0239656	potassium large conductance calcium-activated channel, subfamily M, beta member 2 [Source: MGI Symbol; Acc: MGI: 1919663]
ENSMUST00000128372	ENSMUSG00000020288	Ahsa2	6.13743	Upregulated	0.0241593	AHA1, activator of heat shock protein ATPase 2 [Source: MGI Symbol; Acc: MGI: 1916133]
ENSMUST00000028175	ENSMUSG00000026832	Cytip	2.81079	Upregulated	0.0242509	cytohesin 1 interacting protein [Source: MGI Symbol; Acc: MGI: 2183535]
ENSMUST00000205904	ENSMUSG00000074420	Gm10693	5.65962	Upregulated	0.0242509	predicted pseudogene 10693 [Source: MGI Symbol; Acc: MGI: 3704277]
ENSMUST00000112585	ENSMUSG00000040613	Apobec1	3.45586	Upregulated	0.0243348	apolipoprotein B mRNA editing enzyme, catalytic polypeptide 1 [Source: MGI Symbol; Acc: MGI: 103298]
ENSMUST00000151440	ENSMUSG00000040483	Xaf1	1.951	Upregulated	0.0243522	XIAP associated factor 1 [Source: MGI Symbol; Acc: MGI: 3772572]
ENSMUST00000047721	ENSMUSG00000041506	Rrp9	2.18019	Upregulated	0.0245839	RRP9, small subunit (SSU) processome component, homolog (yeast) [Source: MGI Symbol; Acc: MGI: 2384313]
ENSMUST00000108158	ENSMUSG00000054404	Slfn5	3.2207	Upregulated	0.0247164	schlafen 5 [Source: MGI Symbol; Acc: MGI: 1329004]
ENSMUST00000046704	ENSMUSG00000078920	Ifi47	7.4934	Upregulated	0.02475	interferon gamma inducible protein 47 [Source: MGI Symbol; Acc: MGI: 99448]
ENSMUST00000219388	ENSMUSG00000112148	Lilrb4a	3.73327	Upregulated	0.0248962	leukocyte immunoglobulin-like receptor, subfamily B, member 4A [Source: MGI Symbol; Acc: MGI: 102701]
ENSMUST00000032336	ENSMUSG00000030214	Plbd1	2.31301	Upregulated	0.0254834	phospholipase B domain containing 1 [Source: MGI Symbol; Acc: MGI: 1914107]
ENSMUST00000101491	ENSMUSG00000029915	Clec5a	2.79414	Upregulated	0.0255129	C-type lectin domain family 5, member a [Source: MGI Symbol; Acc: MGI: 1345151]
ENSMUST00000027874	ENSMUSG00000026582	Sele	4.34004	Upregulated	0.0257446	selectin, endothelial cell [Source: MGI Symbol; Acc: MGI: 98278]
ENSMUST00000159384	ENSMUSG00000040669	Phc1	6.28394	Upregulated	0.0260577	polyhomeotic 1 [Source: MGI Symbol; Acc: MGI: 103248]
ENSMUST00000191103	ENSMUSG00000023341	Mx2	3.22533	Upregulated	0.0260983	MX dynamin-like GTPase 2 [Source: MGI Symbol; Acc: MGI: 97244]
ENSMUST00000118556	ENSMUSG00000031075	Ano1	6.50555	Upregulated	0.0263263	anoctamin 1, calcium activated chloride channel [Source: MGI Symbol; Acc: MGI: 2142149]
ENSMUST00000182047	ENSMUSG00000029110	Rnf4	6.20648	Upregulated	0.0272821	ring finger protein 4 [Source: MGI Symbol; Acc: MGI: 1201691]
ENSMUST00000147303	ENSMUSG00000071715	Ncf4	6.289	Upregulated	0.0273558	neutrophil cytosolic factor 4 [Source: MGI Symbol; Acc: MGI: 109186]
ENSMUST00000031327	ENSMUSG00000029380	Cxcl1	3.86865	Upregulated	0.027397	chemokine (C-X-C motif) ligand 1 [Source: MGI Symbol; Acc: MGI: 108068]
ENSMUST00000033056	ENSMUSG00000030793	Pycard	1.79147	Upregulated	0.0276741	PYD and CARD domain containing [Source: MGI Symbol; Acc: MGI: 1931465]
ENSMUST00000177494	ENSMUSG00000032596	Uba7	3.55882	Upregulated	0.0285345	ubiquitin-like modifier activating enzyme 7 [Source: MGI Symbol; Acc: MGI: 1349462]
ENSMUST00000223557	ENSMUSG00000021431	Snrnp48	6.22872	Upregulated	0.0286594	small nuclear ribonucleoprotein 48 (U11/U12) [Source: MGI Symbol; Acc: MGI: 1915047]
ENSMUST00000169940	ENSMUSG00000024079	Eif2ak2	4.17534	Upregulated	0.0287464	eukaryotic translation initiation factor 2-alpha kinase 2 [Source: MGI Symbol; Acc: MGI: 1353449]
ENSMUST00000155894	ENSMUSG00000041346	Wrap53	6.10125	Upregulated	0.0289377	WD repeat containing, antisense to Trp53 [Source: MGI Symbol; Acc: MGI: 2384933]
ENSMUST00000030202	ENSMUSG00000028480	Glipr2	1.51235	Upregulated	0.0292113	GLI pathogenesis-related 2 [Source: MGI Symbol; Acc: MGI: 1917770]
ENSMUST00000006029	ENSMUSG00000078954	Arhgap8	4.88304	Upregulated	0.0293761	Rho GTPase activating protein 8 [Source: MGI Symbol; Acc: MGI: 1920417]
ENSMUST00000004634	ENSMUSG00000020142	Slc1a4	7.76625	Upregulated	0.0294146	solute carrier family 1 (glutamate/neutral amino acid transporter), member 4 [Source: MGI Symbol; Acc: MGI: 2135601]
ENSMUST00000204036	ENSMUSG00000039264	Gimap3	3.4228	Upregulated	0.0298634	GTPase, IMAP family member 3 [Source: MGI Symbol; Acc: MGI: 1932723]
ENSMUST00000136552	ENSMUSG00000034285	Nipsnap1	1.54909	Upregulated	0.0299992	nipsnap homolog 1 [Source: MGI Symbol; Acc: MGI: 1278344]
ENSMUST00000095923	ENSMUSG00000021880	Rnase6	4.97226	Upregulated	0.0302272	ribonuclease, RNase A family, 6 [Source: MGI Symbol; Acc: MGI: 1925666]
ENSMUST00000115193	ENSMUSG00000029014	Dnajc2	1.60636	Upregulated	0.0306013	DnaJ heat shock protein family (Hsp40) member C2 [Source: MGI Symbol; Acc: MGI: 99470]
ENSMUST00000105672	ENSMUSG00000028965	Tnfrsf9	2.50463	Upregulated	0.0309508	tumor necrosis factor receptor superfamily, member 9 [Source: MGI Symbol; Acc: MGI: 1101059]
ENSMUST00000113007	ENSMUSG00000031433	Rbm41	7.75026	Upregulated	0.0313212	RNA binding motif protein 41 [Source: MGI Symbol; Acc: MGI: 2444923]
ENSMUST00000018610	ENSMUSG00000020826	Nos2	4.35405	Upregulated	0.0317	nitric oxide synthase 2, inducible [Source: MGI Symbol; Acc: MGI: 97361]
ENSMUST00000173869	ENSMUSG00000002289	Angptl4	1.90079	Upregulated	0.0317	angiopoietin-like 4 [Source: MGI Symbol; Acc: MGI: 1888999]
ENSMUST00000067218	ENSMUSG00000023249	Parp3	2.03939	Upregulated	0.0318229	poly (ADP-ribose) polymerase family, member 3 [Source: MGI Symbol; Acc: MGI: 1891258]
ENSMUST00000111891	ENSMUSG00000030220	Arhgdib	1.92528	Upregulated	0.0320157	Rho, GDP dissociation inhibitor (GDI) beta [Source: MGI Symbol; Acc: MGI: 101940]
ENSMUST00000170901	ENSMUSG00000028212	Ccne2	4.32099	Upregulated	0.0330096	cyclin E2 [Source: MGI Symbol; Acc: MGI: 1329034]
ENSMUST00000173769	ENSMUSG00000057191	AB124611	6.64568	Upregulated	0.0333178	cDNA sequence AB124611 [Source: MGI Symbol; Acc: MGI: 3043001]
ENSMUST00000022698	ENSMUSG00000022102	Dok2	1.9974	Upregulated	0.0333428	docking protein 2 [Source: MGI Symbol; Acc: MGI: 1332623]
ENSMUST00000123019	ENSMUSG00000057137	Tmem140	1.99373	Upregulated	0.0335442	transmembrane protein 140 [Source: MGI Symbol; Acc: MGI: 1915737]
ENSMUST00000233811	ENSMUSG00000053436	Mapk14	5.93417	Upregulated	0.033629	mitogen-activated protein kinase 14 [Source: MGI Symbol; Acc: MGI: 1346865]
ENSMUST00000025262	ENSMUSG00000024399	Ltb	2.18531	Upregulated	0.0346965	lymphotoxin B [Source: MGI Symbol; Acc: MGI: 104796]
ENSMUST00000217116	ENSMUSG00000035202	Lars2	13.1613	Upregulated	0.0348436	leucyl-tRNA synthetase, mitochondrial [Source: MGI Symbol; Acc: MGI: 2142973]
ENSMUST00000149417	ENSMUSG00000027580	Helz2	1.83623	Upregulated	0.0357683	helicase with zinc finger 2, transcriptional coactivator [Source: MGI Symbol; Acc: MGI: 2385169]
ENSMUST00000140511	ENSMUSG00000027422	Rrbp1	6.60736	Upregulated	0.03736	ribosome binding protein 1 [Source: MGI Symbol; Acc: MGI: 1932395]
ENSMUST00000125166	ENSMUSG00000020372	Rack1	3.35341	Upregulated	0.0381601	receptor for activated C kinase 1 [Source: MGI Symbol; Acc: MGI: 101849]
ENSMUST00000168974	ENSMUSG00000003644	Rps6ka1	2.19209	Upregulated	0.0381862	ribosomal protein S6 kinase polypeptide 1 [Source: MGI Symbol; Acc: MGI: 104558]
ENSMUST00000176570	ENSMUSG00000010110	Stx5a	6.12703	Upregulated	0.0386105	syntaxin 5A [Source: MGI Symbol; Acc: MGI: 1928483]
ENSMUST00000167483	ENSMUSG00000018040	Rrp7a	2.83275	Upregulated	0.0386568	ribosomal RNA processing 7 homolog A (S. cerevisiae) [Source: MGI Symbol; Acc: MGI: 1922028]
ENSMUST00000068225	ENSMUSG00000027306	Nusap1	2.17373	Upregulated	0.0389914	nucleolar and spindle associated protein 1 [Source: MGI Symbol; Acc: MGI: 2675669]
ENSMUST00000087357	ENSMUSG00000067297	Ifit1bl2	1.62378	Upregulated	0.0390467	interferon induced protein with tetratricopeptide repeats 1B like 2 [Source: MGI Symbol; Acc: MGI: 2148249]
ENSMUST00000218930	ENSMUSG00000021051	Ppp2r5e	4.67563	Upregulated	0.0391817	protein phosphatase 2, regulatory subunit B', epsilon [Source: MGI Symbol; Acc: MGI: 1349473]
ENSMUST00000019071	ENSMUSG00000018927	Ccl6	1.91678	Upregulated	0.0403735	chemokine (C-C motif) ligand 6 [Source: MGI Symbol; Acc: MGI: 98263]
ENSMUST00000168351	ENSMUSG00000037321	Tap1	4.7857	Upregulated	0.0405051	transporter 1, ATP-binding cassette, sub-family B (MDR/TAP) [Source: MGI Symbol; Acc: MGI: 98483]
ENSMUST00000128878	ENSMUSG00000022906	Parp9	5.33087	Upregulated	0.0406062	poly (ADP-ribose) polymerase family, member 9 [Source: MGI Symbol; Acc: MGI: 1933117]
ENSMUST00000170941	ENSMUSG00000071068	Treml2	2.4532	Upregulated	0.0412367	triggering receptor expressed on myeloid cells-like 2 [Source: MGI Symbol; Acc: MGI: 2147038]
ENSMUST00000172191	ENSMUSG00000091650	Apol11a	6.13445	Upregulated	0.041467	apolipoprotein L 11a [Source: MGI Symbol; Acc: MGI: 3649094]
ENSMUST00000138797	ENSMUSG00000069793	Slfn9	5.25217	Upregulated	0.0416873	schlafen 9 [Source: MGI Symbol; Acc: MGI: 2445121]
ENSMUST00000056641	ENSMUSG00000026979	Psd4	1.93718	Upregulated	0.0422633	pleckstrin and Sec7 domain containing 4 [Source: MGI Symbol; Acc: MGI: 2674093]
ENSMUST00000199629	ENSMUSG00000079363	Gbp4	6.12723	Upregulated	0.0422887	guanylate binding protein 4 [Source: MGI Symbol; Acc: MGI: 97072]
ENSMUST00000206445	ENSMUSG00000055541	Lair1	4.25078	Upregulated	0.0440837	leukocyte-associated Ig-like receptor 1 [Source: MGI Symbol; Acc: MGI: 105492]
ENSMUST00000001327	ENSMUSG00000001281	Itgb7	1.86323	Upregulated	0.04429	integrin beta 7 [Source: MGI Symbol; Acc: MGI: 96616]
ENSMUST00000163425	ENSMUSG00000039232	Stx11	2.98787	Upregulated	0.04429	syntaxin 11 [Source: MGI Symbol; Acc: MGI: 1921982]
ENSMUST00000026546	ENSMUSG00000025473	Adam8	7.64829	Upregulated	0.0446171	a disintegrin and metallopeptidase domain 8 [Source: MGI Symbol; Acc: MGI: 107825]
ENSMUST00000118370	ENSMUSG00000055994	Nod2	1.60861	Upregulated	0.044918	nucleotide-binding oligomerization domain containing 2 [Source: MGI Symbol; Acc: MGI: 2429397]
ENSMUST00000234153	ENSMUSG00000033960	Jcad	6.17028	Upregulated	0.0463158	junctional cadherin 5 associated [Source: MGI Symbol; Acc: MGI: 2685174]
ENSMUST00000138143	ENSMUSG00000039997	Ifi203	2.12611	Upregulated	0.0480046	interferon activated gene 203 [Source: MGI Symbol; Acc: MGI: 96428]
ENSMUST00000233092	ENSMUSG00000071068	Treml2	3.17898	Upregulated	0.0482275	triggering receptor expressed on myeloid cells-like 2 [Source: MGI Symbol; Acc: MGI: 2147038]
ENSMUST00000142448	ENSMUSG00000055632	Hmcn2	5.83964	Upregulated	0.0483182	hemicentin 2 [Source: MGI Symbol; Acc: MGI: 2677838]
ENSMUST00000117364	ENSMUSG00000035234	Abraxas1	7.53656	Upregulated	0.0492035	BRCA1 A complex subunit [Source: MGI Symbol; Acc: MGI: 1917931]
ENSMUST00000190097	ENSMUSG00000023341	Mx2	4.20215	Upregulated	0.0492095	MX dynamin-like GTPase 2 [Source: MGI Symbol; Acc: MGI: 97244]
ENSMUST00000049503	ENSMUSG00000032624	Eml4	-10.6382	Downregulated	4.22769e-16	echinoderm microtubule associated protein like 4 [Source: MGI Symbol; Acc: MGI: 1926048]
ENSMUST00000187973	ENSMUSG00000095597	Gm6472	-11.0939	Downregulated	9.71788e-16	predicted pseudogene 6472 [Source: MGI Symbol; Acc: MGI: 3648396]
ENSMUST00000165602	ENSMUSG00000026463	Atp2b4	-10.7632	Downregulated	3.50958e-15	ATPase, Ca++ transporting, plasma membrane 4 [Source: MGI Symbol; Acc: MGI: 88111]
ENSMUST00000111451	ENSMUSG00000005506	Celf1	-10.8628	Downregulated	2.35963e-13	CUGBP, Elav-like family member 1 [Source: MGI Symbol; Acc: MGI: 1342295]
ENSMUST00000234557	ENSMUSG00000002504	Slc9a3r2	-9.78685	Downregulated	3.53946e-13	solute carrier family 9 (sodium/hydrogen exchanger), member 3 regulator 2 [Source: MGI Symbol; Acc: MGI: 1890662]
ENSMUST00000109846	ENSMUSG00000040856	Dlk1	-10.0667	Downregulated	5.40092e-12	delta like non-canonical Notch ligand 1 [Source: MGI Symbol; Acc: MGI: 94900]
ENSMUST00000219956	ENSMUSG00000060716	Plekhh1	-9.70803	Downregulated	6.83828e-12	pleckstrin homology domain containing, family H (with MyTH4 domain) member 1 [Source: MGI Symbol; Acc: MGI: 2144989]
ENSMUST00000178982	ENSMUSG00000036469	43891	-9.36529	Downregulated	2.40335e-11	membrane-associated ring finger (C3HC4) 1 [Source: MGI Symbol; Acc: MGI: 1920175]
ENSMUST00000121707	ENSMUSG00000037605	Adgrl3	-9.32292	Downregulated	4.06872e-11	adhesion G protein-coupled receptor L3 [Source: MGI Symbol; Acc: MGI: 2441950]
ENSMUST00000144076	ENSMUSG00000027263	Tubgcp4	-9.33321	Downregulated	1.0144e-10	tubulin, gamma complex associated protein 4 [Source: MGI Symbol; Acc: MGI: 1196293]
ENSMUST00000207072	ENSMUSG00000053985	Zfp14	-9.13721	Downregulated	1.07421e-10	zinc finger protein 14 [Source: MGI Symbol; Acc: MGI: 99160]
ENSMUST00000172416	ENSMUSG00000040865	Ino80d	-9.96296	Downregulated	8.51565e-10	INO80 complex subunit D [Source: MGI Symbol; Acc: MGI: 3027003]
ENSMUST00000167187	ENSMUSG00000024576	Csnk1a1	-9.23666	Downregulated	6.68039e-09	casein kinase 1, alpha 1 [Source: MGI Symbol; Acc: MGI: 1934950]
ENSMUST00000120995	ENSMUSG00000027210	Meis2	-8.67507	Downregulated	1.89024e-08	Meis homeobox 2 [Source: MGI Symbol; Acc: MGI: 108564]
ENSMUST00000113042	ENSMUSG00000042515	Pwwp3b	-8.38959	Downregulated	1.93406e-08	PWWP domain containing 3B [Source: MGI Symbol; Acc: MGI: 2445062]
ENSMUST00000100819	ENSMUSG00000072680	Tmem254c	-8.39149	Downregulated	2.15984e-08	transmembrane protein 254c [Source: MGI Symbol; Acc: MGI: 3711260]
ENSMUST00000151927	ENSMUSG00000044098	Rsbn1	-8.86654	Downregulated	2.60805e-08	rosbin, round spermatid basic protein 1 [Source: MGI Symbol; Acc: MGI: 2444993]
ENSMUST00000112852	ENSMUSG00000057315	Arhgap24	-8.29891	Downregulated	2.96161e-08	Rho GTPase activating protein 24 [Source: MGI Symbol; Acc: MGI: 1922647]
ENSMUST00000118661	ENSMUSG00000020160	Meis1	-8.29772	Downregulated	4.13064e-08	Meis homeobox 1 [Source: MGI Symbol; Acc: MGI: 104717]
ENSMUST00000112233	ENSMUSG00000031342	Gpm6b	-11.2859	Downregulated	6.81922e-08	glycoprotein m6b [Source: MGI Symbol; Acc: MGI: 107672]
ENSMUST00000099466	ENSMUSG00000025006	Sorbs1	-8.31221	Downregulated	9.51018e-08	sorbin and SH3 domain containing 1 [Source: MGI Symbol; Acc: MGI: 700014]
ENSMUST00000121175	ENSMUSG00000040488	Ltbp4	-1.68772	Downregulated	1.02336e-07	latent transforming growth factor beta binding protein 4 [Source: MGI Symbol; Acc: MGI: 1321395]
ENSMUST00000171129	ENSMUSG00000040648	Ppip5k2	-8.17879	Downregulated	1.71597e-07	diphosphoinositol pentakisphosphate kinase 2 [Source: MGI Symbol; Acc: MGI: 2142810]
ENSMUST00000113821	ENSMUSG00000033788	Dysf	-9.00064	Downregulated	1.80804e-07	dysferlin [Source: MGI Symbol; Acc: MGI: 1349385]
ENSMUST00000137197	ENSMUSG00000066842	Hmcn1	-2.1	Downregulated	3.97685e-07	hemicentin 1 [Source: MGI Symbol; Acc: MGI: 2685047]
ENSMUST00000117269	ENSMUSG00000021277	Traf3	-1.81479	Downregulated	1.3114e-06	TNF receptor-associated factor 3 [Source: MGI Symbol; Acc: MGI: 108041]
ENSMUST00000172046	ENSMUSG00000086040	Wipf3	-9.29143	Downregulated	1.7309e-06	WAS/WASL interacting protein family, member 3 [Source: MGI Symbol; Acc: MGI: 3044681]
ENSMUST00000163530	ENSMUSG00000028107	Tars2	-7.85904	Downregulated	3.31104e-06	threonyl-tRNA synthetase 2, mitochondrial (putative) [Source: MGI Symbol; Acc: MGI: 1919057]
ENSMUST00000101146	ENSMUSG00000021007	Spata7	-7.7788	Downregulated	3.69157e-06	spermatogenesis associated 7 [Source: MGI Symbol; Acc: MGI: 2144877]
ENSMUST00000156153	ENSMUSG00000039428	Tmem135	-7.73363	Downregulated	4.17044e-06	transmembrane protein 135 [Source: MGI Symbol; Acc: MGI: 1920009]
ENSMUST00000238610	ENSMUSG00000002578	Ikzf4	-8.00398	Downregulated	6.45822e-06	IKAROS family zinc finger 4 [Source: MGI Symbol; Acc: MGI: 1343139]
ENSMUST00000064783	ENSMUSG00000042436	Mfap4	-7.58814	Downregulated	8.29826e-06	microfibrillar-associated protein 4 [Source: MGI Symbol; Acc: MGI: 1342276]
ENSMUST00000108587	ENSMUSG00000064179	Tnnt1	-7.48555	Downregulated	1.22762e-05	troponin T1, skeletal, slow [Source: MGI Symbol; Acc: MGI: 1333868]
ENSMUST00000233792	ENSMUSG00000023832	Acat2	-7.79006	Downregulated	1.43239e-05	acetyl-Coenzyme A acetyltransferase 2 [Source: MGI Symbol; Acc: MGI: 87871]
ENSMUST00000020024	ENSMUSG00000019874	Fabp7	-1.87057	Downregulated	1.97528e-05	fatty acid binding protein 7, brain [Source: MGI Symbol; Acc: MGI: 101916]
ENSMUST00000201266	ENSMUSG00000029203	Ube2k	-8.01076	Downregulated	2.49743e-05	ubiquitin-conjugating enzyme E2K [Source: MGI Symbol; Acc: MGI: 1858216]
ENSMUST00000196391	ENSMUSG00000094840	Muc3a	-7.53876	Downregulated	2.97583e-05	mucin 3A, cell surface associated [Source: MGI Symbol; Acc: MGI: 3588263]
ENSMUST00000078257	ENSMUSG00000079038	D130040H23Rik	-7.32766	Downregulated	4.88145e-05	RIKEN cDNA D130040H23 gene [Source: MGI Symbol; Acc: MGI: 2444324]
ENSMUST00000164600	ENSMUSG00000006014	Prg4	-7.51273	Downregulated	6.06492e-05	proteoglycan 4 (megakaryocyte stimulating factor, articular superficial zone protein) [Source: MGI Symbol; Acc: MGI: 1891344]
ENSMUST00000091481	ENSMUSG00000069184	Zfp72	-7.1944	Downregulated	6.57166e-05	zinc finger protein 72 [Source: MGI Symbol; Acc: MGI: 3033356]
ENSMUST00000045744	ENSMUSG00000034917	Tjp3	-7.06506	Downregulated	0.000122843	tight junction protein 3 [Source: MGI Symbol; Acc: MGI: 1351650]
ENSMUST00000138833	ENSMUSG00000001864	Aif1l	-7.44581	Downregulated	0.000142967	allograft inflammatory factor 1-like [Source: MGI Symbol; Acc: MGI: 1919598]
ENSMUST00000138260	ENSMUSG00000055553	Kxd1	-7.5124	Downregulated	0.000156099	KxDL motif containing 1 [Source: MGI Symbol; Acc: MGI: 1922870]
ENSMUST00000115229	ENSMUSG00000024163	Mapk8ip3	-7.77053	Downregulated	0.000181559	mitogen-activated protein kinase 8 interacting protein 3 [Source: MGI Symbol; Acc: MGI: 1353598]
ENSMUST00000067754	ENSMUSG00000020732	Rab37	-1.7905	Downregulated	0.000205349	RAB37, member RAS oncogene family [Source: MGI Symbol; Acc: MGI: 1929945]
ENSMUST00000081978	ENSMUSG00000053897	Slc39a8	-2.51173	Downregulated	0.000219437	solute carrier family 39 (metal ion transporter), member 8 [Source: MGI Symbol; Acc: MGI: 1914797]
ENSMUST00000078875	ENSMUSG00000052372	Il1rapl1	-7.11509	Downregulated	0.000229074	interleukin 1 receptor accessory protein-like 1 [Source: MGI Symbol; Acc: MGI: 2687319]
ENSMUST00000054990	ENSMUSG00000027993	Trim2	-2.15149	Downregulated	0.00032307	tripartite motif-containing 2 [Source: MGI Symbol; Acc: MGI: 1933163]
ENSMUST00000238903	ENSMUSG00000053519	Kcnip1	-5.32353	Downregulated	0.000657293	Kv channel-interacting protein 1 [Source: MGI Symbol; Acc: MGI: 1917607]
ENSMUST00000029729	ENSMUSG00000028088	Fmo5	-6.87433	Downregulated	0.000929364	flavin containing monooxygenase 5 [Source: MGI Symbol; Acc: MGI: 1310004]
ENSMUST00000237522	ENSMUSG00000035179	Ppp1r32	-6.78042	Downregulated	0.000950685	protein phosphatase 1, regulatory subunit 32 [Source: MGI Symbol; Acc: MGI: 1915002]
ENSMUST00000079146	ENSMUSG00000021013	Ttc8	-6.75976	Downregulated	0.00100605	tetratricopeptide repeat domain 8 [Source: MGI Symbol; Acc: MGI: 1923510]
ENSMUST00000238069	ENSMUSG00000024594	Prrc1	-6.75947	Downregulated	0.0010228	proline-rich coiled-coil 1 [Source: MGI Symbol; Acc: MGI: 1916106]
ENSMUST00000117296	ENSMUSG00000031543	Ank1	-2.65387	Downregulated	0.00148818	ankyrin 1, erythroid [Source: MGI Symbol; Acc: MGI: 88024]
ENSMUST00000043866	ENSMUSG00000035722	Abca7	-6.70481	Downregulated	0.00168951	ATP-binding cassette, sub-family A (ABC1), member 7 [Source: MGI Symbol; Acc: MGI: 1351646]
ENSMUST00000177254	ENSMUSG00000022388	Ttll8	-6.87974	Downregulated	0.00179004	tubulin tyrosine ligase-like family, member 8 [Source: MGI Symbol; Acc: MGI: 1922902]
ENSMUST00000136955	ENSMUSG00000023707	Ogfod2	-6.58826	Downregulated	0.00191705	2-oxoglutarate and iron-dependent oxygenase domain containing 2 [Source: MGI Symbol; Acc: MGI: 1913877]
ENSMUST00000125444	ENSMUSG00000040907	Atp1a3	-1.64717	Downregulated	0.00197455	ATPase, Na+/K+ transporting, alpha 3 polypeptide [Source: MGI Symbol; Acc: MGI: 88107]
ENSMUST00000188094	ENSMUSG00000026305	Lrrfip1	-6.57845	Downregulated	0.00198029	leucine rich repeat (in FLII) interacting protein 1 [Source: MGI Symbol; Acc: MGI: 1342770]
ENSMUST00000183174	ENSMUSG00000031375	Bgn	-6.63444	Downregulated	0.00223723	biglycan [Source: MGI Symbol; Acc: MGI: 88158]
ENSMUST00000075282	ENSMUSG00000059921	Unc5c	-3.71752	Downregulated	0.00235625	unc-5 netrin receptor C [Source: MGI Symbol; Acc: MGI: 1095412]
ENSMUST00000045279	ENSMUSG00000036819	Jmjd4	-4.71208	Downregulated	0.00254927	jumonji domain containing 4 [Source: MGI Symbol; Acc: MGI: 2144404]
ENSMUST00000108864	ENSMUSG00000055333	Fat2	-6.28695	Downregulated	0.00257279	FAT atypical cadherin 2 [Source: MGI Symbol; Acc: MGI: 2685369]
ENSMUST00000117944	ENSMUSG00000051022	Hs3st1	-6.6087	Downregulated	0.00257279	heparan sulfate (glucosamine) 3-O-sulfotransferase 1 [Source: MGI Symbol; Acc: MGI: 1201606]
ENSMUST00000167594	ENSMUSG00000020964	Sel1l	-1.88695	Downregulated	0.00259209	sel-1 suppressor of lin-12-like (C. elegans) [Source: MGI Symbol; Acc: MGI: 1329016]
ENSMUST00000185560	ENSMUSG00000026347	Tmem163	-2.50589	Downregulated	0.00269424	transmembrane protein 163 [Source: MGI Symbol; Acc: MGI: 1919410]
ENSMUST00000047409	ENSMUSG00000037568	Vash2	-4.85456	Downregulated	0.00315173	vasohibin 2 [Source: MGI Symbol; Acc: MGI: 2444826]
ENSMUST00000229336	ENSMUSG00000022463	Srebf2	-6.52273	Downregulated	0.00358625	sterol regulatory element binding factor 2 [Source: MGI Symbol; Acc: MGI: 107585]
ENSMUST00000196644	ENSMUSG00000038095	Sbno1	-2.05976	Downregulated	0.00360926	strawberry notch 1 [Source: MGI Symbol; Acc: MGI: 2384298]
ENSMUST00000128653	ENSMUSG00000020131	Pcsk4	-6.53392	Downregulated	0.00363063	proprotein convertase subtilisin/kexin type 4 [Source: MGI Symbol; Acc: MGI: 97514]
ENSMUST00000185929	ENSMUSG00000032737	Inppl1	-2.65016	Downregulated	0.00365657	inositol polyphosphate phosphatase-like 1 [Source: MGI Symbol; Acc: MGI: 1333787]
ENSMUST00000027059	ENSMUSG00000025927	Tfap2b	-1.91547	Downregulated	0.00377652	transcription factor AP-2 beta [Source: MGI Symbol; Acc: MGI: 104672]
ENSMUST00000200209	ENSMUSG00000038975	Rabggtb	-6.78602	Downregulated	0.00377652	Rab geranylgeranyl transferase, b subunit [Source: MGI Symbol; Acc: MGI: 99537]
ENSMUST00000087241	ENSMUSG00000050010	Shisa3	-3.49725	Downregulated	0.00380485	shisa family member 3 [Source: MGI Symbol; Acc: MGI: 3041225]
ENSMUST00000107377	ENSMUSG00000028364	Tnc	-1.65655	Downregulated	0.00391204	tenascin C [Source: MGI Symbol; Acc: MGI: 101922]
ENSMUST00000056442	ENSMUSG00000039728	Slc6a5	-11.7496	Downregulated	0.00405949	solute carrier family 6 (neurotransmitter transporter, glycine), member 5 [Source: MGI Symbol; Acc: MGI: 105090]
ENSMUST00000167288	ENSMUSG00000000409	Lck	-6.40183	Downregulated	0.00460804	lymphocyte protein tyrosine kinase [Source: MGI Symbol; Acc: MGI: 96756]
ENSMUST00000050776	ENSMUSG00000026805	Barhl1	-3.32946	Downregulated	0.0048486	BarH like homeobox 1 [Source: MGI Symbol; Acc: MGI: 1859288]
ENSMUST00000207375	ENSMUSG00000030500	Slc17a6	-4.49286	Downregulated	0.00499726	solute carrier family 17 (sodium-dependent inorganic phosphate cotransporter), member 6 [Source: MGI Symbol; Acc: MGI: 2156052]
ENSMUST00000032127	ENSMUSG00000030048	Gkn3	-2.60311	Downregulated	0.0055639	gastrokine 3 [Source: MGI Symbol; Acc: MGI: 1916138]
ENSMUST00000057019	ENSMUSG00000044338	Aplnr	-2.20451	Downregulated	0.00581614	apelin receptor [Source: MGI Symbol; Acc: MGI: 1346086]
ENSMUST00000209259	ENSMUSG00000036902	Neto2	-3.48116	Downregulated	0.0060913	neuropilin (NRP) and tolloid (TLL)-like 2 [Source: MGI Symbol; Acc: MGI: 1921763]
ENSMUST00000032988	ENSMUSG00000030800	Prss8	-6.6922	Downregulated	0.00649541	protease, serine 8 (prostasin) [Source: MGI Symbol; Acc: MGI: 1923810]
ENSMUST00000202223	ENSMUSG00000017740	Slc12a5	-1.50815	Downregulated	0.00727347	solute carrier family 12, member 5 [Source: MGI Symbol; Acc: MGI: 1862037]
ENSMUST00000105441	ENSMUSG00000060843	Ctnna3	-6.45441	Downregulated	0.00748977	catenin (cadherin associated protein), alpha 3 [Source: MGI Symbol; Acc: MGI: 2661445]
ENSMUST00000213768	ENSMUSG00000032526	Ss18l2	-6.61864	Downregulated	0.00761692	SS18, nBAF chromatin remodeling complex subunit like 2 [Source: MGI Symbol; Acc: MGI: 1349474]
ENSMUST00000134957	ENSMUSG00000020471	Pold2	-6.31957	Downregulated	0.00789796	polymerase (DNA directed), delta 2, regulatory subunit [Source: MGI Symbol; Acc: MGI: 1097163]
ENSMUST00000075422	ENSMUSG00000056947	Mab21l1	-2.16043	Downregulated	0.00795384	mab-21-like 1 [Source: MGI Symbol; Acc: MGI: 1333773]
ENSMUST00000020350	ENSMUSG00000020140	Lgr5	-2.02218	Downregulated	0.00802796	leucine rich repeat containing G protein coupled receptor 5 [Source: MGI Symbol; Acc: MGI: 1341817]
ENSMUST00000029540	ENSMUSG00000027931	Npr1	-1.59722	Downregulated	0.00882561	natriuretic peptide receptor 1 [Source: MGI Symbol; Acc: MGI: 97371]
ENSMUST00000059607	ENSMUSG00000045968	Teddm2	-6.39441	Downregulated	0.00893282	transmembrane epididymal family member 2 [Source: MGI Symbol; Acc: MGI: 1923273]
ENSMUST00000035375	ENSMUSG00000032717	Mdfi	-6.20546	Downregulated	0.00968957	MyoD family inhibitor [Source: MGI Symbol; Acc: MGI: 107687]
ENSMUST00000205271	ENSMUSG00000054499	Dedd2	-1.78332	Downregulated	0.0103064	death effector domain-containing DNA binding protein 2 [Source: MGI Symbol; Acc: MGI: 1914629]
ENSMUST00000107907	ENSMUSG00000062785	Kcnc3	-2.40861	Downregulated	0.0107359	potassium voltage gated channel, Shaw-related subfamily, member 3 [Source: MGI Symbol; Acc: MGI: 96669]
ENSMUST00000212133	ENSMUSG00000039509	Nup133	-6.69446	Downregulated	0.0109036	nucleoporin 133 [Source: MGI Symbol; Acc: MGI: 2442620]
ENSMUST00000066504	ENSMUSG00000020847	Rph3al	-6.25263	Downregulated	0.0112876	rabphilin 3A-like (without C2 domains) [Source: MGI Symbol; Acc: MGI: 1923492]
ENSMUST00000106299	ENSMUSG00000048921	Zfp689	-6.22263	Downregulated	0.0114101	zinc finger protein 689 [Source: MGI Symbol; Acc: MGI: 1918381]
ENSMUST00000048770	ENSMUSG00000040666	Sh3bgr	-2.79952	Downregulated	0.0118926	SH3-binding domain glutamic acid-rich protein [Source: MGI Symbol; Acc: MGI: 1354740]
ENSMUST00000114893	ENSMUSG00000031111	Igsf1	-2.0711	Downregulated	0.0124458	immunoglobulin superfamily, member 1 [Source: MGI Symbol; Acc: MGI: 2147913]
ENSMUST00000134965	ENSMUSG00000056899	Immp2l	-6.43246	Downregulated	0.0131679	IMP2 inner mitochondrial membrane peptidase-like (S. cerevisiae) [Source: MGI Symbol; Acc: MGI: 2135611]
ENSMUST00000238956	ENSMUSG00000063077	Kif1b	-2.20626	Downregulated	0.0134922	kinesin family member 1B [Source: MGI Symbol; Acc: MGI: 108426]
ENSMUST00000073554	ENSMUSG00000062329	Cytl1	-2.37887	Downregulated	0.0138929	cytokine-like 1 [Source: MGI Symbol; Acc: MGI: 2684993]
ENSMUST00000172467	ENSMUSG00000002409	Dyrk1b	-2.76528	Downregulated	0.0140317	dual-specificity tyrosine-(Y)-phosphorylation regulated kinase 1b [Source: MGI Symbol; Acc: MGI: 1330302]
ENSMUST00000117994	ENSMUSG00000033031	Cip2a	-6.70664	Downregulated	0.0161524	cell proliferation regulating inhibitor of protein phosphatase 2A [Source: MGI Symbol; Acc: MGI: 2146335]
ENSMUST00000178340	ENSMUSG00000032860	P2ry2	-6.11473	Downregulated	0.0163444	purinergic receptor P2Y, G-protein coupled 2 [Source: MGI Symbol; Acc: MGI: 105107]
ENSMUST00000232243	ENSMUSG00000063239	Grm4	-6.52719	Downregulated	0.016906	glutamate receptor, metabotropic 4 [Source: MGI Symbol; Acc: MGI: 1351341]
ENSMUST00000154836	ENSMUSG00000061533	Cep128	-6.31546	Downregulated	0.0184945	centrosomal protein 128 [Source: MGI Symbol; Acc: MGI: 1922466]
ENSMUST00000159910	ENSMUSG00000021614	Vcan	-2.46226	Downregulated	0.0190698	versican [Source: MGI Symbol; Acc: MGI: 102889]
ENSMUST00000172002	ENSMUSG00000025739	Gng13	-2.86073	Downregulated	0.0198999	guanine nucleotide binding protein (G protein), gamma 13 [Source: MGI Symbol; Acc: MGI: 1925616]
ENSMUST00000159951	ENSMUSG00000033083	Tbc1d4	-1.69049	Downregulated	0.0202294	TBC1 domain family, member 4 [Source: MGI Symbol; Acc: MGI: 2429660]
ENSMUST00000117099	ENSMUSG00000022945	Chaf1b	-6.0235	Downregulated	0.0202647	chromatin assembly factor 1, subunit B (p60) [Source: MGI Symbol; Acc: MGI: 1314881]
ENSMUST00000134288	ENSMUSG00000038930	Rccd1	-6.02347	Downregulated	0.0206068	RCC1 domain containing 1 [Source: MGI Symbol; Acc: MGI: 2444156]
ENSMUST00000134104	ENSMUSG00000044005	Gls2	-6.3234	Downregulated	0.0215928	glutaminase 2 (liver, mitochondrial) [Source: MGI Symbol; Acc: MGI: 2143539]
ENSMUST00000126514	ENSMUSG00000018196	Glrx2	-6.03812	Downregulated	0.021679	glutaredoxin 2 (thioltransferase) [Source: MGI Symbol; Acc: MGI: 1916617]
ENSMUST00000203568	ENSMUSG00000046679	C87436	-6.08638	Downregulated	0.0218744	expressed sequence C87436 [Source: MGI Symbol; Acc: MGI: 2141787]
ENSMUST00000168832	ENSMUSG00000025602	Zfp202	-6.19674	Downregulated	0.0224858	zinc finger protein 202 [Source: MGI Symbol; Acc: MGI: 1933401]
ENSMUST00000190186	ENSMUSG00000041757	Plekha6	-6.26965	Downregulated	0.0228851	pleckstrin homology domain containing, family A member 6 [Source: MGI Symbol; Acc: MGI: 2388662]
ENSMUST00000027128	ENSMUSG00000025983	Ccdc150	-6.10573	Downregulated	0.0230964	coiled-coil domain containing 150 [Source: MGI Symbol; Acc: MGI: 1925266]
ENSMUST00000201817	ENSMUSG00000029165	Agbl5	-6.26575	Downregulated	0.0240937	ATP/GTP binding protein-like 5 [Source: MGI Symbol; Acc: MGI: 2441745]
ENSMUST00000176241	ENSMUSG00000025613	Cct8	-5.97819	Downregulated	0.0250462	chaperonin containing Tcp1, subunit 8 (theta) [Source: MGI Symbol; Acc: MGI: 107183]
ENSMUST00000235925	ENSMUSG00000002274	Metrn	-6.21868	Downregulated	0.0273558	meteorin, glial cell differentiation regulator [Source: MGI Symbol; Acc: MGI: 1917333]
ENSMUST00000066928	ENSMUSG00000054728	Phactr1	-2.1155	Downregulated	0.0274221	phosphatase and actin regulator 1 [Source: MGI Symbol; Acc: MGI: 2659021]
ENSMUST00000129794	ENSMUSG00000026213	Stk11ip	-6.29859	Downregulated	0.0275364	serine/threonine kinase 11 interacting protein [Source: MGI Symbol; Acc: MGI: 1918978]
ENSMUST00000144988	ENSMUSG00000020160	Meis1	-1.88383	Downregulated	0.0275852	Meis homeobox 1 [Source: MGI Symbol; Acc: MGI: 104717]
ENSMUST00000107344	ENSMUSG00000001017	Chtop	-6.17916	Downregulated	0.0284646	chromatin target of PRMT1 [Source: MGI Symbol; Acc: MGI: 1913761]
ENSMUST00000064794	ENSMUSG00000027208	Fgf7	-2.88737	Downregulated	0.0292831	fibroblast growth factor 7 [Source: MGI Symbol; Acc: MGI: 95521]
ENSMUST00000075118	ENSMUSG00000020439	Smtn	-7.73386	Downregulated	0.030657	smoothelin [Source: MGI Symbol; Acc: MGI: 1354727]
ENSMUST00000170300	ENSMUSG00000026288	Inpp5d	-7.71749	Downregulated	0.0330019	inositol polyphosphate-5-phosphatase D [Source: MGI Symbol; Acc: MGI: 107357]
ENSMUST00000135802	ENSMUSG00000030180	Kdm5a	-7.69572	Downregulated	0.0330096	lysine (K)-specific demethylase 5A [Source: MGI Symbol; Acc: MGI: 2136980]
ENSMUST00000189980	ENSMUSG00000026782	Abi2	-6.37413	Downregulated	0.0330096	abl-interactor 2 [Source: MGI Symbol; Acc: MGI: 106913]
ENSMUST00000226825	ENSMUSG00000022340	Sybu	-7.71678	Downregulated	0.0359059	syntabulin (syntaxin-interacting) [Source: MGI Symbol; Acc: MGI: 2442392]
ENSMUST00000075603	ENSMUSG00000000263	Glra1	-3.58577	Downregulated	0.0361393	glycine receptor, alpha 1 subunit [Source: MGI Symbol; Acc: MGI: 95747]
ENSMUST00000231870	ENSMUSG00000035258	Abi3bp	-7.68484	Downregulated	0.0369532	ABI gene family, member 3 (NESH) binding protein [Source: MGI Symbol; Acc: MGI: 2444583]
ENSMUST00000182191	ENSMUSG00000078350	Smim1	-2.17935	Downregulated	0.038118	small integral membrane protein 1 [Source: MGI Symbol; Acc: MGI: 1916109]
ENSMUST00000113612	ENSMUSG00000026856	Dolpp1	-7.66648	Downregulated	0.0383887	dolichyl pyrophosphate phosphatase 1 [Source: MGI Symbol; Acc: MGI: 1914093]
ENSMUST00000183451	ENSMUSG00000032216	Nedd4	-2.0216	Downregulated	0.0389914	neural precursor cell expressed, developmentally down-regulated 4 [Source: MGI Symbol; Acc: MGI: 97297]
ENSMUST00000106495	ENSMUSG00000059923	Grb2	-6.10544	Downregulated	0.0400806	growth factor receptor bound protein 2 [Source: MGI Symbol; Acc: MGI: 95805]
ENSMUST00000106146	ENSMUSG00000030979	Uros	-7.62553	Downregulated	0.0416433	uroporphyrinogen III synthase [Source: MGI Symbol; Acc: MGI: 98917]
ENSMUST00000090986	ENSMUSG00000015852	Fcrls	-1.94985	Downregulated	0.0423729	Fc receptor-like S, scavenger receptor [Source: MGI Symbol; Acc: MGI: 1933397]
ENSMUST00000137147	ENSMUSG00000038677	Scube3	-6.18373	Downregulated	0.0428215	signal peptide, CUB domain, EGF-like 3 [Source: MGI Symbol; Acc: MGI: 3045253]
ENSMUST00000165593	ENSMUSG00000049985	Ankrd55	-7.6132	Downregulated	0.0428264	ankyrin repeat domain 55 [Source: MGI Symbol; Acc: MGI: 1924568]
ENSMUST00000042850	ENSMUSG00000028369	Svep1	-1.88757	Downregulated	0.0429932	sushi, von Willebrand factor type A, EGF and pentraxin domain containing 1 [Source: MGI Symbol; Acc: MGI: 1928849]
ENSMUST00000173005	ENSMUSG00000028960	Ube4b	-4.3738	Downregulated	0.0429932	ubiquitination factor E4B [Source: MGI Symbol; Acc: MGI: 1927086]
ENSMUST00000236163	ENSMUSG00000001576	Ergic1	-1.86329	Downregulated	0.0430396	endoplasmic reticulum-golgi intermediate compartment (ERGIC) 1 [Source: MGI Symbol; Acc: MGI: 1914708]
ENSMUST00000171795	ENSMUSG00000024127	Prepl	-7.6633	Downregulated	0.044901	prolyl endopeptidase-like [Source: MGI Symbol; Acc: MGI: 2441932]
ENSMUST00000224391	ENSMUSG00000054901	Arhgef33	-5.88295	Downregulated	0.0488502	Rho guanine nucleotide exchange factor (GEF) 33 [Source: MGI Symbol; Acc: MGI: 2685787]
ENSMUST00000112265	ENSMUSG00000031377	Bmx	-1.66669	Downregulated	0.0498975	BMX non-receptor tyrosine kinase [Source: MGI Symbol; Acc: MGI: 1101778]

## Sheet: Chronic
Transcript ID	Gene ID	Gene Symbol	Log2 (FoldChange)	Catergery	Adjusted P-value	Function Description
ENSMUST00000040655	ENSMUSG00000036594	H2-Aa	7.89606	Upregulated	0	histocompatibility 2, class II antigen A, alpha [Source: MGI Symbol; Acc: MGI: 95895]
ENSMUST00000236232	ENSMUSG00000060586	H2-Eb1	8.97749	Upregulated	1.36e-303	histocompatibility 2, class II antigen E beta [Source: MGI Symbol; Acc: MGI: 95901]
ENSMUST00000035266	ENSMUSG00000078853	Igtp	7.3203	Upregulated	9.95e-286	interferon gamma induced GTPase [Source: MGI Symbol; Acc: MGI: 107729]
ENSMUST00000050487	ENSMUSG00000024610	Cd74	8.19754	Upregulated	3.77e-260	CD74 antigen (invariant polypeptide of major histocompatibility complex, class II antigen-associated) [Source: MGI Symbol; Acc: MGI: 96534]
ENSMUST00000186574	ENSMUSG00000026104	Stat1	4.85833	Upregulated	1.69e-245	signal transducer and activator of transcription 1 [Source: MGI Symbol; Acc: MGI: 103063]
ENSMUST00000097563	ENSMUSG00000024610	Cd74	8.43566	Upregulated	1.05e-234	CD74 antigen (invariant polypeptide of major histocompatibility complex, class II antigen-associated) [Source: MGI Symbol; Acc: MGI: 96534]
ENSMUST00000186526	ENSMUSG00000075602	Ly6a	5.11483	Upregulated	1.62e-209	lymphocyte antigen 6 complex, locus A [Source: MGI Symbol; Acc: MGI: 107527]
ENSMUST00000069507	ENSMUSG00000073418	C4b	3.86631	Upregulated	9.68e-208	complement component 4B (Chido blood group) [Source: MGI Symbol; Acc: MGI: 88228]
ENSMUST00000016640	ENSMUSG00000016496	Cd274	5.9306	Upregulated	1.15e-206	CD274 antigen [Source: MGI Symbol; Acc: MGI: 1926446]
ENSMUST00000235482	ENSMUSG00000036322	H2-Ea-ps	7.88065	Upregulated	9.58e-194	histocompatibility 2, class II antigen E alpha, pseudogene [Source: MGI Symbol; Acc: MGI: 95900]
ENSMUST00000097271	ENSMUSG00000046879	Irgm1	5.20094	Upregulated	2.26e-189	immunity-related GTPase family M member 1 [Source: MGI Symbol; Acc: MGI: 107567]
ENSMUST00000065588	ENSMUSG00000105096	Gbp10	8.88183	Upregulated	8.57e-166	guanylate-binding protein 10 [Source: MGI Symbol; Acc: MGI: 4359647]
ENSMUST00000040828	ENSMUSG00000073421	H2-Ab1	7.04221	Upregulated	3.46e-165	histocompatibility 2, class II antigen A, beta 1 [Source: MGI Symbol; Acc: MGI: 103070]
ENSMUST00000235729	ENSMUSG00000060586	H2-Eb1	8.33735	Upregulated	3.54e-162	histocompatibility 2, class II antigen E beta [Source: MGI Symbol; Acc: MGI: 95901]
ENSMUST00000229815	ENSMUSG00000115886	Tgtp1	7.2852	Upregulated	2.17e-150	T-cell-specific guanine nucleotide triphosphate-binding protein 1 [Source: UniProtKB/Swiss-Prot; AccQ62293]
ENSMUST00000029936	ENSMUSG00000040264	Gbp2b	6.18247	Upregulated	1.13e-142	guanylate binding protein 2b [Source: MGI Symbol; Acc: MGI: 95666]
ENSMUST00000103410	ENSMUSG00000076609	Igkc	10.7445	Upregulated	5.91e-138	immunoglobulin kappa constant [Source: MGI Symbol; Acc: MGI: 96495]
ENSMUST00000024988	ENSMUSG00000024164	C3	6.85249	Upregulated	2.96e-137	complement component 3 [Source: MGI Symbol; Acc: MGI: 88227]
ENSMUST00000119467	ENSMUSG00000082292	Gm12250	7.6035	Upregulated	1.97e-135	predicted gene 12250 [Source: MGI Symbol; Acc: MGI: 3649299]
ENSMUST00000171297	ENSMUSG00000090942	F830016B08Rik	6.24427	Upregulated	3.61e-133	RIKEN cDNA F830016B08 gene [Source: MGI Symbol; Acc: MGI: 3588218]
ENSMUST00000174699	ENSMUSG00000073409	H2-Q6	5.83362	Upregulated	9.66e-132	histocompatibility 2, Q region locus 6 [Source: MGI Symbol; Acc: MGI: 95935]
ENSMUST00000031549	ENSMUSG00000073555	Gm4951	7.70081	Upregulated	5.77e-127	predicted gene 4951 [Source: MGI Symbol; Acc: MGI: 3644953]
ENSMUST00000031542	ENSMUSG00000029561	Oasl2	5.04965	Upregulated	2.91e-121	2'-5' oligoadenylate synthetase-like 2 [Source: MGI Symbol; Acc: MGI: 1344390]
ENSMUST00000087033	ENSMUSG00000067149	Jchain	9.35958	Upregulated	2.74e-113	immunoglobulin joining chain [Source: MGI Symbol; Acc: MGI: 96493]
ENSMUST00000045097	ENSMUSG00000040253	Gbp7	4.98839	Upregulated	5.31e-110	guanylate binding protein 7 [Source: MGI Symbol; Acc: MGI: 2444421]
ENSMUST00000025196	ENSMUSG00000024338	Psmb8	6.14469	Upregulated	4.7e-109	proteasome (prosome, macropain) subunit, beta type 8 (large multifunctional peptidase 7) [Source: MGI Symbol; Acc: MGI: 1346527]
ENSMUST00000174854	ENSMUSG00000055413	H2-Q5	5.40774	Upregulated	3.37e-108	histocompatibility 2, Q region locus 5 [Source: MGI Symbol; Acc: MGI: 95934]
ENSMUST00000066912	ENSMUSG00000054072	Iigp1	8.19294	Upregulated	1.4e-107	interferon inducible GTPase 1 [Source: MGI Symbol; Acc: MGI: 1926259]
ENSMUST00000165774	ENSMUSG00000028270	Gbp2	5.59839	Upregulated	2.11e-105	guanylate binding protein 2 [Source: MGI Symbol; Acc: MGI: 102772]
ENSMUST00000093902	ENSMUSG00000070327	Rnf213	3.34359	Upregulated	1.89e-101	ring finger protein 213 [Source: MGI Symbol; Acc: MGI: 1289196]
ENSMUST00000199944	ENSMUSG00000104713	Gbp6	6.61416	Upregulated	1.57e-98	guanylate binding protein 6 [Source: MGI Symbol; Acc: MGI: 2140937]
ENSMUST00000035799	ENSMUSG00000039899	Fgl2	4.21091	Upregulated	3.82e-98	fibrinogen-like protein 2 [Source: MGI Symbol; Acc: MGI: 103266]
ENSMUST00000173975	ENSMUSG00000035929	H2-Q4	5.26297	Upregulated	2.02e-97	histocompatibility 2, Q region locus 4 [Source: MGI Symbol; Acc: MGI: 95933]
ENSMUST00000114232	ENSMUSG00000079547	H2-DMb1	6.52646	Upregulated	5.63e-97	histocompatibility 2, class II, locus Mb1 [Source: MGI Symbol; Acc: MGI: 95922]
ENSMUST00000108920	ENSMUSG00000018899	Irf1	5.50491	Upregulated	1.97e-96	interferon regulatory factor 1 [Source: MGI Symbol; Acc: MGI: 96590]
ENSMUST00000050011	ENSMUSG00000079362	Gm43302	6.32539	Upregulated	1.62e-92	predicted gene 43302 [Source: MGI Symbol; Acc: MGI: 5663439]
ENSMUST00000184842	ENSMUSG00000063286	Gm8995	4.24421	Upregulated	1.37e-91	predicted gene 8995 [Source: MGI Symbol; Acc: MGI: 3644223]
ENSMUST00000196204	ENSMUSG00000079363	Gbp4	7.35456	Upregulated	2.39e-88	guanylate binding protein 4 [Source: MGI Symbol; Acc: MGI: 97072]
ENSMUST00000102678	ENSMUSG00000067212	H2-T23	5.04108	Upregulated	7.44e-87	histocompatibility 2, T region locus 23 [Source: MGI Symbol; Acc: MGI: 95957]
ENSMUST00000032779	ENSMUSG00000030560	Ctsc	3.57114	Upregulated	2.27e-84	cathepsin C [Source: MGI Symbol; Acc: MGI: 109553]
ENSMUST00000174576	ENSMUSG00000096727	Psmb9	6.05369	Upregulated	1.08e-83	proteasome (prosome, macropain) subunit, beta type 9 (large multifunctional peptidase 2) [Source: MGI Symbol; Acc: MGI: 1346526]
ENSMUST00000174589	ENSMUSG00000067235	H2-Q10	5.56817	Upregulated	8.23e-81	histocompatibility 2, Q region locus 10 [Source: MGI Symbol; Acc: MGI: 95929]
ENSMUST00000031238	ENSMUSG00000029298	Gbp9	4.45363	Upregulated	3.67e-80	guanylate-binding protein 9 [Source: MGI Symbol; Acc: MGI: 3605620]
ENSMUST00000196820	ENSMUSG00000029298	Gbp9	5.53469	Upregulated	1.11e-79	guanylate-binding protein 9 [Source: MGI Symbol; Acc: MGI: 3605620]
ENSMUST00000174161	ENSMUSG00000067212	H2-T23	4.00595	Upregulated	1.31e-76	histocompatibility 2, T region locus 23 [Source: MGI Symbol; Acc: MGI: 95957]
ENSMUST00000173788	ENSMUSG00000060550	H2-Q7	4.82516	Upregulated	3.16e-76	histocompatibility 2, Q region locus 7 [Source: MGI Symbol; Acc: MGI: 95936]
ENSMUST00000116598	ENSMUSG00000060550	H2-Q7	7.61174	Upregulated	5.92e-72	histocompatibility 2, Q region locus 7 [Source: MGI Symbol; Acc: MGI: 95936]
ENSMUST00000113742	ENSMUSG00000079492	Gm11127	3.82035	Upregulated	1.72e-71	predicted gene 11127 [Source: MGI Symbol; Acc: MGI: 3779381]
ENSMUST00000071951	ENSMUSG00000060550	H2-Q7	4.8649	Upregulated	1.83e-71	histocompatibility 2, Q region locus 7 [Source: MGI Symbol; Acc: MGI: 95936]
ENSMUST00000038816	ENSMUSG00000034855	Cxcl10	9.03604	Upregulated	4.19e-71	chemokine (C-X-C motif) ligand 10 [Source: MGI Symbol; Acc: MGI: 1352450]
ENSMUST00000090127	ENSMUSG00000105504	Gbp5	7.1038	Upregulated	1.7e-70	guanylate binding protein 5 [Source: MGI Symbol; Acc: MGI: 2429943]
ENSMUST00000070968	ENSMUSG00000026104	Stat1	3.94514	Upregulated	4.85e-69	signal transducer and activator of transcription 1 [Source: MGI Symbol; Acc: MGI: 103063]
ENSMUST00000046745	ENSMUSG00000078921	Tgtp2	6.98733	Upregulated	4.99e-68	T cell specific GTPase 2 [Source: MGI Symbol; Acc: MGI: 3710083]
ENSMUST00000170086	ENSMUSG00000037321	Tap1	5.76634	Upregulated	6.68e-68	transporter 1, ATP-binding cassette, sub-family B (MDR/TAP) [Source: MGI Symbol; Acc: MGI: 98483]
ENSMUST00000058704	ENSMUSG00000069874	Irgm2	6.33278	Upregulated	7.22e-68	immunity-related GTPase family M member 2 [Source: MGI Symbol; Acc: MGI: 1926262]
ENSMUST00000200045	ENSMUSG00000104713	Gbp6	6.59572	Upregulated	1.65e-66	guanylate binding protein 6 [Source: MGI Symbol; Acc: MGI: 2140937]
ENSMUST00000059672	ENSMUSG00000025017	Pik3ap1	3.62952	Upregulated	3e-66	phosphoinositide-3-kinase adaptor protein 1 [Source: MGI Symbol; Acc: MGI: 1933177]
ENSMUST00000081035	ENSMUSG00000046805	Mpeg1	3.72128	Upregulated	7.63e-66	macrophage expressed gene 1 [Source: MGI Symbol; Acc: MGI: 1333743]
ENSMUST00000090070	ENSMUSG00000054435	Gimap4	5.1593	Upregulated	2.63e-65	GTPase, IMAP family member 4 [Source: MGI Symbol; Acc: MGI: 1349656]
ENSMUST00000113093	ENSMUSG00000029417	Cxcl9	9.94526	Upregulated	3.29e-65	chemokine (C-X-C motif) ligand 9 [Source: MGI Symbol; Acc: MGI: 1352449]
ENSMUST00000038580	ENSMUSG00000016206	H2-M3	3.25418	Upregulated	2.25e-64	histocompatibility 2, M region locus 3 [Source: MGI Symbol; Acc: MGI: 95915]
ENSMUST00000078825	ENSMUSG00000059089	Fcgr4	7.89969	Upregulated	4.5e-64	Fc receptor, IgG, low affinity IV [Source: MGI Symbol; Acc: MGI: 2179523]
ENSMUST00000042665	ENSMUSG00000034422	Parp14	4.47174	Upregulated	7.56e-64	poly (ADP-ribose) polymerase family, member 14 [Source: MGI Symbol; Acc: MGI: 1919489]
ENSMUST00000186857	ENSMUSG00000026104	Stat1	4.27817	Upregulated	8.73e-64	signal transducer and activator of transcription 1 [Source: MGI Symbol; Acc: MGI: 103063]
ENSMUST00000043214	ENSMUSG00000033220	Rac2	4.13545	Upregulated	1.16e-63	Rac family small GTPase 2 [Source: MGI Symbol; Acc: MGI: 97846]
ENSMUST00000049519	ENSMUSG00000046879	Irgm1	5.15541	Upregulated	5.2e-63	immunity-related GTPase family M member 1 [Source: MGI Symbol; Acc: MGI: 107567]
ENSMUST00000081103	ENSMUSG00000026656	Fcgr2b	5.17969	Upregulated	2.89e-62	Fc receptor, IgG, low affinity IIb [Source: MGI Symbol; Acc: MGI: 95499]
ENSMUST00000189068	ENSMUSG00000075602	Ly6a	5.01469	Upregulated	2.14e-61	lymphocyte antigen 6 complex, locus A [Source: MGI Symbol; Acc: MGI: 107527]
ENSMUST00000109367	ENSMUSG00000017002	Slpi	7.33637	Upregulated	3.66e-61	secretory leukocyte peptidase inhibitor [Source: MGI Symbol; Acc: MGI: 109297]
ENSMUST00000171263	ENSMUSG00000040253	Gbp7	5.01803	Upregulated	3.78e-61	guanylate binding protein 7 [Source: MGI Symbol; Acc: MGI: 2444421]
ENSMUST00000047737	ENSMUSG00000041515	Irf8	3.58443	Upregulated	1.92e-60	interferon regulatory factor 8 [Source: MGI Symbol; Acc: MGI: 96395]
ENSMUST00000174778	ENSMUSG00000073403	Gm10499	4.3017	Upregulated	2.13e-59	predicted gene 10499 [Source: MGI Symbol; Acc: MGI: 3702919]
ENSMUST00000081435	ENSMUSG00000035929	H2-Q4	5.18895	Upregulated	2.78e-59	histocompatibility 2, Q region locus 4 [Source: MGI Symbol; Acc: MGI: 95933]
ENSMUST00000046384	ENSMUSG00000036905	C1qb	2.95594	Upregulated	2.54e-58	complement component 1, q subcomponent, beta polypeptide [Source: MGI Symbol; Acc: MGI: 88224]
ENSMUST00000173441	ENSMUSG00000024338	Psmb8	6.1566	Upregulated	1.06e-57	proteasome (prosome, macropain) subunit, beta type 8 (large multifunctional peptidase 7) [Source: MGI Symbol; Acc: MGI: 1346527]
ENSMUST00000068593	ENSMUSG00000055172	C1ra	4.9962	Upregulated	2.77e-57	complement component 1, r subcomponent A [Source: MGI Symbol; Acc: MGI: 1355313]
ENSMUST00000236557	ENSMUSG00000024338	Psmb8	5.53726	Upregulated	3.44e-57	proteasome (prosome, macropain) subunit, beta type 8 (large multifunctional peptidase 7) [Source: MGI Symbol; Acc: MGI: 1346527]
ENSMUST00000236322	ENSMUSG00000037649	H2-DMa	3.51862	Upregulated	1.64e-55	histocompatibility 2, class II, locus DMa [Source: MGI Symbol; Acc: MGI: 95921]
ENSMUST00000236740	ENSMUSG00000061232	H2-K1	4.44556	Upregulated	2.89e-55	histocompatibility 2, K1, K region [Source: MGI Symbol; Acc: MGI: 95904]
ENSMUST00000101295	ENSMUSG00000069892	9930111J21Rik2	2.81748	Upregulated	6.54e-55	RIKEN cDNA 9930111J21 gene 2 [Source: MGI Symbol; Acc: MGI: 3711310]
ENSMUST00000025181	ENSMUSG00000061232	H2-K1	4.56131	Upregulated	8.64e-55	histocompatibility 2, K1, K region [Source: MGI Symbol; Acc: MGI: 95904]
ENSMUST00000105041	ENSMUSG00000079507	H2-Q1	4.22212	Upregulated	2.35e-54	histocompatibility 2, Q region locus 1 [Source: MGI Symbol; Acc: MGI: 95928]
ENSMUST00000111214	ENSMUSG00000073489	Ifi204	6.02737	Upregulated	2.78e-54	interferon activated gene 204 [Source: MGI Symbol; Acc: MGI: 96429]
ENSMUST00000093193	ENSMUSG00000020143	Dock2	3.20084	Upregulated	2.99e-54	dedicator of cyto-kinesis 2 [Source: MGI Symbol; Acc: MGI: 2149010]
ENSMUST00000106221	ENSMUSG00000028268	Gbp3	4.9401	Upregulated	9.24e-54	guanylate binding protein 3 [Source: MGI Symbol; Acc: MGI: 1926263]
ENSMUST00000033664	ENSMUSG00000031304	Il2rg	5.15939	Upregulated	1.26e-53	interleukin 2 receptor, gamma chain [Source: MGI Symbol; Acc: MGI: 96551]
ENSMUST00000112484	ENSMUSG00000004266	Ptpn6	4.28054	Upregulated	2.13e-53	protein tyrosine phosphatase, non-receptor type 6 [Source: MGI Symbol; Acc: MGI: 96055]
ENSMUST00000043315	ENSMUSG00000041481	Serpina3g	5.23655	Upregulated	5.85e-53	serine (or cysteine) peptidase inhibitor, clade A, member 3G [Source: MGI Symbol; Acc: MGI: 105046]
ENSMUST00000106766	ENSMUSG00000078606	Gm4070	3.55195	Upregulated	1.99e-52	predicted gene 4070 [Source: MGI Symbol; Acc: MGI: 3782245]
ENSMUST00000046285	ENSMUSG00000036887	C1qa	2.94321	Upregulated	9.1e-52	complement component 1, q subcomponent, alpha polypeptide [Source: MGI Symbol; Acc: MGI: 88223]
ENSMUST00000081933	ENSMUSG00000049502	Dtx3l	3.04353	Upregulated	9.3e-52	deltex 3-like, E3 ubiquitin ligase [Source: MGI Symbol; Acc: MGI: 2656973]
ENSMUST00000000696	ENSMUSG00000000682	Cd52	5.42883	Upregulated	1.1e-51	CD52 antigen [Source: MGI Symbol; Acc: MGI: 1346088]
ENSMUST00000046739	ENSMUSG00000039146	Ifi44l	4.9868	Upregulated	1.24e-51	interferon-induced protein 44 like [Source: MGI Symbol; Acc: MGI: 95975]
ENSMUST00000114311	ENSMUSG00000061232	H2-K1	4.51451	Upregulated	7.42e-51	histocompatibility 2, K1, K region [Source: MGI Symbol; Acc: MGI: 95904]
ENSMUST00000046332	ENSMUSG00000036896	C1qc	3.08288	Upregulated	7.59e-51	complement component 1, q subcomponent, C chain [Source: MGI Symbol; Acc: MGI: 88225]
ENSMUST00000166853	ENSMUSG00000037321	Tap1	5.8724	Upregulated	3.77e-50	transporter 1, ATP-binding cassette, sub-family B (MDR/TAP) [Source: MGI Symbol; Acc: MGI: 98483]
ENSMUST00000102825	ENSMUSG00000074896	Ifit3	3.65316	Upregulated	3.84e-49	interferon-induced protein with tetratricopeptide repeats 3 [Source: MGI Symbol; Acc: MGI: 1101055]
ENSMUST00000109116	ENSMUSG00000027514	Zbp1	6.74125	Upregulated	6.87e-49	Z-DNA binding protein 1 [Source: MGI Symbol; Acc: MGI: 1927449]
ENSMUST00000068063	ENSMUSG00000078922	Tgtp1	6.22946	Upregulated	1.12e-48	T cell specific GTPase 1 [Source: MGI Symbol; Acc: MGI: 98734]
ENSMUST00000172912	ENSMUSG00000061232	H2-K1	4.57845	Upregulated	2.55e-48	histocompatibility 2, K1, K region [Source: MGI Symbol; Acc: MGI: 95904]
ENSMUST00000178282	ENSMUSG00000095079	Igha	10.695	Upregulated	1.01e-47	immunoglobulin heavy constant alpha [Source: MGI Symbol; Acc: MGI: 96444]
ENSMUST00000102476	ENSMUSG00000060802	B2m	3.97286	Upregulated	1.71e-47	beta-2 microglobulin [Source: MGI Symbol; Acc: MGI: 88127]
ENSMUST00000172538	ENSMUSG00000073405	H2-T-ps	4.76049	Upregulated	2.01e-47	histocompatibility 2, T region locus, pseudogene [Source: MGI Symbol; Acc: MGI: 2442805]
ENSMUST00000188681	ENSMUSG00000026104	Stat1	4.36577	Upregulated	5.9e-47	signal transducer and activator of transcription 1 [Source: MGI Symbol; Acc: MGI: 103063]
ENSMUST00000045617	ENSMUSG00000035273	Hpse	4.36329	Upregulated	3.89e-46	heparanase [Source: MGI Symbol; Acc: MGI: 1343124]
ENSMUST00000120087	ENSMUSG00000047735	Samd9l	3.03263	Upregulated	7.81e-46	sterile alpha motif domain containing 9-like [Source: MGI Symbol; Acc: MGI: 1343184]
ENSMUST00000033264	ENSMUSG00000030966	Trim21	3.62567	Upregulated	3.28e-45	tripartite motif-containing 21 [Source: MGI Symbol; Acc: MGI: 106657]
ENSMUST00000000808	ENSMUSG00000000791	Il12rb1	4.53576	Upregulated	4.34e-45	interleukin 12 receptor, beta 1 [Source: MGI Symbol; Acc: MGI: 104579]
ENSMUST00000234247	ENSMUSG00000024308	Tapbp	2.82668	Upregulated	9.46e-45	TAP binding protein [Source: MGI Symbol; Acc: MGI: 1201689]
ENSMUST00000092163	ENSMUSG00000069516	Lyz2	4.07827	Upregulated	3.48e-44	lysozyme 2 [Source: MGI Symbol; Acc: MGI: 96897]
ENSMUST00000025230	ENSMUSG00000024371	C2	3.94367	Upregulated	4.46e-44	complement component 2 (within H-2S) [Source: MGI Symbol; Acc: MGI: 88226]
ENSMUST00000172503	ENSMUSG00000073411	H2-D1	4.16549	Upregulated	4.56e-44	histocompatibility 2, D region locus 1 [Source: MGI Symbol; Acc: MGI: 95896]
ENSMUST00000116393	ENSMUSG00000041449	Serpina3h	4.49519	Upregulated	4.65e-44	serine (or cysteine) peptidase inhibitor, clade A, member 3H [Source: MGI Symbol; Acc: MGI: 2182839]
ENSMUST00000074949	ENSMUSG00000057137	Tmem140	4.66807	Upregulated	5.55e-44	transmembrane protein 140 [Source: MGI Symbol; Acc: MGI: 1915737]
ENSMUST00000100960	ENSMUSG00000092021	Gbp11	4.5769	Upregulated	6.53e-44	guanylate binding protein 11 [Source: MGI Symbol; Acc: MGI: 3646307]
ENSMUST00000038398	ENSMUSG00000038507	Parp12	2.68891	Upregulated	1.27e-43	poly (ADP-ribose) polymerase family, member 12 [Source: MGI Symbol; Acc: MGI: 2143990]
ENSMUST00000080204	ENSMUSG00000070031	Sp140	4.10141	Upregulated	1.53e-43	Sp140 nuclear body protein [Source: MGI Symbol; Acc: MGI: 3702467]
ENSMUST00000087605	ENSMUSG00000024300	Myo1f	3.43109	Upregulated	2.51e-43	myosin IF [Source: MGI Symbol; Acc: MGI: 107711]
ENSMUST00000155802	ENSMUSG00000038147	Cd84	2.91966	Upregulated	2.96e-43	CD84 antigen [Source: MGI Symbol; Acc: MGI: 1336885]
ENSMUST00000029748	ENSMUSG00000015947	Fcgr1	3.10048	Upregulated	4.03e-43	Fc receptor, IgG, high affinity I [Source: MGI Symbol; Acc: MGI: 95498]
ENSMUST00000077820	ENSMUSG00000060183	Cxcl11	7.73472	Upregulated	1.23e-42	chemokine (C-X-C motif) ligand 11 [Source: MGI Symbol; Acc: MGI: 1860203]
ENSMUST00000113879	ENSMUSG00000073409	H2-Q6	5.1687	Upregulated	3.38e-42	histocompatibility 2, Q region locus 6 [Source: MGI Symbol; Acc: MGI: 95935]
ENSMUST00000225023	ENSMUSG00000025290	Rps24	3.22109	Upregulated	3.82e-42	ribosomal protein S24 [Source: MGI Symbol; Acc: MGI: 98147]
ENSMUST00000086399	ENSMUSG00000037405	Icam1	3.77605	Upregulated	4.88e-42	intercellular adhesion molecule 1 [Source: MGI Symbol; Acc: MGI: 96392]
ENSMUST00000079957	ENSMUSG00000058715	Fcer1g	3.3199	Upregulated	1.33e-41	Fc receptor, IgE, high affinity I, gamma polypeptide [Source: MGI Symbol; Acc: MGI: 95496]
ENSMUST00000085425	ENSMUSG00000035692	Isg15	4.58282	Upregulated	1.34e-41	ISG15 ubiquitin-like modifier [Source: MGI Symbol; Acc: MGI: 1855694]
ENSMUST00000172785	ENSMUSG00000073411	H2-D1	4.21955	Upregulated	1.43e-41	histocompatibility 2, D region locus 1 [Source: MGI Symbol; Acc: MGI: 95896]
ENSMUST00000029018	ENSMUSG00000027514	Zbp1	7.71964	Upregulated	4.99e-41	Z-DNA binding protein 1 [Source: MGI Symbol; Acc: MGI: 1927449]
ENSMUST00000023840	ENSMUSG00000023078	Cxcl13	7.00535	Upregulated	4.18e-40	chemokine (C-X-C motif) ligand 13 [Source: MGI Symbol; Acc: MGI: 1888499]
ENSMUST00000174259	ENSMUSG00000022216	Psme1	1.95224	Upregulated	5.77e-40	proteasome (prosome, macropain) activator subunit 1 (PA28 alpha) [Source: MGI Symbol; Acc: MGI: 1096367]
ENSMUST00000090260	ENSMUSG00000068606	Gm4841	8.67624	Upregulated	8.11e-40	predicted gene 4841 [Source: MGI Symbol; Acc: MGI: 3643814]
ENSMUST00000100542	ENSMUSG00000022584	Ly6c2	8.02324	Upregulated	2.3e-39	lymphocyte antigen 6 complex, locus C2 [Source: MGI Symbol; Acc: MGI: 3712069]
ENSMUST00000033053	ENSMUSG00000030789	Itgax	4.88908	Upregulated	2.85e-38	integrin alpha X [Source: MGI Symbol; Acc: MGI: 96609]
ENSMUST00000165980	ENSMUSG00000017002	Slpi	6.82189	Upregulated	3.54e-38	secretory leukocyte peptidase inhibitor [Source: MGI Symbol; Acc: MGI: 109297]
ENSMUST00000168351	ENSMUSG00000037321	Tap1	6.8194	Upregulated	9.18e-38	transporter 1, ATP-binding cassette, sub-family B (MDR/TAP) [Source: MGI Symbol; Acc: MGI: 98483]
ENSMUST00000142921	ENSMUSG00000040483	Xaf1	3.88375	Upregulated	1.34e-37	XIAP associated factor 1 [Source: MGI Symbol; Acc: MGI: 3772572]
ENSMUST00000093508	ENSMUSG00000070034	Sp110	4.21876	Upregulated	2.98e-37	Sp110 nuclear body protein [Source: MGI Symbol; Acc: MGI: 1923364]
ENSMUST00000000299	ENSMUSG00000000290	Itgb2	3.80071	Upregulated	4.96e-37	integrin beta 2 [Source: MGI Symbol; Acc: MGI: 96611]
ENSMUST00000056449	ENSMUSG00000048865	Arhgap30	3.17745	Upregulated	7.71e-37	Rho GTPase activating protein 30 [Source: MGI Symbol; Acc: MGI: 2684948]
ENSMUST00000102881	ENSMUSG00000020120	Plek	2.93997	Upregulated	3.55e-36	pleckstrin [Source: MGI Symbol; Acc: MGI: 1860485]
ENSMUST00000015484	ENSMUSG00000015340	Cybb	5.8038	Upregulated	5.04e-36	cytochrome b-245, beta polypeptide [Source: MGI Symbol; Acc: MGI: 88574]
ENSMUST00000235582	ENSMUSG00000067203	H2-K2	4.52673	Upregulated	6.74e-36	histocompatibility 2, K region locus 2 [Source: MGI Symbol; Acc: MGI: 95906]
ENSMUST00000198326	ENSMUSG00000034438	Gbp8	9.21403	Upregulated	8.27e-36	guanylate-binding protein 8 [Source: MGI Symbol; Acc: MGI: 1923324]
ENSMUST00000023994	ENSMUSG00000023224	Serping1	3.14877	Upregulated	9.97e-36	serine (or cysteine) peptidase inhibitor, clade G, member 1 [Source: MGI Symbol; Acc: MGI: 894696]
ENSMUST00000103122	ENSMUSG00000037820	Tgm2	2.64108	Upregulated	1.23e-35	transglutaminase 2, C polypeptide [Source: MGI Symbol; Acc: MGI: 98731]
ENSMUST00000043422	ENSMUSG00000038213	Tapbpl	2.50222	Upregulated	1.33e-35	TAP binding protein-like [Source: MGI Symbol; Acc: MGI: 2384853]
ENSMUST00000049931	ENSMUSG00000051457	Spn	5.73374	Upregulated	1.47e-35	sialophorin [Source: MGI Symbol; Acc: MGI: 98384]
ENSMUST00000065679	ENSMUSG00000053318	Slamf8	5.30294	Upregulated	1.6e-35	SLAM family member 8 [Source: MGI Symbol; Acc: MGI: 1921998]
ENSMUST00000046383	ENSMUSG00000039304	Tnfsf10	3.82414	Upregulated	1.76e-35	tumor necrosis factor (ligand) superfamily, member 10 [Source: MGI Symbol; Acc: MGI: 107414]
ENSMUST00000035938	ENSMUSG00000035042	Ccl5	9.4718	Upregulated	2.48e-35	chemokine (C-C motif) ligand 5 [Source: MGI Symbol; Acc: MGI: 98262]
ENSMUST00000102826	ENSMUSG00000045932	Ifit2	2.59438	Upregulated	3.55e-35	interferon-induced protein with tetratricopeptide repeats 2 [Source: MGI Symbol; Acc: MGI: 99449]
ENSMUST00000054384	ENSMUSG00000043279	Trim56	1.86517	Upregulated	5.95e-35	tripartite motif-containing 56 [Source: MGI Symbol; Acc: MGI: 2685298]
ENSMUST00000113760	ENSMUSG00000053835	H2-T24	2.99247	Upregulated	2.35e-34	histocompatibility 2, T region locus 24 [Source: MGI Symbol; Acc: MGI: 95958]
ENSMUST00000236877	ENSMUSG00000061232	H2-K1	5.07372	Upregulated	3.23e-34	histocompatibility 2, K1, K region [Source: MGI Symbol; Acc: MGI: 95904]
ENSMUST00000103418	ENSMUSG00000076613	Ighg2b	11.3176	Upregulated	3.84e-34	immunoglobulin heavy constant gamma 2B [Source: MGI Symbol; Acc: MGI: 96445]
ENSMUST00000074806	ENSMUSG00000091705	H2-Q2	4.81778	Upregulated	5.1e-34	histocompatibility 2, Q region locus 2 [Source: MGI Symbol; Acc: MGI: 95931]
ENSMUST00000195589	ENSMUSG00000079293	Clec7a	4.78695	Upregulated	5.44e-34	C-type lectin domain family 7, member a [Source: MGI Symbol; Acc: MGI: 1861431]
ENSMUST00000000266	ENSMUSG00000026535	Ifi202b	4.97076	Upregulated	6.74e-34	interferon activated gene 202B [Source: MGI Symbol; Acc: MGI: 1347083]
ENSMUST00000114900	ENSMUSG00000029826	Zc3hav1	2.2748	Upregulated	7.79e-34	zinc finger CCCH type, antiviral 1 [Source: MGI Symbol; Acc: MGI: 1926031]
ENSMUST00000102824	ENSMUSG00000034459	Ifit1	4.08039	Upregulated	1.15e-33	interferon-induced protein with tetratricopeptide repeats 1 [Source: MGI Symbol; Acc: MGI: 99450]
ENSMUST00000080015	ENSMUSG00000056116	H2-T22	3.92268	Upregulated	1.39e-33	histocompatibility 2, T region locus 22 [Source: MGI Symbol; Acc: MGI: 95956]
ENSMUST00000028881	ENSMUSG00000027398	Il1b	5.72479	Upregulated	3.3e-33	interleukin 1 beta [Source: MGI Symbol; Acc: MGI: 96543]
ENSMUST00000139263	ENSMUSG00000027639	Samhd1	3.41053	Upregulated	3.55e-33	SAM domain and HD domain, 1 [Source: MGI Symbol; Acc: MGI: 1927468]
ENSMUST00000058801	ENSMUSG00000056116	H2-T22	3.32343	Upregulated	4.2e-33	histocompatibility 2, T region locus 22 [Source: MGI Symbol; Acc: MGI: 95956]
ENSMUST00000090461	ENSMUSG00000022148	Fyb	3.49249	Upregulated	4.29e-33	FYN binding protein [Source: MGI Symbol; Acc: MGI: 1346327]
ENSMUST00000068564	ENSMUSG00000026430	Rassf5	3.5463	Upregulated	9.37e-33	Ras association (RalGDS/AF-6) domain family member 5 [Source: MGI Symbol; Acc: MGI: 1926375]
ENSMUST00000033427	ENSMUSG00000031101	Sash3	3.3071	Upregulated	1e-32	SAM and SH3 domain containing 3 [Source: MGI Symbol; Acc: MGI: 1921381]
ENSMUST00000028259	ENSMUSG00000026896	Ifih1	2.78688	Upregulated	1.2e-32	interferon induced with helicase C domain 1 [Source: MGI Symbol; Acc: MGI: 1918836]
ENSMUST00000029671	ENSMUSG00000028037	Ifi44	4.52719	Upregulated	1.81e-32	interferon-induced protein 44 [Source: MGI Symbol; Acc: MGI: 2443016]
ENSMUST00000116304	ENSMUSG00000038642	Ctss	2.73756	Upregulated	1.81e-32	cathepsin S [Source: MGI Symbol; Acc: MGI: 107341]
ENSMUST00000057725	ENSMUSG00000027639	Samhd1	2.27616	Upregulated	3.15e-32	SAM domain and HD domain, 1 [Source: MGI Symbol; Acc: MGI: 1927468]
ENSMUST00000173602	ENSMUSG00000061232	H2-K1	5.24529	Upregulated	3.39e-32	histocompatibility 2, K1, K region [Source: MGI Symbol; Acc: MGI: 95904]
ENSMUST00000123932	ENSMUSG00000027639	Samhd1	2.91589	Upregulated	5.32e-32	SAM domain and HD domain, 1 [Source: MGI Symbol; Acc: MGI: 1927468]
ENSMUST00000173075	ENSMUSG00000061232	H2-K1	4.3683	Upregulated	6.16e-32	histocompatibility 2, K1, K region [Source: MGI Symbol; Acc: MGI: 95904]
ENSMUST00000025211	ENSMUSG00000024353	Mzb1	7.39612	Upregulated	6.25e-32	marginal zone B and B1 cell-specific protein 1 [Source: MGI Symbol; Acc: MGI: 1917066]
ENSMUST00000029623	ENSMUSG00000027995	Tlr2	3.85523	Upregulated	6.95e-32	toll-like receptor 2 [Source: MGI Symbol; Acc: MGI: 1346060]
ENSMUST00000034594	ENSMUSG00000032089	Il10ra	2.44271	Upregulated	8.61e-32	interleukin 10 receptor, alpha [Source: MGI Symbol; Acc: MGI: 96538]
ENSMUST00000164044	ENSMUSG00000059498	Fcgr3	2.31378	Upregulated	8.86e-32	Fc receptor, IgG, low affinity III [Source: MGI Symbol; Acc: MGI: 95500]
ENSMUST00000040772	ENSMUSG00000024965	Fermt3	2.51743	Upregulated	8.94e-32	fermitin family member 3 [Source: MGI Symbol; Acc: MGI: 2147790]
ENSMUST00000127543	ENSMUSG00000024339	Tap2	4.2841	Upregulated	2.17e-31	transporter 2, ATP-binding cassette, sub-family B (MDR/TAP) [Source: MGI Symbol; Acc: MGI: 98484]
ENSMUST00000076249	ENSMUSG00000062488	Ifit3b	2.73381	Upregulated	5.05e-31	interferon-induced protein with tetratricopeptide repeats 3B [Source: MGI Symbol; Acc: MGI: 3698419]
ENSMUST00000172979	ENSMUSG00000055413	H2-Q5	6.06359	Upregulated	1.14e-30	histocompatibility 2, Q region locus 5 [Source: MGI Symbol; Acc: MGI: 95934]
ENSMUST00000167049	ENSMUSG00000066363	Serpina3f	6.76004	Upregulated	1.43e-30	serine (or cysteine) peptidase inhibitor, clade A, member 3F [Source: MGI Symbol; Acc: MGI: 2182838]
ENSMUST00000201445	ENSMUSG00000029561	Oasl2	6.54461	Upregulated	1.6e-30	2'-5' oligoadenylate synthetase-like 2 [Source: MGI Symbol; Acc: MGI: 1344390]
ENSMUST00000169114	ENSMUSG00000021583	Erap1	2.08106	Upregulated	2.16e-30	endoplasmic reticulum aminopeptidase 1 [Source: MGI Symbol; Acc: MGI: 1933403]
ENSMUST00000025582	ENSMUSG00000024679	Ms4a6d	3.51729	Upregulated	2.86e-30	membrane-spanning 4-domains, subfamily A, member 6D [Source: MGI Symbol; Acc: MGI: 1916024]
ENSMUST00000174325	ENSMUSG00000073411	H2-D1	5.13735	Upregulated	3.77e-30	histocompatibility 2, D region locus 1 [Source: MGI Symbol; Acc: MGI: 95896]
ENSMUST00000046290	ENSMUSG00000033192	Lpcat2	2.309	Upregulated	5.13e-30	lysophosphatidylcholine acyltransferase 2 [Source: MGI Symbol; Acc: MGI: 3606214]
ENSMUST00000238021	ENSMUSG00000061232	H2-K1	4.77511	Upregulated	2.11e-29	histocompatibility 2, K1, K region [Source: MGI Symbol; Acc: MGI: 95904]
ENSMUST00000080322	ENSMUSG00000052776	Oas1a	4.178	Upregulated	3.35e-29	2'-5' oligoadenylate synthetase 1A [Source: MGI Symbol; Acc: MGI: 2180860]
ENSMUST00000019064	ENSMUSG00000018920	Cxcl16	3.5885	Upregulated	4.38e-29	chemokine (C-X-C motif) ligand 16 [Source: MGI Symbol; Acc: MGI: 1932682]
ENSMUST00000086763	ENSMUSG00000004730	Adgre1	3.3803	Upregulated	4.68e-29	adhesion G protein-coupled receptor E1 [Source: MGI Symbol; Acc: MGI: 106912]
ENSMUST00000026315	ENSMUSG00000025279	Dnase1l3	6.089	Upregulated	7.43e-29	deoxyribonuclease 1-like 3 [Source: MGI Symbol; Acc: MGI: 1314633]
ENSMUST00000086361	ENSMUSG00000057191	AB124611	7.97447	Upregulated	2.03e-28	cDNA sequence AB124611 [Source: MGI Symbol; Acc: MGI: 3043001]
ENSMUST00000032198	ENSMUSG00000030107	Usp18	3.5067	Upregulated	2.34e-28	ubiquitin specific peptidase 18 [Source: MGI Symbol; Acc: MGI: 1344364]
ENSMUST00000043149	ENSMUSG00000042351	Grap2	4.64638	Upregulated	2.95e-28	GRB2-related adaptor protein 2 [Source: MGI Symbol; Acc: MGI: 1333842]
ENSMUST00000025197	ENSMUSG00000024339	Tap2	2.97454	Upregulated	3.55e-28	transporter 2, ATP-binding cassette, sub-family B (MDR/TAP) [Source: MGI Symbol; Acc: MGI: 98484]
ENSMUST00000062241	ENSMUSG00000045322	Tlr9	3.37446	Upregulated	3.88e-28	toll-like receptor 9 [Source: MGI Symbol; Acc: MGI: 1932389]
ENSMUST00000025192	ENSMUSG00000024334	H2-Oa	6.79107	Upregulated	5.34e-28	histocompatibility 2, O region alpha locus [Source: MGI Symbol; Acc: MGI: 95924]
ENSMUST00000172235	ENSMUSG00000070327	Rnf213	3.10859	Upregulated	8.74e-28	ring finger protein 213 [Source: MGI Symbol; Acc: MGI: 1289196]
ENSMUST00000020970	ENSMUSG00000020641	Rsad2	3.67752	Upregulated	1e-27	radical S-adenosyl methionine domain containing 2 [Source: MGI Symbol; Acc: MGI: 1929628]
ENSMUST00000182283	ENSMUSG00000026395	Ptprc	4.04055	Upregulated	1.01e-27	protein tyrosine phosphatase, receptor type, C [Source: MGI Symbol; Acc: MGI: 97810]
ENSMUST00000049810	ENSMUSG00000048521	Cxcr6	7.92525	Upregulated	1.08e-27	chemokine (C-X-C motif) receptor 6 [Source: MGI Symbol; Acc: MGI: 1934582]
ENSMUST00000022591	ENSMUSG00000022014	Epsti1	4.93912	Upregulated	1.1e-27	epithelial stromal interaction 1 (breast) [Source: MGI Symbol; Acc: MGI: 1915168]
ENSMUST00000162708	ENSMUSG00000036908	Unc93b1	2.70065	Upregulated	1.5e-27	unc-93 homolog B1, TLR signaling regulator [Source: MGI Symbol; Acc: MGI: 1859307]
ENSMUST00000023622	ENSMUSG00000022906	Parp9	3.08844	Upregulated	2.05e-27	poly (ADP-ribose) polymerase family, member 9 [Source: MGI Symbol; Acc: MGI: 1933117]
ENSMUST00000089200	ENSMUSG00000068129	Cst7	8.35113	Upregulated	2.35e-27	cystatin F (leukocystatin) [Source: MGI Symbol; Acc: MGI: 1298217]
ENSMUST00000076922	ENSMUSG00000030921	Trim30a	3.50922	Upregulated	2.47e-27	tripartite motif-containing 30A [Source: MGI Symbol; Acc: MGI: 98178]
ENSMUST00000023238	ENSMUSG00000022575	Gsdmd	2.95726	Upregulated	2.73e-27	gasdermin D [Source: MGI Symbol; Acc: MGI: 1916396]
ENSMUST00000173280	ENSMUSG00000056116	H2-T22	3.55226	Upregulated	3.07e-27	histocompatibility 2, T region locus 22 [Source: MGI Symbol; Acc: MGI: 95956]
ENSMUST00000089398	ENSMUSG00000068227	Il2rb	5.29325	Upregulated	3.69e-27	interleukin 2 receptor, beta chain [Source: MGI Symbol; Acc: MGI: 96550]
ENSMUST00000173669	ENSMUSG00000073418	C4b	3.26897	Upregulated	4.64e-27	complement component 4B (Chido blood group) [Source: MGI Symbol; Acc: MGI: 88228]
ENSMUST00000056641	ENSMUSG00000026979	Psd4	3.42703	Upregulated	4.67e-27	pleckstrin and Sec7 domain containing 4 [Source: MGI Symbol; Acc: MGI: 2674093]
ENSMUST00000205503	ENSMUSG00000004609	Cd33	2.12824	Upregulated	6.99e-27	CD33 antigen [Source: MGI Symbol; Acc: MGI: 99440]
ENSMUST00000102745	ENSMUSG00000021281	Tnfaip2	6.6913	Upregulated	7.42e-27	tumor necrosis factor, alpha-induced protein 2 [Source: MGI Symbol; Acc: MGI: 104960]
ENSMUST00000038811	ENSMUSG00000039264	Gimap3	6.67188	Upregulated	9.63e-27	GTPase, IMAP family member 3 [Source: MGI Symbol; Acc: MGI: 1932723]
ENSMUST00000003459	ENSMUSG00000020437	Myo1g	4.417	Upregulated	1.21e-26	myosin IG [Source: MGI Symbol; Acc: MGI: 1927091]
ENSMUST00000025262	ENSMUSG00000024399	Ltb	5.83367	Upregulated	1.7e-26	lymphotoxin B [Source: MGI Symbol; Acc: MGI: 104796]
ENSMUST00000168280	ENSMUSG00000078853	Igtp	8.63558	Upregulated	2.64e-26	interferon gamma induced GTPase [Source: MGI Symbol; Acc: MGI: 107729]
ENSMUST00000045042	ENSMUSG00000039699	Batf2	6.08739	Upregulated	5.93e-26	basic leucine zipper transcription factor, ATF-like 2 [Source: MGI Symbol; Acc: MGI: 1921731]
ENSMUST00000106314	ENSMUSG00000000486	44075	4.72911	Upregulated	6.58e-26	septin 1 [Source: MGI Symbol; Acc: MGI: 1858916]
ENSMUST00000096356	ENSMUSG00000071714	Csf2rb2	4.71141	Upregulated	9.42e-26	colony stimulating factor 2 receptor, beta 2, low-affinity (granulocyte-macrophage) [Source: MGI Symbol; Acc: MGI: 1339760]
ENSMUST00000023531	ENSMUSG00000022831	Hcls1	3.02762	Upregulated	9.79e-26	hematopoietic cell specific Lyn substrate 1 [Source: MGI Symbol; Acc: MGI: 104568]
ENSMUST00000120537	ENSMUSG00000053175	Bcl3	4.70635	Upregulated	1.19e-25	B cell leukemia/lymphoma 3 [Source: MGI Symbol; Acc: MGI: 88140]
ENSMUST00000114230	ENSMUSG00000096727	Psmb9	5.89283	Upregulated	1.36e-25	proteasome (prosome, macropain) subunit, beta type 9 (large multifunctional peptidase 2) [Source: MGI Symbol; Acc: MGI: 1346526]
ENSMUST00000172693	ENSMUSG00000024397	Aif1	3.89997	Upregulated	1.37e-25	allograft inflammatory factor 1 [Source: MGI Symbol; Acc: MGI: 1343098]
ENSMUST00000002101	ENSMUSG00000002033	Cd3g	7.70445	Upregulated	1.72e-25	CD3 antigen, gamma polypeptide [Source: MGI Symbol; Acc: MGI: 88333]
ENSMUST00000165984	ENSMUSG00000049103	Ccr2	4.38266	Upregulated	2.01e-25	chemokine (C-C motif) receptor 2 [Source: MGI Symbol; Acc: MGI: 106185]
ENSMUST00000103423	ENSMUSG00000076615	Ighg3	13.524	Upregulated	2.34e-25	Immunoglobulin heavy constant gamma 3 [Source: MGI Symbol; Acc: MGI: 2144790]
ENSMUST00000089620	ENSMUSG00000022901	Cd86	3.36668	Upregulated	2.43e-25	CD86 antigen [Source: MGI Symbol; Acc: MGI: 101773]
ENSMUST00000173317	ENSMUSG00000061232	H2-K1	4.45622	Upregulated	2.49e-25	histocompatibility 2, K1, K region [Source: MGI Symbol; Acc: MGI: 95904]
ENSMUST00000196677	ENSMUSG00000079363	Gbp4	7.81297	Upregulated	2.57e-25	guanylate binding protein 4 [Source: MGI Symbol; Acc: MGI: 97072]
ENSMUST00000120857	ENSMUSG00000030830	Itgal	5.43037	Upregulated	3.24e-25	integrin alpha L [Source: MGI Symbol; Acc: MGI: 96606]
ENSMUST00000025844	ENSMUSG00000024910	Ctsw	6.32926	Upregulated	5.2e-25	cathepsin W [Source: MGI Symbol; Acc: MGI: 1338045]
ENSMUST00000026565	ENSMUSG00000025492	Ifitm3	3.14268	Upregulated	6.08e-25	interferon induced transmembrane protein 3 [Source: MGI Symbol; Acc: MGI: 1913391]
ENSMUST00000176858	ENSMUSG00000032596	Uba7	4.3506	Upregulated	6.26e-25	ubiquitin-like modifier activating enzyme 7 [Source: MGI Symbol; Acc: MGI: 1349462]
ENSMUST00000059037	ENSMUSG00000057143	Trim12c	2.73083	Upregulated	7.41e-25	tripartite motif-containing 12C [Source: MGI Symbol; Acc: MGI: 4821183]
ENSMUST00000161157	ENSMUSG00000024677	Ms4a6b	4.6854	Upregulated	8.43e-25	membrane-spanning 4-domains, subfamily A, member 6B [Source: MGI Symbol; Acc: MGI: 1917024]
ENSMUST00000146233	ENSMUSG00000040483	Xaf1	2.68457	Upregulated	8.88e-25	XIAP associated factor 1 [Source: MGI Symbol; Acc: MGI: 3772572]
ENSMUST00000051672	ENSMUSG00000046718	Bst2	3.79838	Upregulated	1.39e-24	bone marrow stromal cell antigen 2 [Source: MGI Symbol; Acc: MGI: 1916800]
ENSMUST00000065248	ENSMUSG00000053044	Cd8b1	6.30287	Upregulated	1.97e-24	CD8 antigen, beta chain 1 [Source: MGI Symbol; Acc: MGI: 88347]
ENSMUST00000177392	ENSMUSG00000032596	Uba7	4.40291	Upregulated	2.23e-24	ubiquitin-like modifier activating enzyme 7 [Source: MGI Symbol; Acc: MGI: 1349462]
ENSMUST00000074829	ENSMUSG00000062545	Tlr12	3.99574	Upregulated	2.32e-24	toll-like receptor 12 [Source: MGI Symbol; Acc: MGI: 3045221]
ENSMUST00000075689	ENSMUSG00000063268	Parp10	3.65776	Upregulated	2.42e-24	poly (ADP-ribose) polymerase family, member 10 [Source: MGI Symbol; Acc: MGI: 3712326]
ENSMUST00000176673	ENSMUSG00000032596	Uba7	4.85389	Upregulated	2.46e-24	ubiquitin-like modifier activating enzyme 7 [Source: MGI Symbol; Acc: MGI: 1349462]
ENSMUST00000031235	ENSMUSG00000034438	Gbp8	12.7147	Upregulated	2.58e-24	guanylate-binding protein 8 [Source: MGI Symbol; Acc: MGI: 1923324]
ENSMUST00000131108	ENSMUSG00000030560	Ctsc	3.37203	Upregulated	3.46e-24	cathepsin C [Source: MGI Symbol; Acc: MGI: 109553]
ENSMUST00000196111	ENSMUSG00000029622	Arpc1b	1.93833	Upregulated	5.98e-24	actin related protein 2/3 complex, subunit 1B [Source: MGI Symbol; Acc: MGI: 1343142]
ENSMUST00000037907	ENSMUSG00000040296	Ddx58	2.30402	Upregulated	9.73e-24	DEAD (Asp-Glu-Ala-Asp) box polypeptide 58 [Source: MGI Symbol; Acc: MGI: 2442858]
ENSMUST00000000194	ENSMUSG00000035352	Ccl12	4.84437	Upregulated	1.04e-23	chemokine (C-C motif) ligand 12 [Source: MGI Symbol; Acc: MGI: 108224]
ENSMUST00000183414	ENSMUSG00000053541	Gm4759	6.64574	Upregulated	1.29e-23	predicted gene 4759 [Source: MGI Symbol; Acc: MGI: 3647753]
ENSMUST00000177494	ENSMUSG00000032596	Uba7	5.60128	Upregulated	1.38e-23	ubiquitin-like modifier activating enzyme 7 [Source: MGI Symbol; Acc: MGI: 1349462]
ENSMUST00000166287	ENSMUSG00000037321	Tap1	5.88508	Upregulated	1.87e-23	transporter 1, ATP-binding cassette, sub-family B (MDR/TAP) [Source: MGI Symbol; Acc: MGI: 98483]
ENSMUST00000225063	ENSMUSG00000049625	Tifab	2.80529	Upregulated	2.07e-23	TRAF-interacting protein with forkhead-associated domain, family member B [Source: MGI Symbol; Acc: MGI: 2385852]
ENSMUST00000195192	ENSMUSG00000076612	Ighg2c	11.2736	Upregulated	2.57e-23	immunoglobulin heavy constant gamma 2C [Source: MGI Symbol; Acc: MGI: 2686979]
ENSMUST00000044833	ENSMUSG00000032661	Oas3	4.6654	Upregulated	2.57e-23	2'-5' oligoadenylate synthetase 3 [Source: MGI Symbol; Acc: MGI: 2180850]
ENSMUST00000034369	ENSMUSG00000031897	Psmb10	2.1513	Upregulated	3.87e-23	proteasome (prosome, macropain) subunit, beta type 10 [Source: MGI Symbol; Acc: MGI: 1096380]
ENSMUST00000021860	ENSMUSG00000021423	Ly86	2.49738	Upregulated	5.36e-23	lymphocyte antigen 86 [Source: MGI Symbol; Acc: MGI: 1321404]
ENSMUST00000102642	ENSMUSG00000027078	Ube2l6	2.15746	Upregulated	6.87e-23	ubiquitin-conjugating enzyme E2L 6 [Source: MGI Symbol; Acc: MGI: 1914500]
ENSMUST00000050785	ENSMUSG00000026822	Lcn2	6.74864	Upregulated	8.22e-23	lipocalin 2 [Source: MGI Symbol; Acc: MGI: 96757]
ENSMUST00000198278	ENSMUSG00000079363	Gbp4	6.10729	Upregulated	9.47e-23	guanylate binding protein 4 [Source: MGI Symbol; Acc: MGI: 97072]
ENSMUST00000025580	ENSMUSG00000024677	Ms4a6b	3.98372	Upregulated	1.38e-22	membrane-spanning 4-domains, subfamily A, member 6B [Source: MGI Symbol; Acc: MGI: 1917024]
ENSMUST00000183291	ENSMUSG00000029605	Oas1b	3.50761	Upregulated	1.43e-22	2'-5' oligoadenylate synthetase 1B [Source: MGI Symbol; Acc: MGI: 97430]
ENSMUST00000165310	ENSMUSG00000079419	Ms4a6c	3.98212	Upregulated	1.81e-22	membrane-spanning 4-domains, subfamily A, member 6C [Source: MGI Symbol; Acc: MGI: 2385644]
ENSMUST00000015667	ENSMUSG00000038642	Ctss	3.06497	Upregulated	2.4e-22	cathepsin S [Source: MGI Symbol; Acc: MGI: 107341]
ENSMUST00000015277	ENSMUSG00000015133	Lrrk1	1.85609	Upregulated	2.95e-22	leucine-rich repeat kinase 1 [Source: MGI Symbol; Acc: MGI: 2142227]
ENSMUST00000047419	ENSMUSG00000041736	Tspo	2.42366	Upregulated	3.94e-22	translocator protein [Source: MGI Symbol; Acc: MGI: 88222]
ENSMUST00000191436	ENSMUSG00000022587	Ly6e	1.65144	Upregulated	5.04e-22	lymphocyte antigen 6 complex, locus E [Source: MGI Symbol; Acc: MGI: 106651]
ENSMUST00000146802	ENSMUSG00000027514	Zbp1	9.05734	Upregulated	5.96e-22	Z-DNA binding protein 1 [Source: MGI Symbol; Acc: MGI: 1927449]
ENSMUST00000043069	ENSMUSG00000018008	Cyth4	2.35589	Upregulated	9.44e-22	cytohesin 4 [Source: MGI Symbol; Acc: MGI: 2441702]
ENSMUST00000034554	ENSMUSG00000032053	Pou2af1	6.52611	Upregulated	1.16e-21	POU domain, class 2, associating factor 1 [Source: MGI Symbol; Acc: MGI: 105086]
ENSMUST00000013949	ENSMUSG00000032000	Birc3	2.5799	Upregulated	1.55e-21	baculoviral IAP repeat-containing 3 [Source: MGI Symbol; Acc: MGI: 1197007]
ENSMUST00000235530	ENSMUSG00000060586	H2-Eb1	7.64691	Upregulated	2.08e-21	histocompatibility 2, class II antigen E beta [Source: MGI Symbol; Acc: MGI: 95901]
ENSMUST00000103378	ENSMUSG00000076577	Igkv8-30	12.46	Upregulated	2.19e-21	immunoglobulin kappa chain variable 8-30 [Source: MGI Symbol; Acc: MGI: 3642250]
ENSMUST00000122808	ENSMUSG00000060183	Cxcl11	6.37611	Upregulated	3.17e-21	chemokine (C-X-C motif) ligand 11 [Source: MGI Symbol; Acc: MGI: 1860203]
ENSMUST00000161807	ENSMUSG00000079197	Psme2	2.00559	Upregulated	3.22e-21	proteasome (prosome, macropain) activator subunit 2 (PA28 beta) [Source: MGI Symbol; Acc: MGI: 1096365]
ENSMUST00000033310	ENSMUSG00000031004	Mki67	3.12355	Upregulated	3.45e-21	antigen identified by monoclonal antibody Ki 67 [Source: MGI Symbol; Acc: MGI: 106035]
ENSMUST00000035724	ENSMUSG00000039158	Akna	2.20805	Upregulated	3.99e-21	AT-hook transcription factor [Source: MGI Symbol; Acc: MGI: 2140340]
ENSMUST00000023897	ENSMUSG00000023132	Gzma	6.45598	Upregulated	4.22e-21	granzyme A [Source: MGI Symbol; Acc: MGI: 109266]
ENSMUST00000027368	ENSMUSG00000026177	Slc11a1	3.3547	Upregulated	4.35e-21	solute carrier family 11 (proton-coupled divalent metal ion transporters), member 1 [Source: MGI Symbol; Acc: MGI: 1345275]
ENSMUST00000096355	ENSMUSG00000071713	Csf2rb	4.87116	Upregulated	5.33e-21	colony stimulating factor 2 receptor, beta, low-affinity (granulocyte-macrophage) [Source: MGI Symbol; Acc: MGI: 1339759]
ENSMUST00000102957	ENSMUSG00000071005	Ccl19	4.58914	Upregulated	6.68e-21	chemokine (C-C motif) ligand 19 [Source: MGI Symbol; Acc: MGI: 1346316]
ENSMUST00000056946	ENSMUSG00000047180	Neurl3	3.76717	Upregulated	6.93e-21	neuralized E3 ubiquitin protein ligase 3 [Source: MGI Symbol; Acc: MGI: 2429944]
ENSMUST00000113440	ENSMUSG00000047810	Ccdc88b	3.12973	Upregulated	8.44e-21	coiled-coil domain containing 88B [Source: MGI Symbol; Acc: MGI: 1925567]
ENSMUST00000042081	ENSMUSG00000040552	C3ar1	3.0027	Upregulated	9.56e-21	complement component 3a receptor 1 [Source: MGI Symbol; Acc: MGI: 1097680]
ENSMUST00000063888	ENSMUSG00000052160	Pld4	2.93451	Upregulated	1.09e-20	phospholipase D family, member 4 [Source: MGI Symbol; Acc: MGI: 2144765]
ENSMUST00000017604	ENSMUSG00000006519	Cyba	2.64059	Upregulated	1.18e-20	cytochrome b-245, alpha polypeptide [Source: MGI Symbol; Acc: MGI: 1316658]
ENSMUST00000174625	ENSMUSG00000079491	H2-T10	2.70214	Upregulated	1.18e-20	histocompatibility 2, T region locus 10 [Source: MGI Symbol; Acc: MGI: 95942]
ENSMUST00000108268	ENSMUSG00000001123	Lgals9	2.38398	Upregulated	1.29e-20	lectin, galactose binding, soluble 9 [Source: MGI Symbol; Acc: MGI: 109496]
ENSMUST00000000193	ENSMUSG00000035385	Ccl2	6.37504	Upregulated	1.31e-20	chemokine (C-C motif) ligand 2 [Source: MGI Symbol; Acc: MGI: 98259]
ENSMUST00000067444	ENSMUSG00000020932	Gfap	1.76268	Upregulated	1.31e-20	glial fibrillary acidic protein [Source: MGI Symbol; Acc: MGI: 95697]
ENSMUST00000034915	ENSMUSG00000032359	Ctsh	2.11787	Upregulated	1.52e-20	cathepsin H [Source: MGI Symbol; Acc: MGI: 107285]
ENSMUST00000010502	ENSMUSG00000010358	Ifi35	2.79003	Upregulated	1.54e-20	interferon-induced protein 35 [Source: MGI Symbol; Acc: MGI: 1917360]
ENSMUST00000022124	ENSMUSG00000021624	Cd180	4.3166	Upregulated	1.97e-20	CD180 antigen [Source: MGI Symbol; Acc: MGI: 1194924]
ENSMUST00000172782	ENSMUSG00000061232	H2-K1	5.22986	Upregulated	1.99e-20	histocompatibility 2, K1, K region [Source: MGI Symbol; Acc: MGI: 95904]
ENSMUST00000109958	ENSMUSG00000079014	Serpina3i	4.2513	Upregulated	2.28e-20	serine (or cysteine) peptidase inhibitor, clade A, member 3I [Source: MGI Symbol; Acc: MGI: 2182841]
ENSMUST00000103746	ENSMUSG00000076934	Iglv1	12.0918	Upregulated	2.43e-20	immunoglobulin lambda variable 1 [Source: MGI Symbol; Acc: MGI: 96530]
ENSMUST00000111442	ENSMUSG00000079227	Ccr5	2.38922	Upregulated	2.59e-20	chemokine (C-C motif) receptor 5 [Source: MGI Symbol; Acc: MGI: 107182]
ENSMUST00000027012	ENSMUSG00000033538	Casp4	4.76737	Upregulated	2.88e-20	caspase 4, apoptosis-related cysteine peptidase [Source: MGI Symbol; Acc: MGI: 107700]
ENSMUST00000017900	ENSMUSG00000017756	Slc12a7	1.80377	Upregulated	3.56e-20	solute carrier family 12, member 7 [Source: MGI Symbol; Acc: MGI: 1342283]
ENSMUST00000030336	ENSMUSG00000028599	Tnfrsf1b	2.68458	Upregulated	3.65e-20	tumor necrosis factor receptor superfamily, member 1b [Source: MGI Symbol; Acc: MGI: 1314883]
ENSMUST00000032260	ENSMUSG00000030157	Clec2d	1.96263	Upregulated	3.98e-20	C-type lectin domain family 2, member d [Source: MGI Symbol; Acc: MGI: 2135589]
ENSMUST00000151698	ENSMUSG00000028581	Laptm5	2.09398	Upregulated	4.76e-20	lysosomal-associated protein transmembrane 5 [Source: MGI Symbol; Acc: MGI: 108046]
ENSMUST00000145846	ENSMUSG00000018171	Vmp1	4.30102	Upregulated	5.15e-20	vacuole membrane protein 1 [Source: MGI Symbol; Acc: MGI: 1923159]
ENSMUST00000105393	ENSMUSG00000000732	Icosl	1.93328	Upregulated	7.11e-20	icos ligand [Source: MGI Symbol; Acc: MGI: 1354701]
ENSMUST00000018918	ENSMUSG00000018774	Cd68	2.37892	Upregulated	1.13e-19	CD68 antigen [Source: MGI Symbol; Acc: MGI: 88342]
ENSMUST00000103141	ENSMUSG00000018168	Ikzf3	7.11659	Upregulated	1.21e-19	IKAROS family zinc finger 3 [Source: MGI Symbol; Acc: MGI: 1342542]
ENSMUST00000061086	ENSMUSG00000045826	Ptprcap	4.7548	Upregulated	1.24e-19	protein tyrosine phosphatase, receptor type, C polypeptide-associated protein [Source: MGI Symbol; Acc: MGI: 97811]
ENSMUST00000194015	ENSMUSG00000104422	Ighv1-14	12.0859	Upregulated	1.29e-19	immunoglobulin heavy variable 1-14 [Source: MGI Symbol; Acc: MGI: 4439781]
ENSMUST00000129916	ENSMUSG00000038507	Parp12	3.03256	Upregulated	1.5e-19	poly (ADP-ribose) polymerase family, member 12 [Source: MGI Symbol; Acc: MGI: 2143990]
ENSMUST00000160106	ENSMUSG00000026656	Fcgr2b	5.41722	Upregulated	1.52e-19	Fc receptor, IgG, low affinity IIb [Source: MGI Symbol; Acc: MGI: 95499]
ENSMUST00000105238	ENSMUSG00000040033	Stat2	2.11651	Upregulated	1.55e-19	signal transducer and activator of transcription 2 [Source: MGI Symbol; Acc: MGI: 103039]
ENSMUST00000052413	ENSMUSG00000002699	Lcp2	3.42474	Upregulated	1.75e-19	lymphocyte cytosolic protein 2 [Source: MGI Symbol; Acc: MGI: 1321402]
ENSMUST00000103367	ENSMUSG00000096422	Igkv12-44	11.8252	Upregulated	3.21e-19	immunoglobulin kappa variable 12-44 [Source: MGI Symbol; Acc: MGI: 4439775]
ENSMUST00000103403	ENSMUSG00000095351	Igkv3-2	11.6427	Upregulated	4.29e-19	immunoglobulin kappa variable 3-2 [Source: MGI Symbol; Acc: MGI: 1330850]
ENSMUST00000207982	ENSMUSG00000030579	Tyrobp	2.86862	Upregulated	4.41e-19	TYRO protein tyrosine kinase binding protein [Source: MGI Symbol; Acc: MGI: 1277211]
ENSMUST00000032344	ENSMUSG00000030220	Arhgdib	2.73151	Upregulated	5.22e-19	Rho, GDP dissociation inhibitor (GDI) beta [Source: MGI Symbol; Acc: MGI: 101940]
ENSMUST00000186964	ENSMUSG00000026458	Ppfia4	2.62057	Upregulated	6.11e-19	protein tyrosine phosphatase, receptor type, f polypeptide (PTPRF), interacting protein (liprin), alpha 4 [Source: MGI Symbol; Acc: MGI: 1915757]
ENSMUST00000096357	ENSMUSG00000071715	Ncf4	3.30674	Upregulated	6.39e-19	neutrophil cytosolic factor 4 [Source: MGI Symbol; Acc: MGI: 109186]
ENSMUST00000208417	ENSMUSG00000063286	Gm8995	3.99059	Upregulated	7.42e-19	predicted gene 8995 [Source: MGI Symbol; Acc: MGI: 3644223]
ENSMUST00000114878	ENSMUSG00000022906	Parp9	3.20073	Upregulated	8.93e-19	poly (ADP-ribose) polymerase family, member 9 [Source: MGI Symbol; Acc: MGI: 1933117]
ENSMUST00000015581	ENSMUSG00000015437	Gzmb	7.93742	Upregulated	1.09e-18	granzyme B [Source: MGI Symbol; Acc: MGI: 109267]
ENSMUST00000103463	ENSMUSG00000094509	Ighv14-1	12.2147	Upregulated	1.13e-18	immunoglobulin heavy variable 14-1 [Source: MGI Symbol; Acc: MGI: 4439920]
ENSMUST00000173057	ENSMUSG00000073418	C4b	4.00909	Upregulated	1.44e-18	complement component 4B (Chido blood group) [Source: MGI Symbol; Acc: MGI: 88228]
ENSMUST00000070690	ENSMUSG00000056529	Ptafr	3.1005	Upregulated	1.46e-18	platelet-activating factor receptor [Source: MGI Symbol; Acc: MGI: 106066]
ENSMUST00000111275	ENSMUSG00000015950	Ncf1	2.22713	Upregulated	1.55e-18	neutrophil cytosolic factor 1 [Source: MGI Symbol; Acc: MGI: 97283]
ENSMUST00000097494	ENSMUSG00000069893	9930111J21Rik1	3.42991	Upregulated	1.8e-18	RIKEN cDNA 9930111J21 gene 1 [Source: MGI Symbol; Acc: MGI: 3041173]
ENSMUST00000033000	ENSMUSG00000030745	Il21r	3.70178	Upregulated	1.83e-18	interleukin 21 receptor [Source: MGI Symbol; Acc: MGI: 1890475]
ENSMUST00000005889	ENSMUSG00000034116	Vav1	2.93476	Upregulated	2.3e-18	vav 1 oncogene [Source: MGI Symbol; Acc: MGI: 98923]
ENSMUST00000191127	ENSMUSG00000022587	Ly6e	2.13811	Upregulated	2.36e-18	lymphocyte antigen 6 complex, locus E [Source: MGI Symbol; Acc: MGI: 106651]
ENSMUST00000025161	ENSMUSG00000024308	Tapbp	1.84492	Upregulated	2.93e-18	TAP binding protein [Source: MGI Symbol; Acc: MGI: 1201689]
ENSMUST00000031264	ENSMUSG00000029322	Plac8	6.00842	Upregulated	3.05e-18	placenta-specific 8 [Source: MGI Symbol; Acc: MGI: 2445289]
ENSMUST00000176667	ENSMUSG00000093445	Lrch4	2.52755	Upregulated	4.89e-18	leucine-rich repeats and calponin homology (CH) domain containing 4 [Source: MGI Symbol; Acc: MGI: 1917193]
ENSMUST00000210901	ENSMUSG00000033355	Rtp4	3.92674	Upregulated	5.26e-18	receptor transporter protein 4 [Source: MGI Symbol; Acc: MGI: 1915025]
ENSMUST00000032217	ENSMUSG00000030124	Lag3	3.62218	Upregulated	5.64e-18	lymphocyte-activation gene 3 [Source: MGI Symbol; Acc: MGI: 106588]
ENSMUST00000062784	ENSMUSG00000046031	Calhm6	5.74882	Upregulated	5.67e-18	calcium homeostasis modulator family member 6 [Source: MGI Symbol; Acc: MGI: 2443082]
ENSMUST00000192532	ENSMUSG00000073406	H2-Bl	4.20945	Upregulated	6e-18	histocompatibility 2, blastocyst [Source: MGI Symbol; Acc: MGI: 892004]
ENSMUST00000029574	ENSMUSG00000027962	Vcam1	1.7117	Upregulated	6.4e-18	vascular cell adhesion molecule 1 [Source: MGI Symbol; Acc: MGI: 98926]
ENSMUST00000103324	ENSMUSG00000076523	Igkv15-103	11.4241	Upregulated	7e-18	immunoglobulin kappa chain variable 15-103 [Source: MGI Symbol; Acc: MGI: 96513]
ENSMUST00000196991	ENSMUSG00000095127	Ighv1-82	8.26781	Upregulated	7.25e-18	immunoglobulin heavy variable 1-82 [Source: MGI Symbol; Acc: MGI: 4439671]
ENSMUST00000025646	ENSMUSG00000024737	Slc15a3	4.21899	Upregulated	8.06e-18	solute carrier family 15, member 3 [Source: MGI Symbol; Acc: MGI: 1929691]
ENSMUST00000022722	ENSMUSG00000022126	Acod1	7.94426	Upregulated	1.11e-17	aconitate decarboxylase 1 [Source: MGI Symbol; Acc: MGI: 103206]
ENSMUST00000038844	ENSMUSG00000035186	Ubd	9.83079	Upregulated	1.25e-17	ubiquitin D [Source: MGI Symbol; Acc: MGI: 1344410]
ENSMUST00000038142	ENSMUSG00000039236	Isg20	3.22242	Upregulated	1.54e-17	interferon-stimulated protein [Source: MGI Symbol; Acc: MGI: 1928895]
ENSMUST00000061101	ENSMUSG00000032440	Tgfbr2	1.76714	Upregulated	1.91e-17	transforming growth factor, beta receptor II [Source: MGI Symbol; Acc: MGI: 98729]
ENSMUST00000049789	ENSMUSG00000071203	Naip5	2.8776	Upregulated	2.37e-17	NLR family, apoptosis inhibitory protein 5 [Source: MGI Symbol; Acc: MGI: 1298220]
ENSMUST00000028882	ENSMUSG00000027399	Il1a	2.75239	Upregulated	2.37e-17	interleukin 1 alpha [Source: MGI Symbol; Acc: MGI: 96542]
ENSMUST00000027237	ENSMUSG00000026068	Il18rap	8.42438	Upregulated	2.54e-17	interleukin 18 receptor accessory protein [Source: MGI Symbol; Acc: MGI: 1338888]
ENSMUST00000171088	ENSMUSG00000032841	Prr5l	3.06577	Upregulated	2.76e-17	proline rich 5 like [Source: MGI Symbol; Acc: MGI: 1919696]
ENSMUST00000117762	ENSMUSG00000030830	Itgal	11.2676	Upregulated	2.99e-17	integrin alpha L [Source: MGI Symbol; Acc: MGI: 96606]
ENSMUST00000101454	ENSMUSG00000031328	Flna	11.8324	Upregulated	3.03e-17	filamin, alpha [Source: MGI Symbol; Acc: MGI: 95556]
ENSMUST00000079625	ENSMUSG00000060519	Tor3a	1.50201	Upregulated	3.78e-17	torsin family 3, member A [Source: MGI Symbol; Acc: MGI: 1353652]
ENSMUST00000191842	ENSMUSG00000103297	Ighv3-2	11.1909	Upregulated	3.79e-17	immunoglobulin heavy variable 3-2 [Source: MGI Symbol; Acc: MGI: 4439923]
ENSMUST00000038038	ENSMUSG00000072620	Slfn2	3.34027	Upregulated	4.08e-17	schlafen 2 [Source: MGI Symbol; Acc: MGI: 1313258]
ENSMUST00000213938	ENSMUSG00000110777	Ifi30	2.51944	Upregulated	4.1e-17	Gamma-interferon-inducible lysosomal thiol reductase [Source: UniProtKB/Swiss-Prot; AccQ9ESY9]
ENSMUST00000028794	ENSMUSG00000027322	Siglec1	3.56099	Upregulated	4.17e-17	sialic acid binding Ig-like lectin 1, sialoadhesin [Source: MGI Symbol; Acc: MGI: 99668]
ENSMUST00000006956	ENSMUSG00000040026	Saa3	11.3666	Upregulated	4.3e-17	serum amyloid A 3 [Source: MGI Symbol; Acc: MGI: 98223]
ENSMUST00000009329	ENSMUSG00000009185	Ccl8	9.4043	Upregulated	5.24e-17	chemokine (C-C motif) ligand 8 [Source: MGI Symbol; Acc: MGI: 101878]
ENSMUST00000103364	ENSMUSG00000076563	Igkv5-48	11.2885	Upregulated	5.35e-17	immunoglobulin kappa variable 5-48 [Source: MGI Symbol; Acc: MGI: 3642817]
ENSMUST00000023250	ENSMUSG00000022586	Ly6i	4.82456	Upregulated	6.05e-17	lymphocyte antigen 6 complex, locus I [Source: MGI Symbol; Acc: MGI: 1888480]
ENSMUST00000024884	ENSMUSG00000024079	Eif2ak2	2.08014	Upregulated	6.49e-17	eukaryotic translation initiation factor 2-alpha kinase 2 [Source: MGI Symbol; Acc: MGI: 1353449]
ENSMUST00000134063	ENSMUSG00000048120	Entpd1	2.74405	Upregulated	6.72e-17	ectonucleoside triphosphate diphosphohydrolase 1 [Source: MGI Symbol; Acc: MGI: 102805]
ENSMUST00000031817	ENSMUSG00000029798	Herc6	2.48081	Upregulated	6.8e-17	hect domain and RLD 6 [Source: MGI Symbol; Acc: MGI: 1914388]
ENSMUST00000077960	ENSMUSG00000056116	H2-T22	4.40921	Upregulated	6.84e-17	histocompatibility 2, T region locus 22 [Source: MGI Symbol; Acc: MGI: 95956]
ENSMUST00000199266	ENSMUSG00000076731	Ighv8-12	11.4591	Upregulated	7.43e-17	immunoglobulin heavy variable V8-12 [Source: MGI Symbol; Acc: MGI: 3642873]
ENSMUST00000006391	ENSMUSG00000045827	Serpinb9	1.83582	Upregulated	8.72e-17	serine (or cysteine) peptidase inhibitor, clade B, member 9 [Source: MGI Symbol; Acc: MGI: 106603]
ENSMUST00000057145	ENSMUSG00000045502	Hcar2	10.7876	Upregulated	9.71e-17	hydroxycarboxylic acid receptor 2 [Source: MGI Symbol; Acc: MGI: 1933383]
ENSMUST00000129707	ENSMUSG00000029561	Oasl2	5.45631	Upregulated	1.14e-16	2'-5' oligoadenylate synthetase-like 2 [Source: MGI Symbol; Acc: MGI: 1344390]
ENSMUST00000137032	ENSMUSG00000074151	Nlrc5	10.8212	Upregulated	1.2e-16	NLR family, CARD domain containing 5 [Source: MGI Symbol; Acc: MGI: 3612191]
ENSMUST00000079824	ENSMUSG00000063234	Gpr84	4.36034	Upregulated	1.24e-16	G protein-coupled receptor 84 [Source: MGI Symbol; Acc: MGI: 1934129]
ENSMUST00000103420	ENSMUSG00000076614	Ighg1	12.619	Upregulated	1.39e-16	immunoglobulin heavy constant gamma 1 (G1m marker) [Source: MGI Symbol; Acc: MGI: 96446]
ENSMUST00000103354	ENSMUSG00000094006	Igkv4-59	10.8713	Upregulated	1.54e-16	immunoglobulin kappa variable 4-59 [Source: MGI Symbol; Acc: MGI: 3646808]
ENSMUST00000103346	ENSMUSG00000076545	Igkv4-72	10.9852	Upregulated	1.59e-16	immunoglobulin kappa chain variable 4-72 [Source: MGI Symbol; Acc: MGI: 2686345]
ENSMUST00000005601	ENSMUSG00000005465	Il27ra	3.73819	Upregulated	1.91e-16	interleukin 27 receptor, alpha [Source: MGI Symbol; Acc: MGI: 1355318]
ENSMUST00000109960	ENSMUSG00000079014	Serpina3i	4.39124	Upregulated	2.05e-16	serine (or cysteine) peptidase inhibitor, clade A, member 3I [Source: MGI Symbol; Acc: MGI: 2182841]
ENSMUST00000130509	ENSMUSG00000051506	Wdfy4	2.25104	Upregulated	2.96e-16	WD repeat and FYVE domain containing 4 [Source: MGI Symbol; Acc: MGI: 3584510]
ENSMUST00000094476	ENSMUSG00000048852	Gm12185	10.812	Upregulated	2.99e-16	predicted gene 12185 [Source: MGI Symbol; Acc: MGI: 3652173]
ENSMUST00000028175	ENSMUSG00000026832	Cytip	5.15554	Upregulated	3.59e-16	cytohesin 1 interacting protein [Source: MGI Symbol; Acc: MGI: 2183535]
ENSMUST00000103387	ENSMUSG00000076586	Igkv8-21	11.6264	Upregulated	4.69e-16	immunoglobulin kappa variable 8-21 [Source: MGI Symbol; Acc: MGI: 1330840]
ENSMUST00000103451	ENSMUSG00000096638	Ighv2-9	11.2172	Upregulated	5.03e-16	immunoglobulin heavy variable 2-9 [Source: MGI Symbol; Acc: MGI: 4439624]
ENSMUST00000103369	ENSMUSG00000095007	Igkv12-41	11.277	Upregulated	5.62e-16	immunoglobulin kappa chain variable 12-41 [Source: MGI Symbol; Acc: MGI: 4439772]
ENSMUST00000235989	ENSMUSG00000054072	Iigp1	10.737	Upregulated	6.02e-16	interferon inducible GTPase 1 [Source: MGI Symbol; Acc: MGI: 1926259]
ENSMUST00000092464	ENSMUSG00000044811	Cd300c2	2.52173	Upregulated	7.74e-16	CD300C molecule 2 [Source: MGI Symbol; Acc: MGI: 2153249]
ENSMUST00000009340	ENSMUSG00000026536	Ifi211	7.09177	Upregulated	7.76e-16	interferon activated gene 211 [Source: MGI Symbol; Acc: MGI: 3041120]
ENSMUST00000038845	ENSMUSG00000040747	Cd53	1.86047	Upregulated	8.45e-16	CD53 antigen [Source: MGI Symbol; Acc: MGI: 88341]
ENSMUST00000027754	ENSMUSG00000026480	Ncf2	2.02524	Upregulated	1.19e-15	neutrophil cytosolic factor 2 [Source: MGI Symbol; Acc: MGI: 97284]
ENSMUST00000103469	ENSMUSG00000095642	Ighv14-3	11.2627	Upregulated	1.38e-15	immunoglobulin heavy variable V14-3 [Source: MGI Symbol; Acc: MGI: 4439764]
ENSMUST00000086401	ENSMUSG00000055541	Lair1	2.78721	Upregulated	1.51e-15	leukocyte-associated Ig-like receptor 1 [Source: MGI Symbol; Acc: MGI: 105492]
ENSMUST00000197826	ENSMUSG00000105338	Gm43802	7.0708	Upregulated	1.54e-15	predicted gene 43802 [Source: MGI Symbol; Acc: MGI: 5663939]
ENSMUST00000172633	ENSMUSG00000056116	H2-T22	1.71818	Upregulated	1.61e-15	histocompatibility 2, T region locus 22 [Source: MGI Symbol; Acc: MGI: 95956]
ENSMUST00000032997	ENSMUSG00000030742	Lat	5.49512	Upregulated	1.62e-15	linker for activation of T cells [Source: MGI Symbol; Acc: MGI: 1342293]
ENSMUST00000178344	ENSMUSG00000095115	Itpripl2	1.65367	Upregulated	1.76e-15	inositol 1,4,5-triphosphate receptor interacting protein-like 2 [Source: MGI Symbol; Acc: MGI: 2442416]
ENSMUST00000054002	ENSMUSG00000053113	Socs3	2.79316	Upregulated	1.83e-15	suppressor of cytokine signaling 3 [Source: MGI Symbol; Acc: MGI: 1201791]
ENSMUST00000081232	ENSMUSG00000034330	Plcg2	1.9167	Upregulated	1.93e-15	phospholipase C, gamma 2 [Source: MGI Symbol; Acc: MGI: 97616]
ENSMUST00000167746	ENSMUSG00000016756	Cmah	10.8055	Upregulated	1.96e-15	cytidine monophospho-N-acetylneuraminic acid hydroxylase [Source: MGI Symbol; Acc: MGI: 103227]
ENSMUST00000161415	ENSMUSG00000036908	Unc93b1	2.39512	Upregulated	1.98e-15	unc-93 homolog B1, TLR signaling regulator [Source: MGI Symbol; Acc: MGI: 1859307]
ENSMUST00000150361	ENSMUSG00000029561	Oasl2	8.02752	Upregulated	2.05e-15	2'-5' oligoadenylate synthetase-like 2 [Source: MGI Symbol; Acc: MGI: 1344390]
ENSMUST00000070200	ENSMUSG00000056220	Pla2g4a	1.75765	Upregulated	2.45e-15	phospholipase A2, group IVA (cytosolic, calcium-dependent) [Source: MGI Symbol; Acc: MGI: 1195256]
ENSMUST00000035258	ENSMUSG00000056290	Ms4a4b	9.04384	Upregulated	2.96e-15	membrane-spanning 4-domains, subfamily A, member 4B [Source: MGI Symbol; Acc: MGI: 1913083]
ENSMUST00000037994	ENSMUSG00000078763	Slfn1	6.85836	Upregulated	3.05e-15	schlafen 1 [Source: MGI Symbol; Acc: MGI: 1313259]
ENSMUST00000098486	ENSMUSG00000099974	Bcl2a1d	4.21665	Upregulated	3.1e-15	B cell leukemia/lymphoma 2 related protein A1d [Source: MGI Symbol; Acc: MGI: 1278325]
ENSMUST00000129829	ENSMUSG00000039997	Ifi203	3.36415	Upregulated	3.27e-15	interferon activated gene 203 [Source: MGI Symbol; Acc: MGI: 96428]
ENSMUST00000040065	ENSMUSG00000033777	Tlr13	2.63298	Upregulated	3.31e-15	toll-like receptor 13 [Source: MGI Symbol; Acc: MGI: 3045213]
ENSMUST00000053215	ENSMUSG00000020573	Pik3cg	2.49975	Upregulated	3.31e-15	phosphatidylinositol-4,5-bisphosphate 3-kinase catalytic subunit gamma [Source: MGI Symbol; Acc: MGI: 1353576]
ENSMUST00000085786	ENSMUSG00000036526	Card11	5.00434	Upregulated	4.01e-15	caspase recruitment domain family, member 11 [Source: MGI Symbol; Acc: MGI: 1916978]
ENSMUST00000108831	ENSMUSG00000027580	Helz2	1.75947	Upregulated	4.35e-15	helicase with zinc finger 2, transcriptional coactivator [Source: MGI Symbol; Acc: MGI: 2385169]
ENSMUST00000187586	ENSMUSG00000026395	Ptprc	4.77819	Upregulated	4.85e-15	protein tyrosine phosphatase, receptor type, C [Source: MGI Symbol; Acc: MGI: 97810]
ENSMUST00000162945	ENSMUSG00000021990	Spata13	1.73906	Upregulated	4.94e-15	spermatogenesis associated 13 [Source: MGI Symbol; Acc: MGI: 104838]
ENSMUST00000103393	ENSMUSG00000094797	Igkv6-15	10.5464	Upregulated	4.99e-15	immunoglobulin kappa variable 6-15 [Source: MGI Symbol; Acc: MGI: 1330831]
ENSMUST00000070518	ENSMUSG00000004612	Nkg7	10.4482	Upregulated	5.11e-15	natural killer cell group 7 sequence [Source: MGI Symbol; Acc: MGI: 1931250]
ENSMUST00000138037	ENSMUSG00000002325	Irf9	10.5035	Upregulated	5.39e-15	interferon regulatory factor 9 [Source: MGI Symbol; Acc: MGI: 107587]
ENSMUST00000003981	ENSMUSG00000003882	Il7r	2.96991	Upregulated	6.14e-15	interleukin 7 receptor [Source: MGI Symbol; Acc: MGI: 96562]
ENSMUST00000103426	ENSMUSG00000076617	Ighm	3.84357	Upregulated	6.29e-15	immunoglobulin heavy constant mu [Source: MGI Symbol; Acc: MGI: 96448]
ENSMUST00000105345	ENSMUSG00000020167	Tcf3	10.5938	Upregulated	6.57e-15	transcription factor 3 [Source: MGI Symbol; Acc: MGI: 98510]
ENSMUST00000097336	ENSMUSG00000073412	Lst1	2.89566	Upregulated	8.05e-15	leukocyte specific transcript 1 [Source: MGI Symbol; Acc: MGI: 1096324]
ENSMUST00000131456	ENSMUSG00000023224	Serping1	3.05614	Upregulated	9.67e-15	serine (or cysteine) peptidase inhibitor, clade G, member 1 [Source: MGI Symbol; Acc: MGI: 894696]
ENSMUST00000164225	ENSMUSG00000056476	Med12l	10.3455	Upregulated	9.67e-15	mediator complex subunit 12-like [Source: MGI Symbol; Acc: MGI: 2139916]
ENSMUST00000031982	ENSMUSG00000029919	Hpgds	2.18567	Upregulated	9.92e-15	hematopoietic prostaglandin D synthase [Source: MGI Symbol; Acc: MGI: 1859384]
ENSMUST00000029456	ENSMUSG00000027863	Cd2	6.83603	Upregulated	9.96e-15	CD2 antigen [Source: MGI Symbol; Acc: MGI: 88320]
ENSMUST00000234273	ENSMUSG00000024308	Tapbp	10.355	Upregulated	1e-14	TAP binding protein [Source: MGI Symbol; Acc: MGI: 1201689]
ENSMUST00000052437	ENSMUSG00000049988	Lrrc25	3.3759	Upregulated	1.1e-14	leucine rich repeat containing 25 [Source: MGI Symbol; Acc: MGI: 2445284]
ENSMUST00000025791	ENSMUSG00000024858	Grk2	10.6894	Upregulated	1.15e-14	G protein-coupled receptor kinase 2 [Source: MGI Symbol; Acc: MGI: 87940]
ENSMUST00000149228	ENSMUSG00000005267	Zfp287	10.1611	Upregulated	1.18e-14	zinc finger protein 287 [Source: MGI Symbol; Acc: MGI: 2176561]
ENSMUST00000034534	ENSMUSG00000032035	Ets1	1.55196	Upregulated	1.42e-14	E26 avian leukemia oncogene 1, 5' domain [Source: MGI Symbol; Acc: MGI: 95455]
ENSMUST00000218753	ENSMUSG00000112148	Lilrb4a	5.43918	Upregulated	1.43e-14	leukocyte immunoglobulin-like receptor, subfamily B, member 4A [Source: MGI Symbol; Acc: MGI: 102701]
ENSMUST00000052503	ENSMUSG00000043931	Gimap7	7.57013	Upregulated	1.46e-14	GTPase, IMAP family member 7 [Source: MGI Symbol; Acc: MGI: 1349657]
ENSMUST00000128339	ENSMUSG00000070034	Sp110	6.12873	Upregulated	1.49e-14	Sp110 nuclear body protein [Source: MGI Symbol; Acc: MGI: 1923364]
ENSMUST00000112585	ENSMUSG00000040613	Apobec1	2.67954	Upregulated	1.61e-14	apolipoprotein B mRNA editing enzyme, catalytic polypeptide 1 [Source: MGI Symbol; Acc: MGI: 103298]
ENSMUST00000103384	ENSMUSG00000076583	Igkv8-24	11.2247	Upregulated	1.65e-14	immunoglobulin kappa chain variable 8-24 [Source: MGI Symbol; Acc: MGI: 4947958]
ENSMUST00000108044	ENSMUSG00000026070	Il18r1	9.04008	Upregulated	1.75e-14	interleukin 18 receptor 1 [Source: MGI Symbol; Acc: MGI: 105383]
ENSMUST00000237794	ENSMUSG00000054072	Iigp1	10.2197	Upregulated	1.87e-14	interferon inducible GTPase 1 [Source: MGI Symbol; Acc: MGI: 1926259]
ENSMUST00000030673	ENSMUSG00000028859	Csf3r	2.53448	Upregulated	1.87e-14	colony stimulating factor 3 receptor (granulocyte) [Source: MGI Symbol; Acc: MGI: 1339755]
ENSMUST00000130697	ENSMUSG00000002325	Irf9	2.60168	Upregulated	2.02e-14	interferon regulatory factor 9 [Source: MGI Symbol; Acc: MGI: 107587]
ENSMUST00000200568	ENSMUSG00000105906	Iglc1	10.4339	Upregulated	2.02e-14	immunoglobulin lambda constant 1 [Source: MGI Symbol; Acc: MGI: 99546]
ENSMUST00000197290	ENSMUSG00000076569	Igkv5-39	10.4727	Upregulated	2.05e-14	immunoglobulin kappa variable 5-39 [Source: MGI Symbol; Acc: MGI: 2686255]
ENSMUST00000025571	ENSMUSG00000024669	Cd5	5.30402	Upregulated	2.17e-14	CD5 antigen [Source: MGI Symbol; Acc: MGI: 88340]
ENSMUST00000106847	ENSMUSG00000090215	Trim34b	3.00238	Upregulated	2.23e-14	tripartite motif-containing 34B [Source: MGI Symbol; Acc: MGI: 4821264]
ENSMUST00000138900	ENSMUSG00000029622	Arpc1b	2.15052	Upregulated	2.55e-14	actin related protein 2/3 complex, subunit 1B [Source: MGI Symbol; Acc: MGI: 1343142]
ENSMUST00000198591	ENSMUSG00000025647	Shisa5	10.1466	Upregulated	2.56e-14	shisa family member 5 [Source: MGI Symbol; Acc: MGI: 1915044]
ENSMUST00000038141	ENSMUSG00000035208	Slfn8	4.57624	Upregulated	2.72e-14	schlafen 8 [Source: MGI Symbol; Acc: MGI: 2672859]
ENSMUST00000020271	ENSMUSG00000020077	Srgn	2.11724	Upregulated	2.95e-14	serglycin [Source: MGI Symbol; Acc: MGI: 97756]
ENSMUST00000130624	ENSMUSG00000031805	Jak3	2.28344	Upregulated	3.04e-14	Janus kinase 3 [Source: MGI Symbol; Acc: MGI: 99928]
ENSMUST00000091132	ENSMUSG00000079484	Phyhd1	1.76286	Upregulated	3.14e-14	phytanoyl-CoA dioxygenase domain containing 1 [Source: MGI Symbol; Acc: MGI: 3612860]
ENSMUST00000062108	ENSMUSG00000042349	Ikbke	3.51112	Upregulated	3.36e-14	inhibitor of kappaB kinase epsilon [Source: MGI Symbol; Acc: MGI: 1929612]
ENSMUST00000053909	ENSMUSG00000032690	Oas2	3.52569	Upregulated	3.47e-14	2'-5' oligoadenylate synthetase 2 [Source: MGI Symbol; Acc: MGI: 2180852]
ENSMUST00000026062	ENSMUSG00000025076	Casp7	2.03314	Upregulated	3.5e-14	caspase 7 [Source: MGI Symbol; Acc: MGI: 109383]
ENSMUST00000176478	ENSMUSG00000032596	Uba7	4.73385	Upregulated	3.67e-14	ubiquitin-like modifier activating enzyme 7 [Source: MGI Symbol; Acc: MGI: 1349462]
ENSMUST00000103496	ENSMUSG00000095200	Ighv1-7	10.7824	Upregulated	3.79e-14	immunoglobulin heavy variable V1-7 [Source: MGI Symbol; Acc: MGI: 3704122]
ENSMUST00000103493	ENSMUSG00000095442	Ighv1-4	10.7874	Upregulated	3.89e-14	immunoglobulin heavy variable 1-4 [Source: MGI Symbol; Acc: MGI: 4439618]
ENSMUST00000196255	ENSMUSG00000105504	Gbp5	3.12143	Upregulated	4.04e-14	guanylate binding protein 5 [Source: MGI Symbol; Acc: MGI: 2429943]
ENSMUST00000166121	ENSMUSG00000091649	Phf11b	5.29671	Upregulated	4.15e-14	PHD finger protein 11B [Source: MGI Symbol; Acc: MGI: 3645789]
ENSMUST00000199933	ENSMUSG00000094502	Ighv1-69	10.2064	Upregulated	4.16e-14	immunoglobulin heavy variable 1-69 [Source: MGI Symbol; Acc: MGI: 4439632]
ENSMUST00000103391	ENSMUSG00000095794	Igkv6-17	10.6745	Upregulated	4.19e-14	immunoglobulin kappa variable 6-17 [Source: MGI Symbol; Acc: MGI: 1330833]
ENSMUST00000060655	ENSMUSG00000038058	Nod1	1.96582	Upregulated	4.36e-14	nucleotide-binding oligomerization domain containing 1 [Source: MGI Symbol; Acc: MGI: 1341839]
ENSMUST00000080292	ENSMUSG00000024670	Cd6	10.2837	Upregulated	4.89e-14	CD6 antigen [Source: MGI Symbol; Acc: MGI: 103566]
ENSMUST00000126391	ENSMUSG00000018920	Cxcl16	5.16776	Upregulated	4.96e-14	chemokine (C-X-C motif) ligand 16 [Source: MGI Symbol; Acc: MGI: 1932682]
ENSMUST00000033505	ENSMUSG00000031165	Was	3.00639	Upregulated	5.3e-14	Wiskott-Aldrich syndrome [Source: MGI Symbol; Acc: MGI: 105059]
ENSMUST00000100737	ENSMUSG00000029468	P2rx7	1.69307	Upregulated	5.52e-14	purinergic receptor P2X, ligand-gated ion channel, 7 [Source: MGI Symbol; Acc: MGI: 1339957]
ENSMUST00000111194	ENSMUSG00000005087	Cd44	2.46908	Upregulated	5.65e-14	CD44 antigen [Source: MGI Symbol; Acc: MGI: 88338]
ENSMUST00000102827	ENSMUSG00000026009	Icos	5.37978	Upregulated	6.06e-14	inducible T cell co-stimulator [Source: MGI Symbol; Acc: MGI: 1858745]
ENSMUST00000146911	ENSMUSG00000086513	9130208D14Rik	4.32301	Upregulated	6.06e-14	RIKEN cDNA 9130208D14 gene [Source: MGI Symbol; Acc: MGI: 1924950]
ENSMUST00000103523	ENSMUSG00000093894	Ighv1-53	10.4054	Upregulated	6.07e-14	immunoglobulin heavy variable 1-53 [Source: MGI Symbol; Acc: MGI: 3576502]
ENSMUST00000209479	ENSMUSG00000036902	Neto2	10.5626	Upregulated	6.46e-14	neuropilin (NRP) and tolloid (TLL)-like 2 [Source: MGI Symbol; Acc: MGI: 1921763]
ENSMUST00000145160	ENSMUSG00000056290	Ms4a4b	10.0585	Upregulated	6.65e-14	membrane-spanning 4-domains, subfamily A, member 4B [Source: MGI Symbol; Acc: MGI: 1913083]
ENSMUST00000022698	ENSMUSG00000022102	Dok2	3.51799	Upregulated	6.66e-14	docking protein 2 [Source: MGI Symbol; Acc: MGI: 1332623]
ENSMUST00000220402	ENSMUSG00000112148	Lilrb4a	5.63763	Upregulated	7.58e-14	leukocyte immunoglobulin-like receptor, subfamily B, member 4A [Source: MGI Symbol; Acc: MGI: 102701]
ENSMUST00000205054	ENSMUSG00000053977	Cd8a	9.98084	Upregulated	7.61e-14	CD8 antigen, alpha chain [Source: MGI Symbol; Acc: MGI: 88346]
ENSMUST00000081224	ENSMUSG00000023008	Fmnl3	2.5612	Upregulated	8.83e-14	formin-like 3 [Source: MGI Symbol; Acc: MGI: 109569]
ENSMUST00000073997	ENSMUSG00000063388	BC023105	9.73645	Upregulated	9.95e-14	cDNA sequence BC023105 [Source: MGI Symbol; Acc: MGI: 2384767]
ENSMUST00000168919	ENSMUSG00000030149	Klrk1	7.41019	Upregulated	1.12e-13	killer cell lectin-like receptor subfamily K, member 1 [Source: MGI Symbol; Acc: MGI: 1196250]
ENSMUST00000016400	ENSMUSG00000016256	Ctsz	1.76443	Upregulated	1.25e-13	cathepsin Z [Source: MGI Symbol; Acc: MGI: 1891190]
ENSMUST00000073350	ENSMUSG00000004552	Ctse	4.36535	Upregulated	1.27e-13	cathepsin E [Source: MGI Symbol; Acc: MGI: 107361]
ENSMUST00000103368	ENSMUSG00000094433	Igkv5-43	10.8513	Upregulated	1.43e-13	immunoglobulin kappa chain variable 5-43 [Source: MGI Symbol; Acc: MGI: 4943320]
ENSMUST00000103473	ENSMUSG00000096459	Ighv9-3	10.4527	Upregulated	1.6e-13	immunoglobulin heavy variable V9-3 [Source: MGI Symbol; Acc: MGI: 3642720]
ENSMUST00000192856	ENSMUSG00000076490	Trbc1	7.36902	Upregulated	1.69e-13	T cell receptor beta, constant region 1 [Source: MGI Symbol; Acc: MGI: 4439726]
ENSMUST00000144489	ENSMUSG00000059810	Rgs3	10.1269	Upregulated	1.83e-13	regulator of G-protein signaling 3 [Source: MGI Symbol; Acc: MGI: 1354734]
ENSMUST00000035014	ENSMUSG00000032440	Tgfbr2	1.60908	Upregulated	1.85e-13	transforming growth factor, beta receptor II [Source: MGI Symbol; Acc: MGI: 98729]
ENSMUST00000183211	ENSMUSG00000098112	Bin2	2.53478	Upregulated	1.85e-13	bridging integrator 2 [Source: MGI Symbol; Acc: MGI: 3611448]
ENSMUST00000099501	ENSMUSG00000035697	Arhgap45	2.43712	Upregulated	1.94e-13	Rho GTPase activating protein 45 [Source: MGI Symbol; Acc: MGI: 1917969]
ENSMUST00000025601	ENSMUSG00000024696	Lpxn	3.35587	Upregulated	2.04e-13	leupaxin [Source: MGI Symbol; Acc: MGI: 2147677]
ENSMUST00000103303	ENSMUSG00000096336	Igkv1-135	10.3505	Upregulated	2.29e-13	immunoglobulin kappa variable 1-135 [Source: MGI Symbol; Acc: MGI: 3819952]
ENSMUST00000003469	ENSMUSG00000003379	Cd79a	3.34887	Upregulated	2.53e-13	CD79A antigen (immunoglobulin-associated alpha) [Source: MGI Symbol; Acc: MGI: 101774]
ENSMUST00000094041	ENSMUSG00000040483	Xaf1	4.25782	Upregulated	2.53e-13	XIAP associated factor 1 [Source: MGI Symbol; Acc: MGI: 3772572]
ENSMUST00000103377	ENSMUSG00000076576	Igkv6-32	9.9921	Upregulated	2.77e-13	immunoglobulin kappa variable 6-32 [Source: MGI Symbol; Acc: MGI: 3641634]
ENSMUST00000191747	ENSMUSG00000027763	Mbnl1	2.12583	Upregulated	2.79e-13	muscleblind like splicing factor 1 [Source: MGI Symbol; Acc: MGI: 1928482]
ENSMUST00000103328	ENSMUSG00000094420	Igkv10-96	10.6762	Upregulated	3.06e-13	immunoglobulin kappa variable 10-96 [Source: MGI Symbol; Acc: MGI: 4439561]
ENSMUST00000103400	ENSMUSG00000095335	Igkv3-5	9.97392	Upregulated	3.26e-13	immunoglobulin kappa chain variable 3-5 [Source: MGI Symbol; Acc: MGI: 1330854]
ENSMUST00000030047	ENSMUSG00000028362	Tnfsf8	5.29007	Upregulated	3.44e-13	tumor necrosis factor (ligand) superfamily, member 8 [Source: MGI Symbol; Acc: MGI: 88328]
ENSMUST00000103321	ENSMUSG00000093861	Igkv1-110	9.70426	Upregulated	3.54e-13	immunoglobulin kappa variable 1-110 [Source: MGI Symbol; Acc: MGI: 4439558]
ENSMUST00000198328	ENSMUSG00000095753	Igkv4-53	10.3974	Upregulated	4.18e-13	immunoglobulin kappa variable 4-53 [Source: MGI Symbol; Acc: MGI: 2686266]
ENSMUST00000047194	ENSMUSG00000035004	Igsf6	3.37665	Upregulated	4.31e-13	immunoglobulin superfamily, member 6 [Source: MGI Symbol; Acc: MGI: 1891393]
ENSMUST00000056977	ENSMUSG00000070691	Runx3	6.18506	Upregulated	4.58e-13	runt related transcription factor 3 [Source: MGI Symbol; Acc: MGI: 102672]
ENSMUST00000103535	ENSMUSG00000094088	Ighv1-64	9.74343	Upregulated	5.3e-13	immunoglobulin heavy variable 1-64 [Source: MGI Symbol; Acc: MGI: 4439789]
ENSMUST00000029440	ENSMUSG00000027848	Olfml3	1.51823	Upregulated	5.9e-13	olfactomedin-like 3 [Source: MGI Symbol; Acc: MGI: 1914877]
ENSMUST00000001631	ENSMUSG00000001588	Acap1	5.15234	Upregulated	5.94e-13	ArfGAP with coiled-coil, ankyrin repeat and PH domains 1 [Source: MGI Symbol; Acc: MGI: 2388270]
ENSMUST00000128308	ENSMUSG00000061577	Adgrg5	3.67397	Upregulated	6e-13	adhesion G protein-coupled receptor G5 [Source: MGI Symbol; Acc: MGI: 2685955]
ENSMUST00000103531	ENSMUSG00000094087	Ighv1-61	10.0936	Upregulated	6.05e-13	immunoglobulin heavy variable 1-61 [Source: MGI Symbol; Acc: MGI: 4439824]
ENSMUST00000002180	ENSMUSG00000002111	Spi1	2.51861	Upregulated	6.06e-13	spleen focus forming virus (SFFV) proviral integration oncogene [Source: MGI Symbol; Acc: MGI: 98282]
ENSMUST00000089651	ENSMUSG00000068335	Dok1	2.32489	Upregulated	6.23e-13	docking protein 1 [Source: MGI Symbol; Acc: MGI: 893587]
ENSMUST00000064821	ENSMUSG00000030786	Itgam	1.94129	Upregulated	8.11e-13	integrin alpha M [Source: MGI Symbol; Acc: MGI: 96607]
ENSMUST00000091309	ENSMUSG00000003617	Cp	2.231	Upregulated	8.11e-13	ceruloplasmin [Source: MGI Symbol; Acc: MGI: 88476]
ENSMUST00000114482	ENSMUSG00000026981	Il1rn	7.31362	Upregulated	8.81e-13	interleukin 1 receptor antagonist [Source: MGI Symbol; Acc: MGI: 96547]
ENSMUST00000033056	ENSMUSG00000030793	Pycard	2.81836	Upregulated	8.84e-13	PYD and CARD domain containing [Source: MGI Symbol; Acc: MGI: 1931465]
ENSMUST00000103310	ENSMUSG00000094345	Igkv14-126	9.86444	Upregulated	1.01e-12	immunoglobulin kappa variable 14-126 [Source: MGI Symbol; Acc: MGI: 3643131]
ENSMUST00000192195	ENSMUSG00000038179	Slamf7	7.23411	Upregulated	1.05e-12	SLAM family member 7 [Source: MGI Symbol; Acc: MGI: 1922595]
ENSMUST00000025263	ENSMUSG00000024401	Tnf	5.75821	Upregulated	1.13e-12	tumor necrosis factor [Source: MGI Symbol; Acc: MGI: 104798]
ENSMUST00000149569	ENSMUSG00000033576	Apol6	6.15254	Upregulated	1.14e-12	apolipoprotein L 6 [Source: MGI Symbol; Acc: MGI: 1919189]
ENSMUST00000224147	ENSMUSG00000095609	Gm21188	5.28925	Upregulated	1.21e-12	predicted gene, 21188 [Source: MGI Symbol; Acc: MGI: 5434543]
ENSMUST00000219696	ENSMUSG00000062593	Gm49339	6.71202	Upregulated	1.23e-12	predicted gene, 49339 [Source: MGI Symbol; Acc: MGI: 6121530]
ENSMUST00000103383	ENSMUSG00000094930	Igkv6-25	10.5049	Upregulated	1.27e-12	immunoglobulin kappa chain variable 6-25 [Source: MGI Symbol; Acc: MGI: 4439867]
ENSMUST00000047405	ENSMUSG00000022488	Nckap1l	2.16411	Upregulated	1.4e-12	NCK associated protein 1 like [Source: MGI Symbol; Acc: MGI: 1926063]
ENSMUST00000104958	ENSMUSG00000078153	Psme2b	5.09976	Upregulated	1.4e-12	protease (prosome, macropain) activator subunit 2B [Source: MGI Symbol; Acc: MGI: 1341073]
ENSMUST00000103537	ENSMUSG00000095519	Ighv1-66	10.2887	Upregulated	1.48e-12	immunoglobulin heavy variable 1-66 [Source: MGI Symbol; Acc: MGI: 4439825]
ENSMUST00000103512	ENSMUSG00000093955	Ighv1-34	9.58942	Upregulated	1.57e-12	immunoglobulin heavy variable 1-34 [Source: MGI Symbol; Acc: MGI: 4439659]
ENSMUST00000051264	ENSMUSG00000047798	Cd300lf	9.63317	Upregulated	1.58e-12	CD300 molecule like family member F [Source: MGI Symbol; Acc: MGI: 2442359]
ENSMUST00000017974	ENSMUSG00000017830	Dhx58	2.74203	Upregulated	1.66e-12	DEXH (Asp-Glu-X-His) box polypeptide 58 [Source: MGI Symbol; Acc: MGI: 1931560]
ENSMUST00000103547	ENSMUSG00000094075	Ighv1-80	9.70351	Upregulated	1.68e-12	immunoglobulin heavy variable 1-80 [Source: MGI Symbol; Acc: MGI: 4439738]
ENSMUST00000092838	ENSMUSG00000035208	Slfn8	9.66796	Upregulated	1.8e-12	schlafen 8 [Source: MGI Symbol; Acc: MGI: 2672859]
ENSMUST00000161267	ENSMUSG00000052477	C130026I21Rik	5.64302	Upregulated	1.82e-12	RIKEN cDNA C130026I21 gene [Source: MGI Symbol; Acc: MGI: 3612702]
ENSMUST00000128411	ENSMUSG00000078921	Tgtp2	9.68031	Upregulated	2e-12	T cell specific GTPase 2 [Source: MGI Symbol; Acc: MGI: 3710083]
ENSMUST00000189075	ENSMUSG00000026104	Stat1	6.43749	Upregulated	2.02e-12	signal transducer and activator of transcription 1 [Source: MGI Symbol; Acc: MGI: 103063]
ENSMUST00000078691	ENSMUSG00000057789	Bak1	1.62629	Upregulated	2.03e-12	BCL2-antagonist/killer 1 [Source: MGI Symbol; Acc: MGI: 1097161]
ENSMUST00000103350	ENSMUSG00000076549	Igkv4-68	10.1546	Upregulated	2.15e-12	immunoglobulin kappa variable 4-68 [Source: MGI Symbol; Acc: MGI: 2686265]
ENSMUST00000131638	ENSMUSG00000085977	Gm5970	6.67144	Upregulated	2.3e-12	predicted gene 5970 [Source: MGI Symbol; Acc: MGI: 3646761]
ENSMUST00000235980	ENSMUSG00000073421	H2-Ab1	9.48642	Upregulated	2.56e-12	histocompatibility 2, class II antigen A, beta 1 [Source: MGI Symbol; Acc: MGI: 103070]
ENSMUST00000196940	ENSMUSG00000076596	Igkv3-10	9.77842	Upregulated	2.7e-12	immunoglobulin kappa variable 3-10 [Source: MGI Symbol; Acc: MGI: 1330821]
ENSMUST00000209779	ENSMUSG00000030798	Cd37	2.26876	Upregulated	3.14e-12	CD37 antigen [Source: MGI Symbol; Acc: MGI: 88330]
ENSMUST00000145396	ENSMUSG00000023249	Parp3	2.84511	Upregulated	3.51e-12	poly (ADP-ribose) polymerase family, member 3 [Source: MGI Symbol; Acc: MGI: 1891258]
ENSMUST00000172321	ENSMUSG00000053977	Cd8a	4.85392	Upregulated	3.65e-12	CD8 antigen, alpha chain [Source: MGI Symbol; Acc: MGI: 88346]
ENSMUST00000198398	ENSMUSG00000076928	Trac	3.57202	Upregulated	3.79e-12	T cell receptor alpha constant [Source: MGI Symbol; Acc: MGI: 4439838]
ENSMUST00000068584	ENSMUSG00000015355	Cd48	4.04044	Upregulated	4.08e-12	CD48 antigen [Source: MGI Symbol; Acc: MGI: 88339]
ENSMUST00000196863	ENSMUSG00000098814	Igkv19-93	8.34843	Upregulated	4.38e-12	immunoglobulin kappa chain variable 19-93 [Source: MGI Symbol; Acc: MGI: 107617]
ENSMUST00000103541	ENSMUSG00000096074	Ighv1-72	9.45558	Upregulated	4.52e-12	immunoglobulin heavy variable 1-72 [Source: MGI Symbol; Acc: MGI: 4439633]
ENSMUST00000177162	ENSMUSG00000021000	Mia2	9.41497	Upregulated	4.68e-12	MIA SH3 domain ER export factor 2 [Source: MGI Symbol; Acc: MGI: 2159614]
ENSMUST00000001166	ENSMUSG00000001138	Cnnm3	10.1459	Upregulated	5.3e-12	cyclin M3 [Source: MGI Symbol; Acc: MGI: 2151055]
ENSMUST00000138143	ENSMUSG00000039997	Ifi203	3.3356	Upregulated	5.33e-12	interferon activated gene 203 [Source: MGI Symbol; Acc: MGI: 96428]
ENSMUST00000078845	ENSMUSG00000060791	Gmfg	3.38628	Upregulated	5.73e-12	glia maturation factor, gamma [Source: MGI Symbol; Acc: MGI: 1927135]
ENSMUST00000038211	ENSMUSG00000069793	Slfn9	2.40335	Upregulated	5.98e-12	schlafen 9 [Source: MGI Symbol; Acc: MGI: 2445121]
ENSMUST00000214609	ENSMUSG00000032060	Cryab	4.79884	Upregulated	5.98e-12	crystallin, alpha B [Source: MGI Symbol; Acc: MGI: 88516]
ENSMUST00000068592	ENSMUSG00000055170	Ifng	9.62193	Upregulated	6.01e-12	interferon gamma [Source: MGI Symbol; Acc: MGI: 107656]
ENSMUST00000195124	ENSMUSG00000076672	Ighv3-6	10.5668	Upregulated	6.94e-12	immunoglobulin heavy variable 3-6 [Source: MGI Symbol; Acc: MGI: 4439856]
ENSMUST00000103446	ENSMUSG00000094951	Ighv5-6	9.75014	Upregulated	7.22e-12	immunoglobulin heavy variable 5-6 [Source: MGI Symbol; Acc: MGI: 4439815]
ENSMUST00000103448	ENSMUSG00000095285	Ighv5-9	9.93847	Upregulated	7.39e-12	immunoglobulin heavy variable 5-9 [Source: MGI Symbol; Acc: MGI: 4439873]
ENSMUST00000230979	ENSMUSG00000068246	Apol9b	3.85144	Upregulated	7.51e-12	apolipoprotein L 9b [Source: MGI Symbol; Acc: MGI: 1919148]
ENSMUST00000027302	ENSMUSG00000026126	Ptpn18	3.06369	Upregulated	7.53e-12	protein tyrosine phosphatase, non-receptor type 18 [Source: MGI Symbol; Acc: MGI: 108410]
ENSMUST00000072729	ENSMUSG00000024675	Ms4a4c	5.53629	Upregulated	7.55e-12	membrane-spanning 4-domains, subfamily A, member 4C [Source: MGI Symbol; Acc: MGI: 1927656]
ENSMUST00000045154	ENSMUSG00000037731	Themis2	4.04448	Upregulated	8.86e-12	thymocyte selection associated family member 2 [Source: MGI Symbol; Acc: MGI: 2446213]
ENSMUST00000103507	ENSMUSG00000094561	Ighv1-22	9.51153	Upregulated	8.98e-12	immunoglobulin heavy variable 1-22 [Source: MGI Symbol; Acc: MGI: 4439784]
ENSMUST00000064165	ENSMUSG00000052336	Cx3cr1	1.63362	Upregulated	9.41e-12	chemokine (C-X3-C motif) receptor 1 [Source: MGI Symbol; Acc: MGI: 1333815]
ENSMUST00000021050	ENSMUSG00000020709	Adap2	1.92274	Upregulated	9.52e-12	ArfGAP with dual PH domains 2 [Source: MGI Symbol; Acc: MGI: 2663075]
ENSMUST00000102832	ENSMUSG00000032093	Cd3e	8.0745	Upregulated	9.94e-12	CD3 antigen, epsilon polypeptide [Source: MGI Symbol; Acc: MGI: 88332]
ENSMUST00000123708	ENSMUSG00000039997	Ifi203	2.33108	Upregulated	1.02e-11	interferon activated gene 203 [Source: MGI Symbol; Acc: MGI: 96428]
ENSMUST00000079400	ENSMUSG00000037686	Aspg	2.07385	Upregulated	1.05e-11	asparaginase [Source: MGI Symbol; Acc: MGI: 2144822]
ENSMUST00000061455	ENSMUSG00000044468	Tent5c	2.72775	Upregulated	1.05e-11	terminal nucleotidyltransferase 5C [Source: MGI Symbol; Acc: MGI: 1921895]
ENSMUST00000190999	ENSMUSG00000021843	Ktn1	9.35858	Upregulated	1.1e-11	kinectin 1 [Source: MGI Symbol; Acc: MGI: 109153]
ENSMUST00000182511	ENSMUSG00000045659	Plekha7	9.94239	Upregulated	1.15e-11	pleckstrin homology domain containing, family A member 7 [Source: MGI Symbol; Acc: MGI: 2445094]
ENSMUST00000192077	ENSMUSG00000103254	Ighv1-15	9.95535	Upregulated	1.32e-11	immunoglobulin heavy variable 1-15 [Source: MGI Symbol; Acc: MGI: 4439782]
ENSMUST00000161031	ENSMUSG00000068245	Phf11d	3.81782	Upregulated	1.34e-11	PHD finger protein 11D [Source: MGI Symbol; Acc: MGI: 1277133]
ENSMUST00000063824	ENSMUSG00000052142	Rasal3	9.80911	Upregulated	1.41e-11	RAS protein activator like 3 [Source: MGI Symbol; Acc: MGI: 2444128]
ENSMUST00000196583	ENSMUSG00000036353	P2ry12	2.22685	Upregulated	1.68e-11	purinergic receptor P2Y, G-protein coupled 12 [Source: MGI Symbol; Acc: MGI: 1918089]
ENSMUST00000170091	ENSMUSG00000025044	Msr1	4.98242	Upregulated	1.76e-11	macrophage scavenger receptor 1 [Source: MGI Symbol; Acc: MGI: 98257]
ENSMUST00000219534	ENSMUSG00000042333	Tnfrsf14	3.15379	Upregulated	1.83e-11	tumor necrosis factor receptor superfamily, member 14 (herpesvirus entry mediator) [Source: MGI Symbol; Acc: MGI: 2675303]
ENSMUST00000203412	ENSMUSG00000040328	Olfr56	7.02966	Upregulated	2.03e-11	olfactory receptor 56 [Source: MGI Symbol; Acc: MGI: 1333785]
ENSMUST00000210506	ENSMUSG00000025498	Irf7	3.67746	Upregulated	2.06e-11	interferon regulatory factor 7 [Source: MGI Symbol; Acc: MGI: 1859212]
ENSMUST00000058839	ENSMUSG00000043008	Klhl6	2.30175	Upregulated	2.09e-11	kelch-like 6 [Source: MGI Symbol; Acc: MGI: 2686922]
ENSMUST00000239257	ENSMUSG00000040479	Dgkz	4.05836	Upregulated	2.15e-11	diacylglycerol kinase zeta [Source: MGI Symbol; Acc: MGI: 1278339]
ENSMUST00000192591	ENSMUSG00000104452	Ighv8-8	10.4232	Upregulated	2.3e-11	immunoglobulin heavy variable 8-8 [Source: MGI Symbol; Acc: MGI: 3815333]
ENSMUST00000095342	ENSMUSG00000041538	H2-Ob	3.57424	Upregulated	2.32e-11	histocompatibility 2, O region beta locus [Source: MGI Symbol; Acc: MGI: 95925]
ENSMUST00000115728	ENSMUSG00000024349	Tmem173	2.12501	Upregulated	2.32e-11	transmembrane protein 173 [Source: MGI Symbol; Acc: MGI: 1919762]
ENSMUST00000171621	ENSMUSG00000046688	Tifa	1.62985	Upregulated	2.34e-11	TRAF-interacting protein with forkhead-associated domain [Source: MGI Symbol; Acc: MGI: 2182965]
ENSMUST00000169754	ENSMUSG00000026288	Inpp5d	1.81418	Upregulated	2.44e-11	inositol polyphosphate-5-phosphatase D [Source: MGI Symbol; Acc: MGI: 107357]
ENSMUST00000173016	ENSMUSG00000060550	H2-Q7	8.03991	Upregulated	2.51e-11	histocompatibility 2, Q region locus 7 [Source: MGI Symbol; Acc: MGI: 95936]
ENSMUST00000196634	ENSMUSG00000105096	Gbp10	6.73097	Upregulated	2.58e-11	guanylate-binding protein 10 [Source: MGI Symbol; Acc: MGI: 4359647]
ENSMUST00000112231	ENSMUSG00000048120	Entpd1	1.61671	Upregulated	2.69e-11	ectonucleoside triphosphate diphosphohydrolase 1 [Source: MGI Symbol; Acc: MGI: 102805]
ENSMUST00000103320	ENSMUSG00000095771	Igkv14-111	10.443	Upregulated	2.7e-11	immunoglobulin kappa variable 14-111 [Source: MGI Symbol; Acc: MGI: 4439863]
ENSMUST00000074805	ENSMUSG00000056888	Glipr1	3.38576	Upregulated	2.86e-11	GLI pathogenesis-related 1 (glioma) [Source: MGI Symbol; Acc: MGI: 1920940]
ENSMUST00000103317	ENSMUSG00000094335	Igkv1-117	11.673	Upregulated	2.88e-11	immunoglobulin kappa variable 1-117 [Source: MGI Symbol; Acc: MGI: 4439721]
ENSMUST00000188804	ENSMUSG00000090272	Mndal	3.59344	Upregulated	3.06e-11	myeloid nuclear differentiation antigen like [Source: MGI Symbol; Acc: MGI: 3780953]
ENSMUST00000041633	ENSMUSG00000037321	Tap1	9.21134	Upregulated	3.27e-11	transporter 1, ATP-binding cassette, sub-family B (MDR/TAP) [Source: MGI Symbol; Acc: MGI: 98483]
ENSMUST00000165096	ENSMUSG00000030681	Mvp	1.56322	Upregulated	3.34e-11	major vault protein [Source: MGI Symbol; Acc: MGI: 1925638]
ENSMUST00000219260	ENSMUSG00000035673	Sbno2	1.55666	Upregulated	4.03e-11	strawberry notch 2 [Source: MGI Symbol; Acc: MGI: 2448490]
ENSMUST00000085835	ENSMUSG00000037337	Map4k1	2.17014	Upregulated	4.09e-11	mitogen-activated protein kinase kinase kinase kinase 1 [Source: MGI Symbol; Acc: MGI: 1346882]
ENSMUST00000080932	ENSMUSG00000053158	Fes	2.16548	Upregulated	4.27e-11	feline sarcoma oncogene [Source: MGI Symbol; Acc: MGI: 95514]
ENSMUST00000103396	ENSMUSG00000094117	Igkv3-12	10.5982	Upregulated	4.31e-11	immunoglobulin kappa variable 3-12 [Source: MGI Symbol; Acc: MGI: 1330815]
ENSMUST00000140842	ENSMUSG00000040483	Xaf1	3.98561	Upregulated	4.4e-11	XIAP associated factor 1 [Source: MGI Symbol; Acc: MGI: 3772572]
ENSMUST00000105342	ENSMUSG00000020167	Tcf3	1.94094	Upregulated	5.27e-11	transcription factor 3 [Source: MGI Symbol; Acc: MGI: 98510]
ENSMUST00000076046	ENSMUSG00000059326	Csf2ra	1.94304	Upregulated	5.37e-11	colony stimulating factor 2 receptor, alpha, low-affinity (granulocyte-macrophage) [Source: MGI Symbol; Acc: MGI: 1339754]
ENSMUST00000232958	ENSMUSG00000117239	Gpr31c	4.69049	Upregulated	5.54e-11	G protein-coupled receptor 31, D17Leh66c region [Source: MGI Symbol; Acc: MGI: 1354371]
ENSMUST00000065433	ENSMUSG00000018654	Ikzf1	2.83995	Upregulated	5.74e-11	IKAROS family zinc finger 1 [Source: MGI Symbol; Acc: MGI: 1342540]
ENSMUST00000074248	ENSMUSG00000059013	Sh2d3c	2.0616	Upregulated	5.78e-11	SH2 domain containing 3C [Source: MGI Symbol; Acc: MGI: 1351631]
ENSMUST00000033617	ENSMUSG00000031264	Btk	2.64099	Upregulated	6.35e-11	Bruton agammaglobulinemia tyrosine kinase [Source: MGI Symbol; Acc: MGI: 88216]
ENSMUST00000103330	ENSMUSG00000096490	Igkv10-94	9.3799	Upregulated	6.45e-11	immunoglobulin kappa variable 10-94 [Source: MGI Symbol; Acc: MGI: 3646140]
ENSMUST00000108125	ENSMUSG00000030577	Cd22	9.09164	Upregulated	6.99e-11	CD22 antigen [Source: MGI Symbol; Acc: MGI: 88322]
ENSMUST00000039484	ENSMUSG00000039981	Zc3h12d	5.33101	Upregulated	7.66e-11	zinc finger CCCH type containing 12D [Source: MGI Symbol; Acc: MGI: 3045313]
ENSMUST00000098758	ENSMUSG00000074342	I830077J02Rik	2.7192	Upregulated	8.86e-11	RIKEN cDNA I830077J02 gene [Source: MGI Symbol; Acc: MGI: 3588284]
ENSMUST00000168783	ENSMUSG00000026288	Inpp5d	2.17251	Upregulated	8.94e-11	inositol polyphosphate-5-phosphatase D [Source: MGI Symbol; Acc: MGI: 107357]
ENSMUST00000137903	ENSMUSG00000040296	Ddx58	2.47646	Upregulated	9.19e-11	DEAD (Asp-Glu-Ala-Asp) box polypeptide 58 [Source: MGI Symbol; Acc: MGI: 2442858]
ENSMUST00000214160	ENSMUSG00000043310	Olfr571	2.03103	Upregulated	9.59e-11	olfactory receptor 571 [Source: MGI Symbol; Acc: MGI: 3030405]
ENSMUST00000103339	ENSMUSG00000076538	Igkv13-84	11.6556	Upregulated	9.69e-11	immunoglobulin kappa chain variable 13-84 [Source: MGI Symbol; Acc: MGI: 96514]
ENSMUST00000022746	ENSMUSG00000022146	Osmr	1.81369	Upregulated	9.75e-11	oncostatin M receptor [Source: MGI Symbol; Acc: MGI: 1330819]
ENSMUST00000095412	ENSMUSG00000030149	Klrk1	9.19608	Upregulated	1.01e-10	killer cell lectin-like receptor subfamily K, member 1 [Source: MGI Symbol; Acc: MGI: 1196250]
ENSMUST00000066427	ENSMUSG00000026222	Sp100	2.7331	Upregulated	1.04e-10	nuclear antigen Sp100 [Source: MGI Symbol; Acc: MGI: 109561]
ENSMUST00000153665	ENSMUSG00000025877	Hk3	9.04735	Upregulated	1.06e-10	hexokinase 3 [Source: MGI Symbol; Acc: MGI: 2670962]
ENSMUST00000038099	ENSMUSG00000038037	Socs1	3.7048	Upregulated	1.07e-10	suppressor of cytokine signaling 1 [Source: MGI Symbol; Acc: MGI: 1354910]
ENSMUST00000013851	ENSMUSG00000013707	Tnfaip8l2	2.48585	Upregulated	1.1e-10	tumor necrosis factor, alpha-induced protein 8-like 2 [Source: MGI Symbol; Acc: MGI: 1917019]
ENSMUST00000034602	ENSMUSG00000032094	Cd3d	7.82275	Upregulated	1.18e-10	CD3 antigen, delta polypeptide [Source: MGI Symbol; Acc: MGI: 88331]
ENSMUST00000209035	ENSMUSG00000051735	Rinl	9.57937	Upregulated	1.22e-10	Ras and Rab interactor-like [Source: MGI Symbol; Acc: MGI: 2444024]
ENSMUST00000144064	ENSMUSG00000029561	Oasl2	5.23839	Upregulated	1.32e-10	2'-5' oligoadenylate synthetase-like 2 [Source: MGI Symbol; Acc: MGI: 1344390]
ENSMUST00000019974	ENSMUSG00000019832	Rab32	2.36227	Upregulated	1.43e-10	RAB32, member RAS oncogene family [Source: MGI Symbol; Acc: MGI: 1915094]
ENSMUST00000035009	ENSMUSG00000032436	Cmtm7	1.93012	Upregulated	1.44e-10	CKLF-like MARVEL transmembrane domain containing 7 [Source: MGI Symbol; Acc: MGI: 2447166]
ENSMUST00000042610	ENSMUSG00000073490	Ifi207	4.27543	Upregulated	1.54e-10	interferon activated gene 207 [Source: MGI Symbol; Acc: MGI: 2138302]
ENSMUST00000132641	ENSMUSG00000026222	Sp100	2.79249	Upregulated	1.67e-10	nuclear antigen Sp100 [Source: MGI Symbol; Acc: MGI: 109561]
ENSMUST00000018963	ENSMUSG00000018819	Lsp1	6.00062	Upregulated	1.77e-10	lymphocyte specific 1 [Source: MGI Symbol; Acc: MGI: 96832]
ENSMUST00000056614	ENSMUSG00000050232	Cxcr3	8.71377	Upregulated	1.77e-10	chemokine (C-X-C motif) receptor 3 [Source: MGI Symbol; Acc: MGI: 1277207]
ENSMUST00000086400	ENSMUSG00000055541	Lair1	2.18094	Upregulated	1.83e-10	leukocyte-associated Ig-like receptor 1 [Source: MGI Symbol; Acc: MGI: 105492]
ENSMUST00000188251	ENSMUSG00000023341	Mx2	2.8956	Upregulated	2.09e-10	MX dynamin-like GTPase 2 [Source: MGI Symbol; Acc: MGI: 97244]
ENSMUST00000145680	ENSMUSG00000002325	Irf9	2.44088	Upregulated	2.11e-10	interferon regulatory factor 9 [Source: MGI Symbol; Acc: MGI: 107587]
ENSMUST00000075072	ENSMUSG00000021886	Gpr65	5.20713	Upregulated	2.23e-10	G-protein coupled receptor 65 [Source: MGI Symbol; Acc: MGI: 108031]
ENSMUST00000130139	ENSMUSG00000057143	Trim12c	2.7932	Upregulated	2.29e-10	tripartite motif-containing 12C [Source: MGI Symbol; Acc: MGI: 4821183]
ENSMUST00000193855	ENSMUSG00000096410	Ighv1-19	9.40923	Upregulated	2.3e-10	immunoglobulin heavy variable V1-19 [Source: MGI Symbol; Acc: MGI: 4439779]
ENSMUST00000236757	ENSMUSG00000061232	H2-K1	4.11258	Upregulated	2.52e-10	histocompatibility 2, K1, K region [Source: MGI Symbol; Acc: MGI: 95904]
ENSMUST00000004392	ENSMUSG00000029771	Irf5	2.04515	Upregulated	2.57e-10	interferon regulatory factor 5 [Source: MGI Symbol; Acc: MGI: 1350924]
ENSMUST00000164073	ENSMUSG00000067149	Jchain	4.58291	Upregulated	2.66e-10	immunoglobulin joining chain [Source: MGI Symbol; Acc: MGI: 96493]
ENSMUST00000131327	ENSMUSG00000001750	Tcirg1	2.24576	Upregulated	2.74e-10	T cell, immune regulator 1, ATPase, H+ transporting, lysosomal V0 protein A3 [Source: MGI Symbol; Acc: MGI: 1350931]
ENSMUST00000034414	ENSMUSG00000031938	4931406C07Rik	8.88146	Upregulated	2.78e-10	RIKEN cDNA 4931406C07 gene [Source: MGI Symbol; Acc: MGI: 1918234]
ENSMUST00000023147	ENSMUSG00000022504	Ciita	6.9869	Upregulated	2.81e-10	class II transactivator [Source: MGI Symbol; Acc: MGI: 108445]
ENSMUST00000089465	ENSMUSG00000050014	Apol10b	5.30584	Upregulated	2.81e-10	apolipoprotein L 10B [Source: MGI Symbol; Acc: MGI: 3043522]
ENSMUST00000166442	ENSMUSG00000079491	H2-T10	3.05496	Upregulated	2.81e-10	histocompatibility 2, T region locus 10 [Source: MGI Symbol; Acc: MGI: 95942]
ENSMUST00000068569	ENSMUSG00000089929	Bcl2a1b	4.45881	Upregulated	2.86e-10	B cell leukemia/lymphoma 2 related protein A1b [Source: MGI Symbol; Acc: MGI: 1278326]
ENSMUST00000189347	ENSMUSG00000026104	Stat1	9.47946	Upregulated	3.05e-10	signal transducer and activator of transcription 1 [Source: MGI Symbol; Acc: MGI: 103063]
ENSMUST00000040622	ENSMUSG00000036362	P2ry13	1.68396	Upregulated	3.16e-10	purinergic receptor P2Y, G-protein coupled 13 [Source: MGI Symbol; Acc: MGI: 1921441]
ENSMUST00000199578	ENSMUSG00000105504	Gbp5	4.21002	Upregulated	3.19e-10	guanylate binding protein 5 [Source: MGI Symbol; Acc: MGI: 2429943]
ENSMUST00000081776	ENSMUSG00000057346	Apol9a	8.90938	Upregulated	3.22e-10	apolipoprotein L 9a [Source: MGI Symbol; Acc: MGI: 3606001]
ENSMUST00000131950	ENSMUSG00000070034	Sp110	5.65617	Upregulated	3.68e-10	Sp110 nuclear body protein [Source: MGI Symbol; Acc: MGI: 1923364]
ENSMUST00000060174	ENSMUSG00000048779	P2ry6	2.02793	Upregulated	3.7e-10	pyrimidinergic receptor P2Y, G-protein coupled, 6 [Source: MGI Symbol; Acc: MGI: 2673874]
ENSMUST00000056097	ENSMUSG00000049109	Themis	8.89297	Upregulated	3.73e-10	thymocyte selection associated [Source: MGI Symbol; Acc: MGI: 2443552]
ENSMUST00000115421	ENSMUSG00000012428	Steap4	4.30571	Upregulated	4.39e-10	STEAP family member 4 [Source: MGI Symbol; Acc: MGI: 1923560]
ENSMUST00000201176	ENSMUSG00000034855	Cxcl10	8.9141	Upregulated	4.6e-10	chemokine (C-X-C motif) ligand 10 [Source: MGI Symbol; Acc: MGI: 1352450]
ENSMUST00000107682	ENSMUSG00000056498	Tmem154	3.48769	Upregulated	4.91e-10	transmembrane protein 154 [Source: MGI Symbol; Acc: MGI: 2444725]
ENSMUST00000103444	ENSMUSG00000095612	Ighv5-4	11.8079	Upregulated	5.02e-10	immunoglobulin heavy variable 5-4 [Source: MGI Symbol; Acc: MGI: 4439895]
ENSMUST00000192264	ENSMUSG00000095210	Ighv5-9-1	8.89194	Upregulated	5.79e-10	immunoglobulin heavy variable 5-9-1 [Source: MGI Symbol; Acc: MGI: 4439810]
ENSMUST00000113161	ENSMUSG00000024663	Rab3il1	9.07462	Upregulated	5.8e-10	RAB3A interacting protein (rabin3)-like 1 [Source: MGI Symbol; Acc: MGI: 1922010]
ENSMUST00000114846	ENSMUSG00000026773	Pfkfb3	1.72651	Upregulated	6e-10	6-phosphofructo-2-kinase/fructose-2,6-biphosphatase 3 [Source: MGI Symbol; Acc: MGI: 2181202]
ENSMUST00000032396	ENSMUSG00000030263	Lrmp	2.27949	Upregulated	6.08e-10	lymphoid-restricted membrane protein [Source: MGI Symbol; Acc: MGI: 108424]
ENSMUST00000067975	ENSMUSG00000078945	Naip2	5.00065	Upregulated	6.37e-10	NLR family, apoptosis inhibitory protein 2 [Source: MGI Symbol; Acc: MGI: 1298226]
ENSMUST00000088468	ENSMUSG00000043832	Clec4a3	3.22868	Upregulated	6.43e-10	C-type lectin domain family 4, member a3 [Source: MGI Symbol; Acc: MGI: 1920399]
ENSMUST00000131802	ENSMUSG00000021998	Lcp1	2.58834	Upregulated	7.01e-10	lymphocyte cytosolic protein 1 [Source: MGI Symbol; Acc: MGI: 104808]
ENSMUST00000229389	ENSMUSG00000116379	LT629154.5	2.86543	Upregulated	7.22e-10	---
ENSMUST00000177039	ENSMUSG00000032596	Uba7	9.18726	Upregulated	7.24e-10	ubiquitin-like modifier activating enzyme 7 [Source: MGI Symbol; Acc: MGI: 1349462]
ENSMUST00000106222	ENSMUSG00000028268	Gbp3	4.04857	Upregulated	7.28e-10	guanylate binding protein 3 [Source: MGI Symbol; Acc: MGI: 1926263]
ENSMUST00000183301	ENSMUSG00000026395	Ptprc	8.73496	Upregulated	8.27e-10	protein tyrosine phosphatase, receptor type, C [Source: MGI Symbol; Acc: MGI: 97810]
ENSMUST00000226593	ENSMUSG00000022637	Cblb	8.91742	Upregulated	8.42e-10	Casitas B-lineage lymphoma b [Source: MGI Symbol; Acc: MGI: 2146430]
ENSMUST00000147175	ENSMUSG00000012889	Podnl1	4.50897	Upregulated	8.62e-10	podocan-like 1 [Source: MGI Symbol; Acc: MGI: 2685352]
ENSMUST00000050562	ENSMUSG00000050370	Ch25h	3.86965	Upregulated	8.67e-10	cholesterol 25-hydroxylase [Source: MGI Symbol; Acc: MGI: 1333869]
ENSMUST00000032270	ENSMUSG00000030167	Klrc1	8.8041	Upregulated	8.79e-10	killer cell lectin-like receptor subfamily C, member 1 [Source: MGI Symbol; Acc: MGI: 1336161]
ENSMUST00000237228	ENSMUSG00000096727	Psmb9	9.0085	Upregulated	8.87e-10	proteasome (prosome, macropain) subunit, beta type 9 (large multifunctional peptidase 2) [Source: MGI Symbol; Acc: MGI: 1346526]
ENSMUST00000103749	ENSMUSG00000076937	Iglc2	8.76013	Upregulated	9.17e-10	immunoglobulin lambda constant 2 [Source: MGI Symbol; Acc: MGI: 99547]
ENSMUST00000021011	ENSMUSG00000035373	Ccl7	6.42752	Upregulated	9.5e-10	chemokine (C-C motif) ligand 7 [Source: MGI Symbol; Acc: MGI: 99512]
ENSMUST00000030121	ENSMUSG00000028413	B4galt1	1.68866	Upregulated	9.86e-10	UDP-GalbetaGlcNAc beta 1,4- galactosyltransferase, polypeptide 1 [Source: MGI: Symbol;AccMGI
ENSMUST00000105527	ENSMUSG00000019850	Tnfaip3	8.78505	Upregulated	1.01e-09	tumor necrosis factor, alpha-induced protein 3 [Source: MGI Symbol; Acc: MGI: 1196377]
ENSMUST00000001327	ENSMUSG00000001281	Itgb7	3.67755	Upregulated	1.17e-09	integrin beta 7 [Source: MGI Symbol; Acc: MGI: 96616]
ENSMUST00000123555	ENSMUSG00000023249	Parp3	1.91129	Upregulated	1.18e-09	poly (ADP-ribose) polymerase family, member 3 [Source: MGI Symbol; Acc: MGI: 1891258]
ENSMUST00000049124	ENSMUSG00000038527	C1rl	3.02489	Upregulated	1.2e-09	complement component 1, r subcomponent-like [Source: MGI Symbol; Acc: MGI: 2660692]
ENSMUST00000139333	ENSMUSG00000002346	Slc25a42	8.85451	Upregulated	1.22e-09	solute carrier family 25, member 42 [Source: MGI Symbol; Acc: MGI: 1920345]
ENSMUST00000219511	ENSMUSG00000040345	Arhgap9	6.67791	Upregulated	1.3e-09	Rho GTPase activating protein 9 [Source: MGI Symbol; Acc: MGI: 2143764]
ENSMUST00000093152	ENSMUSG00000069892	9930111J21Rik2	4.58842	Upregulated	1.31e-09	RIKEN cDNA 9930111J21 gene 2 [Source: MGI Symbol; Acc: MGI: 3711310]
ENSMUST00000101316	ENSMUSG00000054520	Sh3bp2	9.21314	Upregulated	1.32e-09	SH3-domain binding protein 2 [Source: MGI Symbol; Acc: MGI: 1346349]
ENSMUST00000103521	ENSMUSG00000094198	Ighv1-50	9.06352	Upregulated	1.33e-09	immunoglobulin heavy variable 1-50 [Source: MGI Symbol; Acc: MGI: 4439753]
ENSMUST00000085679	ENSMUSG00000029622	Arpc1b	1.56485	Upregulated	1.42e-09	actin related protein 2/3 complex, subunit 1B [Source: MGI Symbol; Acc: MGI: 1343142]
ENSMUST00000032336	ENSMUSG00000030214	Plbd1	4.95029	Upregulated	1.47e-09	phospholipase B domain containing 1 [Source: MGI Symbol; Acc: MGI: 1914107]
ENSMUST00000193893	ENSMUSG00000094694	Ighv1-9	8.99835	Upregulated	1.47e-09	immunoglobulin heavy variable V1-9 [Source: MGI Symbol; Acc: MGI: 4439621]
ENSMUST00000219053	ENSMUSG00000112023	Lilr4b	7.68556	Upregulated	1.65e-09	leukocyte immunoglobulin-like receptor, subfamily B, member 4B [Source: MGI Symbol; Acc: MGI: 102702]
ENSMUST00000024866	ENSMUSG00000024066	Xdh	2.17019	Upregulated	1.69e-09	xanthine dehydrogenase [Source: MGI Symbol; Acc: MGI: 98973]
ENSMUST00000025831	ENSMUSG00000052085	Dock8	1.84616	Upregulated	1.73e-09	dedicator of cytokinesis 8 [Source: MGI Symbol; Acc: MGI: 1921396]
ENSMUST00000003017	ENSMUSG00000029925	Tbxas1	2.37532	Upregulated	1.81e-09	thromboxane A synthase 1, platelet [Source: MGI Symbol; Acc: MGI: 98497]
ENSMUST00000027165	ENSMUSG00000026012	Cd28	4.72651	Upregulated	1.89e-09	CD28 antigen [Source: MGI Symbol; Acc: MGI: 88327]
ENSMUST00000045173	ENSMUSG00000035493	Tgfbi	2.77301	Upregulated	1.9e-09	transforming growth factor, beta induced [Source: MGI Symbol; Acc: MGI: 99959]
ENSMUST00000230146	ENSMUSG00000022504	Ciita	8.70139	Upregulated	1.94e-09	class II transactivator [Source: MGI Symbol; Acc: MGI: 108445]
ENSMUST00000103486	ENSMUSG00000076677	Ighv6-3	8.78647	Upregulated	1.95e-09	immunoglobulin heavy variable 6-3 [Source: MGI Symbol; Acc: MGI: 4439854]
ENSMUST00000196768	ENSMUSG00000096632	Igkv9-124	9.50437	Upregulated	1.99e-09	immunoglobulin kappa chain variable 9-124 [Source: MGI Symbol; Acc: MGI: 3646892]
ENSMUST00000038212	ENSMUSG00000042385	Gzmk	8.97597	Upregulated	2.06e-09	granzyme K [Source: MGI Symbol; Acc: MGI: 1298232]
ENSMUST00000103357	ENSMUSG00000076556	Igkv4-57	9.65213	Upregulated	2.07e-09	immunoglobulin kappa variable 4-57 [Source: MGI Symbol; Acc: MGI: 2685035]
ENSMUST00000197272	ENSMUSG00000076580	Igkv8-27	9.33079	Upregulated	2.08e-09	immunoglobulin kappa chain variable 8-27 [Source: MGI Symbol; Acc: MGI: 4439868]
ENSMUST00000001187	ENSMUSG00000029994	Anxa4	1.50517	Upregulated	2.12e-09	annexin A4 [Source: MGI Symbol; Acc: MGI: 88030]
ENSMUST00000081869	ENSMUSG00000059555	Tor4a	1.76873	Upregulated	2.15e-09	torsin family 4, member A [Source: MGI Symbol; Acc: MGI: 2442720]
ENSMUST00000021729	ENSMUSG00000021298	Gpr132	7.50692	Upregulated	2.31e-09	G protein-coupled receptor 132 [Source: MGI Symbol; Acc: MGI: 1890220]
ENSMUST00000197560	ENSMUSG00000076598	Igkv3-7	9.26403	Upregulated	2.33e-09	immunoglobulin kappa variable 3-7 [Source: MGI Symbol; Acc: MGI: 1330852]
ENSMUST00000029709	ENSMUSG00000028071	Sh2d2a	6.68083	Upregulated	2.42e-09	SH2 domain containing 2A [Source: MGI Symbol; Acc: MGI: 1351596]
ENSMUST00000059857	ENSMUSG00000051735	Rinl	2.6671	Upregulated	2.44e-09	Ras and Rab interactor-like [Source: MGI Symbol; Acc: MGI: 2444024]
ENSMUST00000195706	ENSMUSG00000076666	Ighv14-4	9.86038	Upregulated	2.49e-09	immunoglobulin heavy variable 14-4 [Source: MGI Symbol; Acc: MGI: 4439765]
ENSMUST00000161781	ENSMUSG00000029925	Tbxas1	4.3199	Upregulated	2.59e-09	thromboxane A synthase 1, platelet [Source: MGI Symbol; Acc: MGI: 98497]
ENSMUST00000195469	ENSMUSG00000095416	Ighv1-12	8.98742	Upregulated	2.89e-09	immunoglobulin heavy variable V1-12 [Source: MGI Symbol; Acc: MGI: 3646284]
ENSMUST00000191803	ENSMUSG00000096499	Ighv1-5	9.52768	Upregulated	2.93e-09	immunoglobulin heavy variable V1-5 [Source: MGI Symbol; Acc: MGI: 3704121]
ENSMUST00000105967	ENSMUSG00000018819	Lsp1	8.90844	Upregulated	3.01e-09	lymphocyte specific 1 [Source: MGI Symbol; Acc: MGI: 96832]
ENSMUST00000117399	ENSMUSG00000031207	Msn	1.69877	Upregulated	3.24e-09	moesin [Source: MGI Symbol; Acc: MGI: 97167]
ENSMUST00000105505	ENSMUSG00000019813	Cep57l1	8.63768	Upregulated	3.5e-09	centrosomal protein 57-like 1 [Source: MGI Symbol; Acc: MGI: 1915511]
ENSMUST00000183287	ENSMUSG00000074151	Nlrc5	7.28938	Upregulated	3.66e-09	NLR family, CARD domain containing 5 [Source: MGI Symbol; Acc: MGI: 3612191]
ENSMUST00000119315	ENSMUSG00000047867	Gimap6	3.34418	Upregulated	3.68e-09	GTPase, IMAP family member 6 [Source: MGI Symbol; Acc: MGI: 1918876]
ENSMUST00000187864	ENSMUSG00000022584	Ly6c2	1.88207	Upregulated	3.78e-09	lymphocyte antigen 6 complex, locus C2 [Source: MGI Symbol; Acc: MGI: 3712069]
ENSMUST00000106561	ENSMUSG00000047798	Cd300lf	9.30333	Upregulated	4.02e-09	CD300 molecule like family member F [Source: MGI Symbol; Acc: MGI: 2442359]
ENSMUST00000106069	ENSMUSG00000025473	Adam8	8.83399	Upregulated	4.06e-09	a disintegrin and metallopeptidase domain 8 [Source: MGI Symbol; Acc: MGI: 107825]
ENSMUST00000114466	ENSMUSG00000029822	Osbpl3	8.74004	Upregulated	4.24e-09	oxysterol binding protein-like 3 [Source: MGI Symbol; Acc: MGI: 1918970]
ENSMUST00000043722	ENSMUSG00000033880	Lgals3bp	2.36853	Upregulated	4.43e-09	lectin, galactoside-binding, soluble, 3 binding protein [Source: MGI Symbol; Acc: MGI: 99554]
ENSMUST00000059206	ENSMUSG00000032322	Pstpip1	2.39642	Upregulated	4.7e-09	proline-serine-threonine phosphatase-interacting protein 1 [Source: MGI Symbol; Acc: MGI: 1321396]
ENSMUST00000146800	ENSMUSG00000024013	Fgd2	2.83293	Upregulated	4.85e-09	FYVE, RhoGEF and PH domain containing 2 [Source: MGI Symbol; Acc: MGI: 1347084]
ENSMUST00000020668	ENSMUSG00000020399	Havcr2	2.06877	Upregulated	4.95e-09	hepatitis A virus cellular receptor 2 [Source: MGI Symbol; Acc: MGI: 2159682]
ENSMUST00000147151	ENSMUSG00000046879	Irgm1	3.59325	Upregulated	5.09e-09	immunity-related GTPase family M member 1 [Source: MGI Symbol; Acc: MGI: 107567]
ENSMUST00000103029	ENSMUSG00000020806	Rhbdf2	2.36022	Upregulated	5.52e-09	rhomboid 5 homolog 2 [Source: MGI Symbol; Acc: MGI: 2442473]
ENSMUST00000103365	ENSMUSG00000076564	Igkv12-46	9.20224	Upregulated	5.57e-09	immunoglobulin kappa variable 12-46 [Source: MGI Symbol; Acc: MGI: 4439773]
ENSMUST00000184550	ENSMUSG00000028163	Nfkb1	8.84737	Upregulated	5.57e-09	nuclear factor of kappa light polypeptide gene enhancer in B cells 1, p105 [Source: MGI Symbol; Acc: MGI: 97312]
ENSMUST00000097335	ENSMUSG00000073402	Gm8909	5.0074	Upregulated	5.67e-09	predicted gene 8909 [Source: MGI Symbol; Acc: MGI: 3704134]
ENSMUST00000103459	ENSMUSG00000095571	Ighv5-17	9.34471	Upregulated	6.41e-09	immunoglobulin heavy variable 5-17 [Source: MGI Symbol; Acc: MGI: 4439533]
ENSMUST00000030179	ENSMUSG00000028459	Cd72	3.47	Upregulated	6.56e-09	CD72 antigen [Source: MGI Symbol; Acc: MGI: 88345]
ENSMUST00000081491	ENSMUSG00000032690	Oas2	8.91325	Upregulated	6.95e-09	2'-5' oligoadenylate synthetase 2 [Source: MGI Symbol; Acc: MGI: 2180852]
ENSMUST00000048372	ENSMUSG00000036944	Tmem71	4.72423	Upregulated	7.11e-09	transmembrane protein 71 [Source: MGI Symbol; Acc: MGI: 2146049]
ENSMUST00000023336	ENSMUSG00000022657	Cd96	5.05702	Upregulated	7.22e-09	CD96 antigen [Source: MGI Symbol; Acc: MGI: 1934368]
ENSMUST00000103401	ENSMUSG00000096715	Igkv3-4	11.5206	Upregulated	7.31e-09	immunoglobulin kappa variable 3-4 [Source: MGI Symbol; Acc: MGI: 1330855]
ENSMUST00000230395	ENSMUSG00000022504	Ciita	5.83379	Upregulated	7.37e-09	class II transactivator [Source: MGI Symbol; Acc: MGI: 108445]
ENSMUST00000098060	ENSMUSG00000030766	Arhgap17	8.70014	Upregulated	7.53e-09	Rho GTPase activating protein 17 [Source: MGI Symbol; Acc: MGI: 1917747]
ENSMUST00000099673	ENSMUSG00000005087	Cd44	2.42413	Upregulated	7.84e-09	CD44 antigen [Source: MGI Symbol; Acc: MGI: 88338]
ENSMUST00000023074	ENSMUSG00000022439	Parvg	2.0755	Upregulated	8.04e-09	parvin, gamma [Source: MGI Symbol; Acc: MGI: 2158329]
ENSMUST00000103526	ENSMUSG00000095589	Ighv1-55	8.74204	Upregulated	8.08e-09	immunoglobulin heavy variable 1-55 [Source: MGI Symbol; Acc: MGI: 4439716]
ENSMUST00000198646	ENSMUSG00000095863	Ighv1-67	9.03961	Upregulated	8.08e-09	immunoglobulin heavy variable V1-67 [Source: MGI Symbol; Acc: MGI: 3645228]
ENSMUST00000077902	ENSMUSG00000020932	Gfap	1.5997	Upregulated	8.26e-09	glial fibrillary acidic protein [Source: MGI Symbol; Acc: MGI: 95697]
ENSMUST00000020017	ENSMUSG00000019866	Crybg1	1.96937	Upregulated	8.46e-09	crystallin beta-gamma domain containing 1 [Source: MGI Symbol; Acc: MGI: 109544]
ENSMUST00000076700	ENSMUSG00000018654	Ikzf1	2.10079	Upregulated	8.72e-09	IKAROS family zinc finger 1 [Source: MGI Symbol; Acc: MGI: 1342540]
ENSMUST00000172960	ENSMUSG00000024338	Psmb8	6.19631	Upregulated	9.26e-09	proteasome (prosome, macropain) subunit, beta type 8 (large multifunctional peptidase 7) [Source: MGI Symbol; Acc: MGI: 1346527]
ENSMUST00000199160	ENSMUSG00000076552	Igkv4-61	9.02069	Upregulated	9.52e-09	immunoglobulin kappa chain variable 4-61 [Source: MGI Symbol; Acc: MGI: 4439819]
ENSMUST00000026571	ENSMUSG00000025498	Irf7	2.90953	Upregulated	9.58e-09	interferon regulatory factor 7 [Source: MGI Symbol; Acc: MGI: 1859212]
ENSMUST00000092671	ENSMUSG00000004040	Stat3	2.34991	Upregulated	9.82e-09	signal transducer and activator of transcription 3 [Source: MGI Symbol; Acc: MGI: 103038]
ENSMUST00000034231	ENSMUSG00000031779	Ccl22	4.12485	Upregulated	1e-08	chemokine (C-C motif) ligand 22 [Source: MGI Symbol; Acc: MGI: 1306779]
ENSMUST00000142060	ENSMUSG00000028268	Gbp3	8.47576	Upregulated	1.01e-08	guanylate binding protein 3 [Source: MGI Symbol; Acc: MGI: 1926263]
ENSMUST00000110835	ENSMUSG00000036461	Elf1	2.28634	Upregulated	1.04e-08	E74-like factor 1 [Source: MGI Symbol; Acc: MGI: 107180]
ENSMUST00000055918	ENSMUSG00000049103	Ccr2	8.7473	Upregulated	1.08e-08	chemokine (C-C motif) receptor 2 [Source: MGI Symbol; Acc: MGI: 106185]
ENSMUST00000114212	ENSMUSG00000079543	Igkv13-85	9.31409	Upregulated	1.11e-08	immunoglobulin kappa chain variable 13-85 [Source: MGI Symbol; Acc: MGI: 4439827]
ENSMUST00000053375	ENSMUSG00000050921	P2ry10	8.51347	Upregulated	1.14e-08	purinergic receptor P2Y, G-protein coupled 10 [Source: MGI Symbol; Acc: MGI: 1926076]
ENSMUST00000103010	ENSMUSG00000042228	Lyn	2.8077	Upregulated	1.28e-08	LYN proto-oncogene, Src family tyrosine kinase [Source: MGI Symbol; Acc: MGI: 96892]
ENSMUST00000108496	ENSMUSG00000001918	Slc1a5	2.01671	Upregulated	1.35e-08	solute carrier family 1 (neutral amino acid transporter), member 5 [Source: MGI Symbol; Acc: MGI: 105305]
ENSMUST00000055475	ENSMUSG00000050350	Gpr18	5.44481	Upregulated	1.38e-08	G protein-coupled receptor 18 [Source: MGI Symbol; Acc: MGI: 107859]
ENSMUST00000236719	ENSMUSG00000040247	Tbc1d10c	8.38205	Upregulated	1.4e-08	TBC1 domain family, member 10c [Source: MGI Symbol; Acc: MGI: 1922072]
ENSMUST00000038244	ENSMUSG00000034786	Gpsm3	1.76171	Upregulated	1.4e-08	G-protein signalling modulator 3 (AGS3-like, C. elegans) [Source: MGI Symbol; Acc: MGI: 2146785]
ENSMUST00000169295	ENSMUSG00000051998	Lax1	4.41654	Upregulated	1.45e-08	lymphocyte transmembrane adaptor 1 [Source: MGI Symbol; Acc: MGI: 2443362]
ENSMUST00000078451	ENSMUSG00000058818	Pirb	2.41092	Upregulated	1.5e-08	paired Ig-like receptor B [Source: MGI Symbol; Acc: MGI: 894311]
ENSMUST00000237106	ENSMUSG00000024338	Psmb8	5.86035	Upregulated	1.52e-08	proteasome (prosome, macropain) subunit, beta type 8 (large multifunctional peptidase 7) [Source: MGI Symbol; Acc: MGI: 1346527]
ENSMUST00000074570	ENSMUSG00000061577	Adgrg5	8.91115	Upregulated	1.63e-08	adhesion G protein-coupled receptor G5 [Source: MGI Symbol; Acc: MGI: 2685955]
ENSMUST00000174025	ENSMUSG00000090556	Olfr753-ps1	8.42284	Upregulated	1.64e-08	olfactory receptor 753, pseudogene 1 [Source: MGI Symbol; Acc: MGI: 3030587]
ENSMUST00000021784	ENSMUSG00000021356	Irf4	6.78815	Upregulated	1.65e-08	interferon regulatory factor 4 [Source: MGI Symbol; Acc: MGI: 1096873]
ENSMUST00000031986	ENSMUSG00000029923	Rab19	4.39166	Upregulated	1.76e-08	RAB19, member RAS oncogene family [Source: MGI Symbol; Acc: MGI: 103292]
ENSMUST00000021283	ENSMUSG00000020901	Pik3r5	1.89835	Upregulated	1.9e-08	phosphoinositide-3-kinase regulatory subunit 5 [Source: MGI Symbol; Acc: MGI: 2443588]
ENSMUST00000102794	ENSMUSG00000035778	Ggta1	2.70264	Upregulated	1.91e-08	glycoprotein galactosyltransferase alpha 1, 3 [Source: MGI Symbol; Acc: MGI: 95704]
ENSMUST00000203083	ENSMUSG00000064262	Gimap8	3.55553	Upregulated	1.91e-08	GTPase, IMAP family member 8 [Source: MGI Symbol; Acc: MGI: 2685303]
ENSMUST00000141188	ENSMUSG00000044811	Cd300c2	2.71237	Upregulated	1.95e-08	CD300C molecule 2 [Source: MGI Symbol; Acc: MGI: 2153249]
ENSMUST00000103322	ENSMUSG00000105606	Igkv2-109	9.48814	Upregulated	2.08e-08	immunoglobulin kappa variable 2-109 [Source: MGI Symbol; Acc: MGI: 3642626]
ENSMUST00000067218	ENSMUSG00000023249	Parp3	2.34209	Upregulated	2.13e-08	poly (ADP-ribose) polymerase family, member 3 [Source: MGI Symbol; Acc: MGI: 1891258]
ENSMUST00000196839	ENSMUSG00000076526	Igkv12-98	8.76256	Upregulated	2.14e-08	immunoglobulin kappa variable 12-98 [Source: MGI Symbol; Acc: MGI: 4439560]
ENSMUST00000131176	ENSMUSG00000087150	BC064078	1.67067	Upregulated	2.15e-08	cDNA sequence BC064078 [Source: MGI Symbol; Acc: MGI: 3040692]
ENSMUST00000194738	ENSMUSG00000095079	Igha	8.36822	Upregulated	2.16e-08	immunoglobulin heavy constant alpha [Source: MGI Symbol; Acc: MGI: 96444]
ENSMUST00000103323	ENSMUSG00000076522	Igkv16-104	9.07998	Upregulated	2.17e-08	immunoglobulin kappa variable 16-104 [Source: MGI Symbol; Acc: MGI: 2685913]
ENSMUST00000112586	ENSMUSG00000040613	Apobec1	3.73928	Upregulated	2.19e-08	apolipoprotein B mRNA editing enzyme, catalytic polypeptide 1 [Source: MGI Symbol; Acc: MGI: 103298]
ENSMUST00000130822	ENSMUSG00000035208	Slfn8	4.71328	Upregulated	2.3e-08	schlafen 8 [Source: MGI Symbol; Acc: MGI: 2672859]
ENSMUST00000100962	ENSMUSG00000079363	Gbp4	6.14743	Upregulated	2.63e-08	guanylate binding protein 4 [Source: MGI Symbol; Acc: MGI: 97072]
ENSMUST00000161809	ENSMUSG00000066861	Oas1g	4.47709	Upregulated	2.64e-08	2'-5' oligoadenylate synthetase 1G [Source: MGI Symbol; Acc: MGI: 97429]
ENSMUST00000130736	ENSMUSG00000021948	Prkcd	1.71098	Upregulated	2.74e-08	protein kinase C, delta [Source: MGI Symbol; Acc: MGI: 97598]
ENSMUST00000190496	ENSMUSG00000034595	Ppp1r18	1.82211	Upregulated	2.74e-08	protein phosphatase 1, regulatory subunit 18 [Source: MGI Symbol; Acc: MGI: 1923698]
ENSMUST00000173944	ENSMUSG00000036594	H2-Aa	6.18323	Upregulated	2.74e-08	histocompatibility 2, class II antigen A, alpha [Source: MGI Symbol; Acc: MGI: 95895]
ENSMUST00000197799	ENSMUSG00000079363	Gbp4	8.31298	Upregulated	2.81e-08	guanylate binding protein 4 [Source: MGI Symbol; Acc: MGI: 97072]
ENSMUST00000184149	ENSMUSG00000099241	Gm18852	4.82474	Upregulated	3.13e-08	predicted gene, 18852 [Source: MGI Symbol; Acc: MGI: 5011037]
ENSMUST00000195884	ENSMUSG00000096805	Ighv9-1	8.25682	Upregulated	3.27e-08	immunoglobulin heavy variable 9-1 [Source: MGI Symbol; Acc: MGI: 4439911]
ENSMUST00000047936	ENSMUSG00000042190	Cmklr1	1.92577	Upregulated	3.38e-08	chemokine-like receptor 1 [Source: MGI Symbol; Acc: MGI: 109603]
ENSMUST00000166694	ENSMUSG00000022586	Ly6i	8.29498	Upregulated	3.47e-08	lymphocyte antigen 6 complex, locus I [Source: MGI Symbol; Acc: MGI: 1888480]
ENSMUST00000161754	ENSMUSG00000068245	Phf11d	4.12127	Upregulated	4.01e-08	PHD finger protein 11D [Source: MGI Symbol; Acc: MGI: 1277133]
ENSMUST00000103134	ENSMUSG00000037944	Ccr7	5.3515	Upregulated	4.34e-08	chemokine (C-C motif) receptor 7 [Source: MGI Symbol; Acc: MGI: 103011]
ENSMUST00000106162	ENSMUSG00000028859	Csf3r	2.09637	Upregulated	4.39e-08	colony stimulating factor 3 receptor (granulocyte) [Source: MGI Symbol; Acc: MGI: 1339755]
ENSMUST00000019074	ENSMUSG00000018930	Ccl4	6.23362	Upregulated	4.53e-08	chemokine (C-C motif) ligand 4 [Source: MGI Symbol; Acc: MGI: 98261]
ENSMUST00000103348	ENSMUSG00000076547	Igkv4-70	8.91136	Upregulated	4.56e-08	immunoglobulin kappa chain variable 4-70 [Source: MGI Symbol; Acc: MGI: 2686348]
ENSMUST00000035092	ENSMUSG00000032508	Myd88	1.6533	Upregulated	4.67e-08	myeloid differentiation primary response gene 88 [Source: MGI Symbol; Acc: MGI: 108005]
ENSMUST00000170941	ENSMUSG00000071068	Treml2	3.20523	Upregulated	4.88e-08	triggering receptor expressed on myeloid cells-like 2 [Source: MGI Symbol; Acc: MGI: 2147038]
ENSMUST00000037165	ENSMUSG00000034041	Lyl1	2.20972	Upregulated	4.9e-08	lymphoblastomic leukemia 1 [Source: MGI Symbol; Acc: MGI: 96891]
ENSMUST00000054279	ENSMUSG00000026222	Sp100	3.86024	Upregulated	4.95e-08	nuclear antigen Sp100 [Source: MGI Symbol; Acc: MGI: 109561]
ENSMUST00000161684	ENSMUSG00000009687	Fxyd5	1.84595	Upregulated	5.04e-08	FXYD domain-containing ion transport regulator 5 [Source: MGI Symbol; Acc: MGI: 1201785]
ENSMUST00000031850	ENSMUSG00000029826	Zc3hav1	2.40408	Upregulated	5.4e-08	zinc finger CCCH type, antiviral 1 [Source: MGI Symbol; Acc: MGI: 1926031]
ENSMUST00000034478	ENSMUSG00000031995	St14	2.91164	Upregulated	5.51e-08	suppression of tumorigenicity 14 (colon carcinoma) [Source: MGI Symbol; Acc: MGI: 1338881]
ENSMUST00000196599	ENSMUSG00000096594	Igkv8-19	9.34036	Upregulated	5.55e-08	immunoglobulin kappa variable 8-19 [Source: MGI Symbol; Acc: MGI: 1330844]
ENSMUST00000018610	ENSMUSG00000020826	Nos2	5.52571	Upregulated	5.68e-08	nitric oxide synthase 2, inducible [Source: MGI Symbol; Acc: MGI: 97361]
ENSMUST00000032258	ENSMUSG00000030155	Clec2e	4.53094	Upregulated	5.72e-08	C-type lectin domain family 2, member e [Source: MGI Symbol; Acc: MGI: 3028921]
ENSMUST00000216233	ENSMUSG00000083161	Gm11427	4.19288	Upregulated	6.25e-08	predicted gene 11427 [Source: MGI Symbol; Acc: MGI: 3651774]
ENSMUST00000075062	ENSMUSG00000064109	Hcst	4.28791	Upregulated	6.33e-08	hematopoietic cell signal transducer [Source: MGI Symbol; Acc: MGI: 1344360]
ENSMUST00000004850	ENSMUSG00000004730	Adgre1	4.51536	Upregulated	6.49e-08	adhesion G protein-coupled receptor E1 [Source: MGI Symbol; Acc: MGI: 106912]
ENSMUST00000103551	ENSMUSG00000094940	Ighv1-84	9.07017	Upregulated	6.5e-08	immunoglobulin heavy variable 1-84 [Source: MGI Symbol; Acc: MGI: 3644235]
ENSMUST00000199371	ENSMUSG00000029468	P2rx7	8.17462	Upregulated	7.59e-08	purinergic receptor P2X, ligand-gated ion channel, 7 [Source: MGI Symbol; Acc: MGI: 1339957]
ENSMUST00000163377	ENSMUSG00000064030	Pym1	2.25689	Upregulated	7.62e-08	PYM homolog 1, exon junction complex associated factor [Source: MGI Symbol; Acc: MGI: 1925678]
ENSMUST00000155281	ENSMUSG00000039501	Znfx1	8.22697	Upregulated	7.69e-08	zinc finger, NFX1-type containing 1 [Source: MGI Symbol; Acc: MGI: 2138982]
ENSMUST00000021794	ENSMUSG00000021365	Nedd9	5.20778	Upregulated	7.85e-08	neural precursor cell expressed, developmentally down-regulated gene 9 [Source: MGI Symbol; Acc: MGI: 97302]
ENSMUST00000040128	ENSMUSG00000060131	Atp8b4	5.29475	Upregulated	8.03e-08	ATPase, class I, type 8B, member 4 [Source: MGI Symbol; Acc: MGI: 1859664]
ENSMUST00000203506	ENSMUSG00000029798	Herc6	2.86315	Upregulated	8.24e-08	hect domain and RLD 6 [Source: MGI Symbol; Acc: MGI: 1914388]
ENSMUST00000071130	ENSMUSG00000060063	Alox5ap	1.92936	Upregulated	8.33e-08	arachidonate 5-lipoxygenase activating protein [Source: MGI Symbol; Acc: MGI: 107505]
ENSMUST00000122025	ENSMUSG00000082976	Gm15056	8.44224	Upregulated	8.33e-08	predicted gene 15056 [Source: MGI Symbol; Acc: MGI: 3705859]
ENSMUST00000107926	ENSMUSG00000028459	Cd72	8.52772	Upregulated	8.74e-08	CD72 antigen [Source: MGI Symbol; Acc: MGI: 88345]
ENSMUST00000103302	ENSMUSG00000076501	Igkv2-137	9.04829	Upregulated	8.97e-08	immunoglobulin kappa chain variable 2-137 [Source: MGI Symbol; Acc: MGI: 4439879]
ENSMUST00000060747	ENSMUSG00000052271	Bhlha15	4.38591	Upregulated	9.48e-08	basic helix-loop-helix family, member a15 [Source: MGI Symbol; Acc: MGI: 891976]
ENSMUST00000103450	ENSMUSG00000095429	Ighv5-12	8.4919	Upregulated	1.06e-07	immunoglobulin heavy variable 5-12 [Source: MGI Symbol; Acc: MGI: 4439516]
ENSMUST00000220142	ENSMUSG00000040033	Stat2	3.41099	Upregulated	1.08e-07	signal transducer and activator of transcription 2 [Source: MGI Symbol; Acc: MGI: 103039]
ENSMUST00000098485	ENSMUSG00000102037	Bcl2a1a	7.80459	Upregulated	1.21e-07	B cell leukemia/lymphoma 2 related protein A1a [Source: MGI Symbol; Acc: MGI: 102687]
ENSMUST00000103394	ENSMUSG00000096844	Igkv6-14	7.87279	Upregulated	1.23e-07	immunoglobulin kappa variable 6-14 [Source: MGI Symbol; Acc: MGI: 1330830]
ENSMUST00000046897	ENSMUSG00000039853	Trim14	3.08022	Upregulated	1.28e-07	tripartite motif-containing 14 [Source: MGI Symbol; Acc: MGI: 1921985]
ENSMUST00000238179	ENSMUSG00000024610	Cd74	8.46166	Upregulated	1.36e-07	CD74 antigen (invariant polypeptide of major histocompatibility complex, class II antigen-associated) [Source: MGI Symbol; Acc: MGI: 96534]
ENSMUST00000193220	ENSMUSG00000102942	Ighv1-33	8.13036	Upregulated	1.45e-07	immunoglobulin heavy variable 1-33 [Source: MGI Symbol; Acc: MGI: 4439617]
ENSMUST00000029935	ENSMUSG00000028268	Gbp3	8.37762	Upregulated	1.53e-07	guanylate binding protein 3 [Source: MGI Symbol; Acc: MGI: 1926263]
ENSMUST00000213815	ENSMUSG00000001348	Acp5	8.13592	Upregulated	1.57e-07	acid phosphatase 5, tartrate resistant [Source: MGI Symbol; Acc: MGI: 87883]
ENSMUST00000231176	ENSMUSG00000018008	Cyth4	2.5058	Upregulated	1.63e-07	cytohesin 4 [Source: MGI Symbol; Acc: MGI: 2441702]
ENSMUST00000204036	ENSMUSG00000039264	Gimap3	7.90147	Upregulated	1.63e-07	GTPase, IMAP family member 3 [Source: MGI Symbol; Acc: MGI: 1932723]
ENSMUST00000029170	ENSMUSG00000027641	Rbl1	1.64549	Upregulated	1.77e-07	RB transcriptional corepressor like 1 [Source: MGI Symbol; Acc: MGI: 103300]
ENSMUST00000086353	ENSMUSG00000040528	Milr1	8.09307	Upregulated	1.77e-07	mast cell immunoglobulin like receptor 1 [Source: MGI Symbol; Acc: MGI: 2685731]
ENSMUST00000065335	ENSMUSG00000053101	Gpr141	5.28562	Upregulated	1.82e-07	G protein-coupled receptor 141 [Source: MGI Symbol; Acc: MGI: 2672983]
ENSMUST00000062307	ENSMUSG00000044703	Phf11a	4.98241	Upregulated	1.84e-07	PHD finger protein 11A [Source: MGI Symbol; Acc: MGI: 1918441]
ENSMUST00000062315	ENSMUSG00000051498	Tlr6	2.12422	Upregulated	1.92e-07	toll-like receptor 6 [Source: MGI Symbol; Acc: MGI: 1341296]
ENSMUST00000103552	ENSMUSG00000096150	Ighv1-85	8.01937	Upregulated	1.94e-07	immunoglobulin heavy variable 1-85 [Source: MGI Symbol; Acc: MGI: 3645723]
ENSMUST00000023673	ENSMUSG00000022952	Runx1	2.28569	Upregulated	1.97e-07	runt related transcription factor 1 [Source: MGI Symbol; Acc: MGI: 99852]
ENSMUST00000103467	ENSMUSG00000095583	Ighv14-2	8.84071	Upregulated	1.97e-07	immunoglobulin heavy variable 14-2 [Source: MGI Symbol; Acc: MGI: 4439607]
ENSMUST00000097649	ENSMUSG00000026305	Lrrfip1	2.12798	Upregulated	2.07e-07	leucine rich repeat (in FLII) interacting protein 1 [Source: MGI Symbol; Acc: MGI: 1342770]
ENSMUST00000005907	ENSMUSG00000005763	Cd247	5.9183	Upregulated	2.08e-07	CD247 antigen [Source: MGI Symbol; Acc: MGI: 88334]
ENSMUST00000027489	ENSMUSG00000026271	Gpr35	8.29198	Upregulated	2.08e-07	G protein-coupled receptor 35 [Source: MGI Symbol; Acc: MGI: 1929509]
ENSMUST00000050360	ENSMUSG00000036353	P2ry12	3.48907	Upregulated	2.13e-07	purinergic receptor P2Y, G-protein coupled 12 [Source: MGI Symbol; Acc: MGI: 1918089]
ENSMUST00000179322	ENSMUSG00000093938	Evi2b	4.57918	Upregulated	2.18e-07	ecotropic viral integration site 2b [Source: MGI Symbol; Acc: MGI: 1890682]
ENSMUST00000103443	ENSMUSG00000096464	Ighv2-2	9.07381	Upregulated	2.28e-07	immunoglobulin heavy variable 2-2 [Source: MGI Symbol; Acc: MGI: 4439894]
ENSMUST00000032259	ENSMUSG00000030156	Cd69	7.72409	Upregulated	2.28e-07	CD69 antigen [Source: MGI Symbol; Acc: MGI: 88343]
ENSMUST00000060484	ENSMUSG00000049037	Clec4a1	3.85229	Upregulated	2.33e-07	C-type lectin domain family 4, member a1 [Source: MGI Symbol; Acc: MGI: 3036291]
ENSMUST00000168841	ENSMUSG00000049103	Ccr2	6.76742	Upregulated	2.42e-07	chemokine (C-C motif) receptor 2 [Source: MGI Symbol; Acc: MGI: 106185]
ENSMUST00000200454	ENSMUSG00000076536	Igkv4-86	8.08841	Upregulated	2.45e-07	immunoglobulin kappa variable 4-86 [Source: MGI Symbol; Acc: MGI: 2685305]
ENSMUST00000219388	ENSMUSG00000112148	Lilrb4a	5.77438	Upregulated	2.54e-07	leukocyte immunoglobulin-like receptor, subfamily B, member 4A [Source: MGI Symbol; Acc: MGI: 102701]
ENSMUST00000195638	ENSMUSG00000102952	Ighv1-25	8.61381	Upregulated	2.57e-07	immunoglobulin heavy variable 1-25 [Source: MGI Symbol; Acc: MGI: 3648295]
ENSMUST00000103388	ENSMUSG00000076587	Igkv6-20	8.74239	Upregulated	2.58e-07	immunoglobulin kappa variable 6-20 [Source: MGI Symbol; Acc: MGI: 1330836]
ENSMUST00000235891	ENSMUSG00000004054	Map3k11	8.00442	Upregulated	2.63e-07	mitogen-activated protein kinase kinase kinase 11 [Source: MGI Symbol; Acc: MGI: 1346880]
ENSMUST00000024791	ENSMUSG00000023992	Trem2	1.78019	Upregulated	2.64e-07	triggering receptor expressed on myeloid cells 2 [Source: MGI Symbol; Acc: MGI: 1913150]
ENSMUST00000196449	ENSMUSG00000027962	Vcam1	2.48565	Upregulated	2.65e-07	vascular cell adhesion molecule 1 [Source: MGI Symbol; Acc: MGI: 98926]
ENSMUST00000113237	ENSMUSG00000023992	Trem2	2.12727	Upregulated	2.67e-07	triggering receptor expressed on myeloid cells 2 [Source: MGI Symbol; Acc: MGI: 1913150]
ENSMUST00000021757	ENSMUSG00000021322	Aoah	4.85965	Upregulated	2.69e-07	acyloxyacyl hydrolase [Source: MGI Symbol; Acc: MGI: 1350928]
ENSMUST00000171330	ENSMUSG00000015314	Slamf6	5.00582	Upregulated	2.76e-07	SLAM family member 6 [Source: MGI Symbol; Acc: MGI: 1353620]
ENSMUST00000106023	ENSMUSG00000025498	Irf7	3.42614	Upregulated	2.77e-07	interferon regulatory factor 7 [Source: MGI Symbol; Acc: MGI: 1859212]
ENSMUST00000219375	ENSMUSG00000037202	Prf1	7.61163	Upregulated	2.99e-07	perforin 1 (pore forming protein) [Source: MGI Symbol; Acc: MGI: 97551]
ENSMUST00000219151	ENSMUSG00000112023	Lilr4b	8.15178	Upregulated	3.08e-07	leukocyte immunoglobulin-like receptor, subfamily B, member 4B [Source: MGI Symbol; Acc: MGI: 102702]
ENSMUST00000048096	ENSMUSG00000039005	Tlr4	1.5831	Upregulated	3.12e-07	toll-like receptor 4 [Source: MGI Symbol; Acc: MGI: 96824]
ENSMUST00000016231	ENSMUSG00000016087	Fli1	1.68972	Upregulated	3.21e-07	Friend leukemia integration 1 [Source: MGI Symbol; Acc: MGI: 95554]
ENSMUST00000088355	ENSMUSG00000022483	Col2a1	8.05923	Upregulated	3.22e-07	collagen, type II, alpha 1 [Source: MGI Symbol; Acc: MGI: 88452]
ENSMUST00000036370	ENSMUSG00000033450	Tagap	1.50574	Upregulated	3.26e-07	T cell activation Rho GTPase activating protein [Source: MGI Symbol; Acc: MGI: 3615484]
ENSMUST00000103336	ENSMUSG00000076535	Igkv1-88	8.93039	Upregulated	3.28e-07	immunoglobulin kappa chain variable 1-88 [Source: MGI Symbol; Acc: MGI: 4439828]
ENSMUST00000227175	ENSMUSG00000022148	Fyb	3.3286	Upregulated	3.37e-07	FYN binding protein [Source: MGI Symbol; Acc: MGI: 1346327]
ENSMUST00000142135	ENSMUSG00000056290	Ms4a4b	7.9167	Upregulated	3.67e-07	membrane-spanning 4-domains, subfamily A, member 4B [Source: MGI Symbol; Acc: MGI: 1913083]
ENSMUST00000118068	ENSMUSG00000081665	Gm15922	6.9651	Upregulated	3.72e-07	predicted gene 15922 [Source: MGI Symbol; Acc: MGI: 3802148]
ENSMUST00000120592	ENSMUSG00000005716	Pvalb	7.99349	Upregulated	3.73e-07	parvalbumin [Source: MGI Symbol; Acc: MGI: 97821]
ENSMUST00000189336	ENSMUSG00000026104	Stat1	4.86474	Upregulated	3.78e-07	signal transducer and activator of transcription 1 [Source: MGI Symbol; Acc: MGI: 103063]
ENSMUST00000086338	ENSMUSG00000066850	Vmn1r65	3.24197	Upregulated	4.2e-07	vomeronasal 1 receptor 65 [Source: MGI Symbol; Acc: MGI: 3033475]
ENSMUST00000142951	ENSMUSG00000030091	Nup210	8.22497	Upregulated	4.47e-07	nucleoporin 210 [Source: MGI Symbol; Acc: MGI: 1859555]
ENSMUST00000209679	ENSMUSG00000030966	Trim21	4.26037	Upregulated	4.58e-07	tripartite motif-containing 21 [Source: MGI Symbol; Acc: MGI: 106657]
ENSMUST00000205428	ENSMUSG00000054342	Kcnn4	3.15279	Upregulated	4.74e-07	potassium intermediate/small conductance calcium-activated channel, subfamily N, member 4 [Source: MGI Symbol; Acc: MGI: 1277957]
ENSMUST00000052835	ENSMUSG00000050493	Fam167b	2.64998	Upregulated	4.78e-07	family with sequence similarity 167, member B [Source: MGI Symbol; Acc: MGI: 2668032]
ENSMUST00000106242	ENSMUSG00000030786	Itgam	1.98129	Upregulated	4.85e-07	integrin alpha M [Source: MGI Symbol; Acc: MGI: 96607]
ENSMUST00000014290	ENSMUSG00000026786	Apbb1ip	1.78459	Upregulated	4.97e-07	amyloid beta (A4) precursor protein-binding, family B, member 1 interacting protein [Source: MGI Symbol; Acc: MGI: 1861354]
ENSMUST00000159587	ENSMUSG00000024677	Ms4a6b	7.97083	Upregulated	5.11e-07	membrane-spanning 4-domains, subfamily A, member 6B [Source: MGI Symbol; Acc: MGI: 1917024]
ENSMUST00000120432	ENSMUSG00000012519	Mlkl	4.90377	Upregulated	5.37e-07	mixed lineage kinase domain-like [Source: MGI Symbol; Acc: MGI: 1921818]
ENSMUST00000167498	ENSMUSG00000091549	Gm6548	2.19123	Upregulated	5.72e-07	predicted gene 6548 [Source: MGI Symbol; Acc: MGI: 3644071]
ENSMUST00000123019	ENSMUSG00000057137	Tmem140	2.48562	Upregulated	5.93e-07	transmembrane protein 140 [Source: MGI Symbol; Acc: MGI: 1915737]
ENSMUST00000205594	ENSMUSG00000030793	Pycard	3.87917	Upregulated	5.95e-07	PYD and CARD domain containing [Source: MGI Symbol; Acc: MGI: 1931465]
ENSMUST00000160425	ENSMUSG00000068245	Phf11d	4.45406	Upregulated	5.96e-07	PHD finger protein 11D [Source: MGI Symbol; Acc: MGI: 1277133]
ENSMUST00000234838	ENSMUSG00000024013	Fgd2	2.60789	Upregulated	6.09e-07	FYVE, RhoGEF and PH domain containing 2 [Source: MGI Symbol; Acc: MGI: 1347084]
ENSMUST00000225029	ENSMUSG00000094796	BC147527	4.39664	Upregulated	6.22e-07	cDNA sequence BC147527 [Source: MGI Symbol; Acc: MGI: 4840510]
ENSMUST00000027015	ENSMUSG00000025888	Casp1	2.31614	Upregulated	6.26e-07	caspase 1 [Source: MGI Symbol; Acc: MGI: 96544]
ENSMUST00000188214	ENSMUSG00000022584	Ly6c2	6.74472	Upregulated	6.4e-07	lymphocyte antigen 6 complex, locus C2 [Source: MGI Symbol; Acc: MGI: 3712069]
ENSMUST00000095157	ENSMUSG00000068245	Phf11d	3.54099	Upregulated	6.54e-07	PHD finger protein 11D [Source: MGI Symbol; Acc: MGI: 1277133]
ENSMUST00000101237	ENSMUSG00000029082	Bst1	3.06397	Upregulated	6.54e-07	bone marrow stromal cell antigen 1 [Source: MGI Symbol; Acc: MGI: 105370]
ENSMUST00000236643	ENSMUSG00000073421	H2-Ab1	7.63059	Upregulated	6.67e-07	histocompatibility 2, class II antigen A, beta 1 [Source: MGI Symbol; Acc: MGI: 103070]
ENSMUST00000135461	ENSMUSG00000039699	Batf2	7.84675	Upregulated	6.77e-07	basic leucine zipper transcription factor, ATF-like 2 [Source: MGI Symbol; Acc: MGI: 1921731]
ENSMUST00000060315	ENSMUSG00000056144	Trim34a	3.48809	Upregulated	6.83e-07	tripartite motif-containing 34A [Source: MGI Symbol; Acc: MGI: 2137359]
ENSMUST00000192554	ENSMUSG00000095204	Ighv1-52	8.94154	Upregulated	7e-07	immunoglobulin heavy variable 1-52 [Source: MGI Symbol; Acc: MGI: 4439752]
ENSMUST00000156742	ENSMUSG00000028581	Laptm5	2.34599	Upregulated	7.54e-07	lysosomal-associated protein transmembrane 5 [Source: MGI Symbol; Acc: MGI: 108046]
ENSMUST00000036362	ENSMUSG00000040751	Lat2	4.981	Upregulated	7.63e-07	linker for activation of T cells family, member 2 [Source: MGI Symbol; Acc: MGI: 1926479]
ENSMUST00000137458	ENSMUSG00000052142	Rasal3	8.09206	Upregulated	7.64e-07	RAS protein activator like 3 [Source: MGI Symbol; Acc: MGI: 2444128]
ENSMUST00000015460	ENSMUSG00000015316	Slamf1	4.92398	Upregulated	7.86e-07	signaling lymphocytic activation molecule family member 1 [Source: MGI Symbol; Acc: MGI: 1351314]
ENSMUST00000024810	ENSMUSG00000024013	Fgd2	1.99044	Upregulated	7.92e-07	FYVE, RhoGEF and PH domain containing 2 [Source: MGI Symbol; Acc: MGI: 1347084]
ENSMUST00000152242	ENSMUSG00000056290	Ms4a4b	6.69926	Upregulated	7.93e-07	membrane-spanning 4-domains, subfamily A, member 4B [Source: MGI Symbol; Acc: MGI: 1913083]
ENSMUST00000058429	ENSMUSG00000044701	Il27	7.85056	Upregulated	8.07e-07	interleukin 27 [Source: MGI Symbol; Acc: MGI: 2384409]
ENSMUST00000103510	ENSMUSG00000094546	Ighv1-26	8.11113	Upregulated	8.6e-07	immunoglobulin heavy variable 1-26 [Source: MGI Symbol; Acc: MGI: 4439641]
ENSMUST00000169017	ENSMUSG00000059498	Fcgr3	2.64341	Upregulated	8.6e-07	Fc receptor, IgG, low affinity III [Source: MGI Symbol; Acc: MGI: 95500]
ENSMUST00000103316	ENSMUSG00000094872	Igkv9-120	8.0794	Upregulated	8.65e-07	immunoglobulin kappa chain variable 9-120 [Source: MGI Symbol; Acc: MGI: 3647784]
ENSMUST00000098966	ENSMUSG00000004568	Arhgef18	8.39373	Upregulated	8.79e-07	rho/rac guanine nucleotide exchange factor (GEF) 18 [Source: MGI Symbol; Acc: MGI: 2142567]
ENSMUST00000072602	ENSMUSG00000064267	Hvcn1	3.02058	Upregulated	8.83e-07	hydrogen voltage-gated channel 1 [Source: MGI Symbol; Acc: MGI: 1921346]
ENSMUST00000132340	ENSMUSG00000023992	Trem2	2.14481	Upregulated	8.96e-07	triggering receptor expressed on myeloid cells 2 [Source: MGI Symbol; Acc: MGI: 1913150]
ENSMUST00000239236	ENSMUSG00000118607	AC147806.2	5.96463	Upregulated	9.05e-07	component of Sp100-rs-like [Source: NCBI gene; Acc101055758]
ENSMUST00000196587	ENSMUSG00000094124	Ighv1-74	8.01337	Upregulated	9.27e-07	immunoglobulin heavy variable V1-74 [Source: MGI Symbol; Acc: MGI: 4439634]
ENSMUST00000032239	ENSMUSG00000030142	Clec4e	8.24535	Upregulated	9.39e-07	C-type lectin domain family 4, member e [Source: MGI Symbol; Acc: MGI: 1861232]
ENSMUST00000118593	ENSMUSG00000014599	Csf1	2.39171	Upregulated	9.7e-07	colony stimulating factor 1 (macrophage) [Source: MGI Symbol; Acc: MGI: 1339753]
ENSMUST00000051995	ENSMUSG00000031805	Jak3	2.39252	Upregulated	1.08e-06	Janus kinase 3 [Source: MGI Symbol; Acc: MGI: 99928]
ENSMUST00000027291	ENSMUSG00000026117	Zap70	1.84094	Upregulated	1.08e-06	zeta-chain (TCR) associated protein kinase [Source: MGI Symbol; Acc: MGI: 99613]
ENSMUST00000235450	ENSMUSG00000040247	Tbc1d10c	3.07333	Upregulated	1.08e-06	TBC1 domain family, member 10c [Source: MGI Symbol; Acc: MGI: 1922072]
ENSMUST00000125792	ENSMUSG00000001750	Tcirg1	2.17407	Upregulated	1.1e-06	T cell, immune regulator 1, ATPase, H+ transporting, lysosomal V0 protein A3 [Source: MGI Symbol; Acc: MGI: 1350931]
ENSMUST00000151620	ENSMUSG00000042345	Ubash3a	7.92521	Upregulated	1.21e-06	ubiquitin associated and SH3 domain containing, A [Source: MGI Symbol; Acc: MGI: 1926074]
ENSMUST00000117301	ENSMUSG00000003534	Ddr1	8.03223	Upregulated	1.22e-06	discoidin domain receptor family, member 1 [Source: MGI Symbol; Acc: MGI: 99216]
ENSMUST00000192414	ENSMUSG00000073489	Ifi204	5.07	Upregulated	1.23e-06	interferon activated gene 204 [Source: MGI Symbol; Acc: MGI: 96429]
ENSMUST00000003910	ENSMUSG00000003812	Dnase2a	1.93101	Upregulated	1.25e-06	deoxyribonuclease II alpha [Source: MGI Symbol; Acc: MGI: 1329019]
ENSMUST00000011623	ENSMUSG00000002668	Dennd1c	3.0754	Upregulated	1.28e-06	DENN/MADD domain containing 1C [Source: MGI Symbol; Acc: MGI: 1918035]
ENSMUST00000103515	ENSMUSG00000095130	Ighv1-39	7.99769	Upregulated	1.31e-06	immunoglobulin heavy variable 1-39 [Source: MGI Symbol; Acc: MGI: 4439888]
ENSMUST00000039581	ENSMUSG00000034947	Tmem106a	2.84118	Upregulated	1.33e-06	transmembrane protein 106A [Source: MGI Symbol; Acc: MGI: 1922056]
ENSMUST00000162746	ENSMUSG00000026580	Selp	6.59368	Upregulated	1.38e-06	selectin, platelet [Source: MGI Symbol; Acc: MGI: 98280]
ENSMUST00000206846	ENSMUSG00000030748	Il4ra	1.78403	Upregulated	1.43e-06	interleukin 4 receptor, alpha [Source: MGI Symbol; Acc: MGI: 105367]
ENSMUST00000068031	ENSMUSG00000020914	Top2a	2.68465	Upregulated	1.44e-06	topoisomerase (DNA) II alpha [Source: MGI Symbol; Acc: MGI: 98790]
ENSMUST00000195707	ENSMUSG00000096498	Ighv2-5	8.17884	Upregulated	1.48e-06	immunoglobulin heavy variable 2-5 [Source: MGI Symbol; Acc: MGI: 4439517]
ENSMUST00000049614	ENSMUSG00000043740	B430306N03Rik	3.66518	Upregulated	1.48e-06	RIKEN cDNA B430306N03 gene [Source: MGI Symbol; Acc: MGI: 2443478]
ENSMUST00000209844	ENSMUSG00000070427	Il18bp	3.46141	Upregulated	1.48e-06	interleukin 18 binding protein [Source: MGI Symbol; Acc: MGI: 1333800]
ENSMUST00000078223	ENSMUSG00000064262	Gimap8	1.91552	Upregulated	1.5e-06	GTPase, IMAP family member 8 [Source: MGI Symbol; Acc: MGI: 2685303]
ENSMUST00000152834	ENSMUSG00000030560	Ctsc	7.98733	Upregulated	1.51e-06	cathepsin C [Source: MGI Symbol; Acc: MGI: 109553]
ENSMUST00000209079	ENSMUSG00000069874	Irgm2	5.68569	Upregulated	1.51e-06	immunity-related GTPase family M member 2 [Source: MGI Symbol; Acc: MGI: 1926262]
ENSMUST00000106562	ENSMUSG00000047798	Cd300lf	3.61592	Upregulated	1.6e-06	CD300 molecule like family member F [Source: MGI Symbol; Acc: MGI: 2442359]
ENSMUST00000160565	ENSMUSG00000037849	Ifi206	7.87853	Upregulated	1.65e-06	interferon activated gene 206 [Source: MGI Symbol; Acc: MGI: 3646410]
ENSMUST00000041982	ENSMUSG00000037548	H2-DMb2	6.46245	Upregulated	1.66e-06	histocompatibility 2, class II, locus Mb2 [Source: MGI Symbol; Acc: MGI: 95923]
ENSMUST00000169652	ENSMUSG00000049625	Tifab	2.28062	Upregulated	1.7e-06	TRAF-interacting protein with forkhead-associated domain, family member B [Source: MGI Symbol; Acc: MGI: 2385852]
ENSMUST00000178857	ENSMUSG00000096727	Psmb9	7.71111	Upregulated	1.71e-06	proteasome (prosome, macropain) subunit, beta type 9 (large multifunctional peptidase 2) [Source: MGI Symbol; Acc: MGI: 1346526]
ENSMUST00000153104	ENSMUSG00000036896	C1qc	5.10647	Upregulated	1.78e-06	complement component 1, q subcomponent, C chain [Source: MGI Symbol; Acc: MGI: 88225]
ENSMUST00000199839	ENSMUSG00000043953	Ccrl2	2.68852	Upregulated	1.86e-06	chemokine (C-C motif) receptor-like 2 [Source: MGI Symbol; Acc: MGI: 1920904]
ENSMUST00000217643	ENSMUSG00000001348	Acp5	8.04853	Upregulated	1.86e-06	acid phosphatase 5, tartrate resistant [Source: MGI Symbol; Acc: MGI: 87883]
ENSMUST00000211542	ENSMUSG00000110206	Flt3l	2.38435	Upregulated	1.9e-06	FMS-like tyrosine kinase 3 ligand [Source: MGI Symbol; Acc: MGI: 95560]
ENSMUST00000156158	ENSMUSG00000042726	Trafd1	1.73793	Upregulated	1.93e-06	TRAF type zinc finger domain containing 1 [Source: MGI Symbol; Acc: MGI: 1923551]
ENSMUST00000127238	ENSMUSG00000001588	Acap1	3.49966	Upregulated	2e-06	ArfGAP with coiled-coil, ankyrin repeat and PH domains 1 [Source: MGI Symbol; Acc: MGI: 2388270]
ENSMUST00000190651	ENSMUSG00000090272	Mndal	3.22976	Upregulated	2.01e-06	myeloid nuclear differentiation antigen like [Source: MGI Symbol; Acc: MGI: 3780953]
ENSMUST00000219029	ENSMUSG00000112148	Lilrb4a	5.72235	Upregulated	2.14e-06	leukocyte immunoglobulin-like receptor, subfamily B, member 4A [Source: MGI Symbol; Acc: MGI: 102701]
ENSMUST00000201533	ENSMUSG00000029204	Rhoh	2.18139	Upregulated	2.2e-06	ras homolog family member H [Source: MGI Symbol; Acc: MGI: 1921984]
ENSMUST00000112908	ENSMUSG00000035273	Hpse	8.13167	Upregulated	2.26e-06	heparanase [Source: MGI Symbol; Acc: MGI: 1343124]
ENSMUST00000067532	ENSMUSG00000024672	Ms4a7	3.6151	Upregulated	2.3e-06	membrane-spanning 4-domains, subfamily A, member 7 [Source: MGI Symbol; Acc: MGI: 1918846]
ENSMUST00000096862	ENSMUSG00000079800	AC125149.3	7.44977	Upregulated	2.33e-06	---
ENSMUST00000168015	ENSMUSG00000002227	Mov10	1.67683	Upregulated	2.34e-06	Mov10 RISC complex RNA helicase [Source: MGI Symbol; Acc: MGI: 97054]
ENSMUST00000095923	ENSMUSG00000021880	Rnase6	4.06936	Upregulated	2.41e-06	ribonuclease, RNase A family, 6 [Source: MGI Symbol; Acc: MGI: 1925666]
ENSMUST00000195325	ENSMUSG00000102524	Ighv1-2	7.59684	Upregulated	2.44e-06	immunoglobulin heavy variable 1-2 [Source: MGI Symbol; Acc: MGI: 4439924]
ENSMUST00000090406	ENSMUSG00000070501	Ifi214	7.20587	Upregulated	2.56e-06	interferon activated gene 214 [Source: MGI Symbol; Acc: MGI: 3584522]
ENSMUST00000112705	ENSMUSG00000026946	Nmi	1.74743	Upregulated	2.75e-06	N-myc (and STAT) interactor [Source: MGI Symbol; Acc: MGI: 1928368]
ENSMUST00000173510	ENSMUSG00000024399	Ltb	6.44638	Upregulated	2.78e-06	lymphotoxin B [Source: MGI Symbol; Acc: MGI: 104796]
ENSMUST00000109549	ENSMUSG00000027639	Samhd1	1.79125	Upregulated	2.82e-06	SAM domain and HD domain, 1 [Source: MGI Symbol; Acc: MGI: 1927468]
ENSMUST00000054368	ENSMUSG00000090019	Gimap1	1.78397	Upregulated	2.94e-06	GTPase, IMAP family member 1 [Source: MGI Symbol; Acc: MGI: 109368]
ENSMUST00000155233	ENSMUSG00000000386	Mx1	5.4977	Upregulated	2.97e-06	MX dynamin-like GTPase 1 [Source: MGI Symbol; Acc: MGI: 97243]
ENSMUST00000025581	ENSMUSG00000024678	Ms4a4d	6.39003	Upregulated	3.13e-06	membrane-spanning 4-domains, subfamily A, member 4D [Source: MGI Symbol; Acc: MGI: 1913857]
ENSMUST00000027830	ENSMUSG00000026548	Slamf9	2.545	Upregulated	3.16e-06	SLAM family member 9 [Source: MGI Symbol; Acc: MGI: 1923692]
ENSMUST00000230571	ENSMUSG00000022575	Gsdmd	2.94887	Upregulated	3.18e-06	gasdermin D [Source: MGI Symbol; Acc: MGI: 1916396]
ENSMUST00000166582	ENSMUSG00000037321	Tap1	7.75894	Upregulated	3.22e-06	transporter 1, ATP-binding cassette, sub-family B (MDR/TAP) [Source: MGI Symbol; Acc: MGI: 98483]
ENSMUST00000161503	ENSMUSG00000026656	Fcgr2b	7.2437	Upregulated	3.28e-06	Fc receptor, IgG, low affinity IIb [Source: MGI Symbol; Acc: MGI: 95499]
ENSMUST00000001046	ENSMUSG00000001020	S100a4	2.34365	Upregulated	3.47e-06	S100 calcium binding protein A4 [Source: MGI Symbol; Acc: MGI: 1330282]
ENSMUST00000142946	ENSMUSG00000034422	Parp14	5.27243	Upregulated	3.47e-06	poly (ADP-ribose) polymerase family, member 14 [Source: MGI Symbol; Acc: MGI: 1919489]
ENSMUST00000146545	ENSMUSG00000026832	Cytip	7.59516	Upregulated	3.53e-06	cytohesin 1 interacting protein [Source: MGI Symbol; Acc: MGI: 2183535]
ENSMUST00000193391	ENSMUSG00000026070	Il18r1	7.72921	Upregulated	3.58e-06	interleukin 18 receptor 1 [Source: MGI Symbol; Acc: MGI: 105383]
ENSMUST00000114071	ENSMUSG00000056737	Capg	3.6111	Upregulated	3.63e-06	capping protein (actin filament), gelsolin-like [Source: MGI Symbol; Acc: MGI: 1098259]
ENSMUST00000190188	ENSMUSG00000075602	Ly6a	7.23228	Upregulated	3.63e-06	lymphocyte antigen 6 complex, locus A [Source: MGI Symbol; Acc: MGI: 107527]
ENSMUST00000229920	ENSMUSG00000071713	Csf2rb	4.10178	Upregulated	3.65e-06	colony stimulating factor 2 receptor, beta, low-affinity (granulocyte-macrophage) [Source: MGI Symbol; Acc: MGI: 1339759]
ENSMUST00000211958	ENSMUSG00000031907	Zfp90	2.26541	Upregulated	3.82e-06	zinc finger protein 90 [Source: MGI Symbol; Acc: MGI: 104786]
ENSMUST00000001008	ENSMUSG00000000982	Ccl3	5.2893	Upregulated	4.06e-06	chemokine (C-C motif) ligand 3 [Source: MGI Symbol; Acc: MGI: 98260]
ENSMUST00000173103	ENSMUSG00000073421	H2-Ab1	7.6032	Upregulated	4.08e-06	histocompatibility 2, class II antigen A, beta 1 [Source: MGI Symbol; Acc: MGI: 103070]
ENSMUST00000030202	ENSMUSG00000028480	Glipr2	1.93216	Upregulated	4.36e-06	GLI pathogenesis-related 2 [Source: MGI Symbol; Acc: MGI: 1917770]
ENSMUST00000030528	ENSMUSG00000041202	Pla2g2d	2.98634	Upregulated	4.44e-06	phospholipase A2, group IID [Source: MGI Symbol; Acc: MGI: 1341796]
ENSMUST00000168033	ENSMUSG00000091945	Vmn2r114	1.72981	Upregulated	4.48e-06	vomeronasal 2, receptor 114 [Source: MGI Symbol; Acc: MGI: 3648252]
ENSMUST00000161403	ENSMUSG00000037318	Traf3ip3	7.13668	Upregulated	4.55e-06	TRAF3 interacting protein 3 [Source: MGI Symbol; Acc: MGI: 2441706]
ENSMUST00000224016	ENSMUSG00000021824	Ap3m1	7.76249	Upregulated	4.55e-06	adaptor-related protein complex 3, mu 1 subunit [Source: MGI Symbol; Acc: MGI: 1929212]
ENSMUST00000232685	ENSMUSG00000002668	Dennd1c	3.28519	Upregulated	4.55e-06	DENN/MADD domain containing 1C [Source: MGI Symbol; Acc: MGI: 1918035]
ENSMUST00000094897	ENSMUSG00000055809	Dnaaf3	1.88309	Upregulated	4.59e-06	dynein, axonemal assembly factor 3 [Source: MGI Symbol; Acc: MGI: 3588207]
ENSMUST00000098461	ENSMUSG00000030798	Cd37	2.35862	Upregulated	4.62e-06	CD37 antigen [Source: MGI Symbol; Acc: MGI: 88330]
ENSMUST00000028846	ENSMUSG00000027368	Dusp2	2.30663	Upregulated	4.73e-06	dual specificity phosphatase 2 [Source: MGI Symbol; Acc: MGI: 101911]
ENSMUST00000194257	ENSMUSG00000102364	Ighv8-5	8.21564	Upregulated	4.77e-06	immunoglobulin heavy variable V8-5 [Source: MGI Symbol; Acc: MGI: 3645478]
ENSMUST00000030840	ENSMUSG00000028989	Angptl7	1.83009	Upregulated	4.8e-06	angiopoietin-like 7 [Source: MGI Symbol; Acc: MGI: 3605801]
ENSMUST00000229175	ENSMUSG00000057346	Apol9a	5.08615	Upregulated	4.82e-06	apolipoprotein L 9a [Source: MGI Symbol; Acc: MGI: 3606001]
ENSMUST00000028062	ENSMUSG00000026728	Vim	1.61838	Upregulated	4.84e-06	vimentin [Source: MGI Symbol; Acc: MGI: 98932]
ENSMUST00000235463	ENSMUSG00000061232	H2-K1	3.64958	Upregulated	4.86e-06	histocompatibility 2, K1, K region [Source: MGI Symbol; Acc: MGI: 95904]
ENSMUST00000050556	ENSMUSG00000061755	Bod1l	1.60446	Upregulated	4.98e-06	biorientation of chromosomes in cell division 1-like [Source: MGI Symbol; Acc: MGI: 2444804]
ENSMUST00000191439	ENSMUSG00000022587	Ly6e	1.68622	Upregulated	4.98e-06	lymphocyte antigen 6 complex, locus E [Source: MGI Symbol; Acc: MGI: 106651]
ENSMUST00000058352	ENSMUSG00000046080	Clec9a	3.38691	Upregulated	4.99e-06	C-type lectin domain family 9, member a [Source: MGI Symbol; Acc: MGI: 2444608]
ENSMUST00000103342	ENSMUSG00000076541	Igkv4-79	9.38371	Upregulated	5.05e-06	immunoglobulin kappa variable 4-79 [Source: MGI Symbol; Acc: MGI: 2685040]
ENSMUST00000102802	ENSMUSG00000052013	Btla	3.23243	Upregulated	5.07e-06	B and T lymphocyte associated [Source: MGI Symbol; Acc: MGI: 2658978]
ENSMUST00000217727	ENSMUSG00000040033	Stat2	3.70209	Upregulated	5.37e-06	signal transducer and activator of transcription 2 [Source: MGI Symbol; Acc: MGI: 103039]
ENSMUST00000200515	ENSMUSG00000025647	Shisa5	7.07916	Upregulated	5.44e-06	shisa family member 5 [Source: MGI Symbol; Acc: MGI: 1915044]
ENSMUST00000179593	ENSMUSG00000096727	Psmb9	6.3146	Upregulated	5.54e-06	proteasome (prosome, macropain) subunit, beta type 9 (large multifunctional peptidase 2) [Source: MGI Symbol; Acc: MGI: 1346526]
ENSMUST00000227192	ENSMUSG00000036461	Elf1	7.60692	Upregulated	5.59e-06	E74-like factor 1 [Source: MGI Symbol; Acc: MGI: 107180]
ENSMUST00000162096	ENSMUSG00000066861	Oas1g	5.38262	Upregulated	5.62e-06	2'-5' oligoadenylate synthetase 1G [Source: MGI Symbol; Acc: MGI: 97429]
ENSMUST00000194350	ENSMUSG00000076695	Ighv1-18	8.10825	Upregulated	5.64e-06	immunoglobulin heavy variable V1-18 [Source: MGI Symbol; Acc: MGI: 4439780]
ENSMUST00000039093	ENSMUSG00000040829	Zmynd15	7.59523	Upregulated	5.64e-06	zinc finger, MYND-type containing 15 [Source: MGI Symbol; Acc: MGI: 3603821]
ENSMUST00000145984	ENSMUSG00000052736	Klrc2	7.65004	Upregulated	5.82e-06	killer cell lectin-like receptor subfamily C, member 2 [Source: MGI Symbol; Acc: MGI: 1336162]
ENSMUST00000135386	ENSMUSG00000038147	Cd84	4.94155	Upregulated	5.98e-06	CD84 antigen [Source: MGI Symbol; Acc: MGI: 1336885]
ENSMUST00000215712	ENSMUSG00000073973	Olfr552	1.58746	Upregulated	6.1e-06	olfactory receptor 552 [Source: MGI Symbol; Acc: MGI: 3030386]
ENSMUST00000103525	ENSMUSG00000094787	Ighv1-54	7.86518	Upregulated	6.23e-06	immunoglobulin heavy variable V1-54 [Source: MGI Symbol; Acc: MGI: 3647133]
ENSMUST00000237490	ENSMUSG00000024330	Col11a2	7.6902	Upregulated	6.27e-06	collagen, type XI, alpha 2 [Source: MGI Symbol; Acc: MGI: 88447]
ENSMUST00000102524	ENSMUSG00000040061	Plcb2	2.79192	Upregulated	6.54e-06	phospholipase C, beta 2 [Source: MGI Symbol; Acc: MGI: 107465]
ENSMUST00000171719	ENSMUSG00000049103	Ccr2	7.49918	Upregulated	6.88e-06	chemokine (C-C motif) receptor 2 [Source: MGI Symbol; Acc: MGI: 106185]
ENSMUST00000032306	ENSMUSG00000030187	Klra2	6.28856	Upregulated	7.23e-06	killer cell lectin-like receptor, subfamily A, member 2 [Source: MGI Symbol; Acc: MGI: 101906]
ENSMUST00000162585	ENSMUSG00000022181	C6	4.07068	Upregulated	7.41e-06	complement component 6 [Source: MGI Symbol; Acc: MGI: 88233]
ENSMUST00000103341	ENSMUSG00000076540	Igkv4-80	8.45903	Upregulated	7.43e-06	immunoglobulin kappa variable 4-80 [Source: MGI Symbol; Acc: MGI: 4439653]
ENSMUST00000162193	ENSMUSG00000036908	Unc93b1	2.41949	Upregulated	7.49e-06	unc-93 homolog B1, TLR signaling regulator [Source: MGI Symbol; Acc: MGI: 1859307]
ENSMUST00000030316	ENSMUSG00000028581	Laptm5	7.67964	Upregulated	7.53e-06	lysosomal-associated protein transmembrane 5 [Source: MGI Symbol; Acc: MGI: 108046]
ENSMUST00000033821	ENSMUSG00000031444	F10	7.85592	Upregulated	7.77e-06	coagulation factor X [Source: MGI Symbol; Acc: MGI: 103107]
ENSMUST00000147233	ENSMUSG00000026177	Slc11a1	5.30743	Upregulated	7.86e-06	solute carrier family 11 (proton-coupled divalent metal ion transporters), member 1 [Source: MGI Symbol; Acc: MGI: 1345275]
ENSMUST00000136479	ENSMUSG00000038147	Cd84	7.09986	Upregulated	7.87e-06	CD84 antigen [Source: MGI Symbol; Acc: MGI: 1336885]
ENSMUST00000145481	ENSMUSG00000026946	Nmi	2.25104	Upregulated	7.95e-06	N-myc (and STAT) interactor [Source: MGI Symbol; Acc: MGI: 1928368]
ENSMUST00000173769	ENSMUSG00000057191	AB124611	3.67105	Upregulated	7.98e-06	cDNA sequence AB124611 [Source: MGI Symbol; Acc: MGI: 3043001]
ENSMUST00000112063	ENSMUSG00000030165	Klrd1	7.46217	Upregulated	8.18e-06	killer cell lectin-like receptor, subfamily D, member 1 [Source: MGI Symbol; Acc: MGI: 1196275]
ENSMUST00000237185	ENSMUSG00000054072	Iigp1	8.56854	Upregulated	8.19e-06	interferon inducible GTPase 1 [Source: MGI Symbol; Acc: MGI: 1926259]
ENSMUST00000136375	ENSMUSG00000052142	Rasal3	8.17343	Upregulated	8.41e-06	RAS protein activator like 3 [Source: MGI Symbol; Acc: MGI: 2444128]
ENSMUST00000122423	ENSMUSG00000039013	Siglecf	7.65306	Upregulated	9.07e-06	sialic acid binding Ig-like lectin F [Source: MGI Symbol; Acc: MGI: 2681107]
ENSMUST00000235502	ENSMUSG00000024910	Ctsw	7.56921	Upregulated	9.48e-06	cathepsin W [Source: MGI Symbol; Acc: MGI: 1338045]
ENSMUST00000037998	ENSMUSG00000041779	Tram2	1.91631	Upregulated	9.71e-06	translocating chain-associating membrane protein 2 [Source: MGI Symbol; Acc: MGI: 1924817]
ENSMUST00000177715	ENSMUSG00000076617	Ighm	2.00722	Upregulated	9.71e-06	immunoglobulin heavy constant mu [Source: MGI Symbol; Acc: MGI: 96448]
ENSMUST00000237342	ENSMUSG00000073421	H2-Ab1	7.54997	Upregulated	9.76e-06	histocompatibility 2, class II antigen A, beta 1 [Source: MGI Symbol; Acc: MGI: 103070]
ENSMUST00000197515	ENSMUSG00000076514	Igkv17-121	7.8054	Upregulated	9.98e-06	immunoglobulin kappa variable 17-121 [Source: MGI Symbol; Acc: MGI: 3647671]
ENSMUST00000212220	ENSMUSG00000074151	Nlrc5	7.44828	Upregulated	1.02e-05	NLR family, CARD domain containing 5 [Source: MGI Symbol; Acc: MGI: 3612191]
ENSMUST00000043709	ENSMUSG00000034792	Gna15	1.79782	Upregulated	1.03e-05	guanine nucleotide binding protein, alpha 15 [Source: MGI Symbol; Acc: MGI: 95770]
ENSMUST00000164875	ENSMUSG00000091450	Vmn2r11	2.6557	Upregulated	1.06e-05	vomeronasal 2, receptor 11 [Source: MGI Symbol; Acc: MGI: 3643806]
ENSMUST00000195305	ENSMUSG00000027901	Dennd2d	4.61947	Upregulated	1.07e-05	DENN/MADD domain containing 2D [Source: MGI Symbol; Acc: MGI: 2181193]
ENSMUST00000206479	ENSMUSG00000053158	Fes	2.4821	Upregulated	1.08e-05	feline sarcoma oncogene [Source: MGI Symbol; Acc: MGI: 95514]
ENSMUST00000036188	ENSMUSG00000042677	Zc3h12a	1.81212	Upregulated	1.09e-05	zinc finger CCCH type containing 12A [Source: MGI Symbol; Acc: MGI: 2385891]
ENSMUST00000155131	ENSMUSG00000058818	Pirb	8.20258	Upregulated	1.1e-05	paired Ig-like receptor B [Source: MGI Symbol; Acc: MGI: 894311]
ENSMUST00000119575	ENSMUSG00000054435	Gimap4	7.09464	Upregulated	1.11e-05	GTPase, IMAP family member 4 [Source: MGI Symbol; Acc: MGI: 1349656]
ENSMUST00000173433	ENSMUSG00000035021	Baz1a	1.58107	Upregulated	1.12e-05	bromodomain adjacent to zinc finger domain 1A [Source: MGI Symbol; Acc: MGI: 1309478]
ENSMUST00000027507	ENSMUSG00000026285	Pdcd1	3.82531	Upregulated	1.18e-05	programmed cell death 1 [Source: MGI Symbol; Acc: MGI: 104879]
ENSMUST00000085040	ENSMUSG00000050075	Gpr171	7.08885	Upregulated	1.24e-05	G protein-coupled receptor 171 [Source: MGI Symbol; Acc: MGI: 2442043]
ENSMUST00000200235	ENSMUSG00000105547	Iglc3	6.97209	Upregulated	1.24e-05	immunoglobulin lambda constant 3 [Source: MGI Symbol; Acc: MGI: 99886]
ENSMUST00000145791	ENSMUSG00000001750	Tcirg1	5.58993	Upregulated	1.24e-05	T cell, immune regulator 1, ATPase, H+ transporting, lysosomal V0 protein A3 [Source: MGI Symbol; Acc: MGI: 1350931]
ENSMUST00000189474	ENSMUSG00000090272	Mndal	2.84608	Upregulated	1.28e-05	myeloid nuclear differentiation antigen like [Source: MGI Symbol; Acc: MGI: 3780953]
ENSMUST00000146254	ENSMUSG00000047798	Cd300lf	4.44775	Upregulated	1.3e-05	CD300 molecule like family member F [Source: MGI Symbol; Acc: MGI: 2442359]
ENSMUST00000078205	ENSMUSG00000060550	H2-Q7	7.49868	Upregulated	1.32e-05	histocompatibility 2, Q region locus 7 [Source: MGI Symbol; Acc: MGI: 95936]
ENSMUST00000144788	ENSMUSG00000024663	Rab3il1	1.60178	Upregulated	1.34e-05	RAB3A interacting protein (rabin3)-like 1 [Source: MGI Symbol; Acc: MGI: 1922010]
ENSMUST00000238071	ENSMUSG00000024338	Psmb8	7.51993	Upregulated	1.38e-05	proteasome (prosome, macropain) subunit, beta type 8 (large multifunctional peptidase 7) [Source: MGI Symbol; Acc: MGI: 1346527]
ENSMUST00000018482	ENSMUSG00000020400	Tnip1	7.48197	Upregulated	1.44e-05	TNFAIP3 interacting protein 1 [Source: MGI Symbol; Acc: MGI: 1926194]
ENSMUST00000219479	ENSMUSG00000034917	Tjp3	7.42222	Upregulated	1.59e-05	tight junction protein 3 [Source: MGI Symbol; Acc: MGI: 1351650]
ENSMUST00000032240	ENSMUSG00000030144	Clec4d	7.7381	Upregulated	1.68e-05	C-type lectin domain family 4, member d [Source: MGI Symbol; Acc: MGI: 1298389]
ENSMUST00000093506	ENSMUSG00000052477	C130026I21Rik	6.96487	Upregulated	1.75e-05	RIKEN cDNA C130026I21 gene [Source: MGI Symbol; Acc: MGI: 3612702]
ENSMUST00000168254	ENSMUSG00000079339	Ifit1bl1	8.20499	Upregulated	1.8e-05	interferon induced protein with tetratricpeptide repeats 1B like 1 [Source: MGI Symbol; Acc: MGI: 3650685]
ENSMUST00000218656	ENSMUSG00000040345	Arhgap9	3.67246	Upregulated	1.8e-05	Rho GTPase activating protein 9 [Source: MGI Symbol; Acc: MGI: 2143764]
ENSMUST00000017799	ENSMUSG00000017652	Cd40	1.95607	Upregulated	1.84e-05	CD40 antigen [Source: MGI Symbol; Acc: MGI: 88336]
ENSMUST00000059775	ENSMUSG00000047407	Tgif1	2.47429	Upregulated	1.86e-05	TGFB-induced factor homeobox 1 [Source: MGI Symbol; Acc: MGI: 1194497]
ENSMUST00000103356	ENSMUSG00000076555	Igkv4-57-1	8.17925	Upregulated	1.88e-05	immunoglobulin kappa variable 4-57-1 [Source: MGI Symbol; Acc: MGI: 2686264]
ENSMUST00000169168	ENSMUSG00000033470	Cysltr2	3.26147	Upregulated	1.91e-05	cysteinyl leukotriene receptor 2 [Source: MGI Symbol; Acc: MGI: 1917336]
ENSMUST00000055159	ENSMUSG00000043157	Arl11	2.54457	Upregulated	1.91e-05	ADP-ribosylation factor-like 11 [Source: MGI Symbol; Acc: MGI: 2444054]
ENSMUST00000156878	ENSMUSG00000020437	Myo1g	5.06423	Upregulated	1.92e-05	myosin IG [Source: MGI Symbol; Acc: MGI: 1927091]
ENSMUST00000137486	ENSMUSG00000003644	Rps6ka1	5.33139	Upregulated	1.92e-05	ribosomal protein S6 kinase polypeptide 1 [Source: MGI Symbol; Acc: MGI: 104558]
ENSMUST00000096065	ENSMUSG00000071552	Tigit	7.46194	Upregulated	1.93e-05	T cell immunoreceptor with Ig and ITIM domains [Source: MGI Symbol; Acc: MGI: 3642260]
ENSMUST00000167143	ENSMUSG00000040592	Cd79b	5.0621	Upregulated	1.98e-05	CD79B antigen [Source: MGI Symbol; Acc: MGI: 96431]
ENSMUST00000024811	ENSMUSG00000024014	Pim1	1.59902	Upregulated	2.01e-05	proviral integration site 1 [Source: MGI Symbol; Acc: MGI: 97584]
ENSMUST00000065478	ENSMUSG00000029275	Gfi1	7.41853	Upregulated	2.09e-05	growth factor independent 1 transcription repressor [Source: MGI Symbol; Acc: MGI: 103170]
ENSMUST00000111891	ENSMUSG00000030220	Arhgdib	2.69609	Upregulated	2.16e-05	Rho, GDP dissociation inhibitor (GDI) beta [Source: MGI Symbol; Acc: MGI: 101940]
ENSMUST00000043550	ENSMUSG00000037318	Traf3ip3	3.96461	Upregulated	2.18e-05	TRAF3 interacting protein 3 [Source: MGI Symbol; Acc: MGI: 2441706]
ENSMUST00000169159	ENSMUSG00000024673	Ms4a1	5.48708	Upregulated	2.19e-05	membrane-spanning 4-domains, subfamily A, member 1 [Source: MGI Symbol; Acc: MGI: 88321]
ENSMUST00000028172	ENSMUSG00000026829	Gbgt1	7.44007	Upregulated	2.32e-05	globoside alpha-1,3-N-acetylgalactosaminyltransferase 1 [Source: MGI Symbol; Acc: MGI: 2449143]
ENSMUST00000103404	ENSMUSG00000095682	Igkv3-1	8.23225	Upregulated	2.33e-05	immunoglobulin kappa variable 3-1 [Source: MGI Symbol; Acc: MGI: 1330851]
ENSMUST00000027941	ENSMUSG00000026628	Atf3	1.87546	Upregulated	2.33e-05	activating transcription factor 3 [Source: MGI Symbol; Acc: MGI: 109384]
ENSMUST00000110721	ENSMUSG00000079110	Capn3	3.91281	Upregulated	2.37e-05	calpain 3 [Source: MGI Symbol; Acc: MGI: 107437]
ENSMUST00000103751	ENSMUSG00000076939	Iglv3	7.62517	Upregulated	2.47e-05	immunoglobulin lambda variable 3 [Source: MGI Symbol; Acc: MGI: 3645509]
ENSMUST00000027871	ENSMUSG00000026581	Sell	6.31458	Upregulated	2.48e-05	selectin, lymphocyte [Source: MGI Symbol; Acc: MGI: 98279]
ENSMUST00000192188	ENSMUSG00000076613	Ighg2b	5.37934	Upregulated	2.49e-05	immunoglobulin heavy constant gamma 2B [Source: MGI Symbol; Acc: MGI: 96445]
ENSMUST00000193406	ENSMUSG00000102765	Ighv1-62	7.87796	Upregulated	2.64e-05	immunoglobulin heavy variable V1-62 [Source: MGI Symbol; Acc: MGI: 5009844]
ENSMUST00000103483	ENSMUSG00000076674	Ighv3-8	7.8436	Upregulated	2.66e-05	immunoglobulin heavy variable V3-8 [Source: MGI Symbol; Acc: MGI: 3645298]
ENSMUST00000030693	ENSMUSG00000028874	Fgr	5.40562	Upregulated	2.66e-05	FGR proto-oncogene, Src family tyrosine kinase [Source: MGI Symbol; Acc: MGI: 95527]
ENSMUST00000193950	ENSMUSG00000095923	Ighv1-37	7.88513	Upregulated	2.66e-05	immunoglobulin heavy variable 1-37 [Source: MGI Symbol; Acc: MGI: 4439640]
ENSMUST00000231996	ENSMUSG00000116560	Gm2808	7.43115	Upregulated	2.75e-05	predicted gene 2808 [Source: MGI Symbol; Acc: MGI: 3780977]
ENSMUST00000213019	ENSMUSG00000050357	Carmil2	2.32361	Upregulated	2.84e-05	capping protein regulator and myosin 1 linker 2 [Source: MGI Symbol; Acc: MGI: 2685431]
ENSMUST00000220826	ENSMUSG00000052160	Pld4	5.99702	Upregulated	2.86e-05	phospholipase D family, member 4 [Source: MGI Symbol; Acc: MGI: 2144765]
ENSMUST00000236828	ENSMUSG00000034028	Cd226	5.1542	Upregulated	2.87e-05	CD226 antigen [Source: MGI Symbol; Acc: MGI: 3039602]
ENSMUST00000049449	ENSMUSG00000031506	Ptpn7	1.88219	Upregulated	2.88e-05	protein tyrosine phosphatase, non-receptor type 7 [Source: MGI Symbol; Acc: MGI: 2156893]
ENSMUST00000159106	ENSMUSG00000026407	Cacna1s	2.8063	Upregulated	2.89e-05	calcium channel, voltage-dependent, L type, alpha 1S subunit [Source: MGI Symbol; Acc: MGI: 88294]
ENSMUST00000191868	ENSMUSG00000094652	Ighv1-42	7.47749	Upregulated	2.94e-05	immunoglobulin heavy variable V1-42 [Source: MGI Symbol; Acc: MGI: 3704123]
ENSMUST00000093380	ENSMUSG00000012889	Podnl1	4.73702	Upregulated	2.94e-05	podocan-like 1 [Source: MGI Symbol; Acc: MGI: 2685352]
ENSMUST00000169409	ENSMUSG00000026358	Rgs1	5.8143	Upregulated	3.17e-05	regulator of G-protein signaling 1 [Source: MGI Symbol; Acc: MGI: 1354694]
ENSMUST00000211816	ENSMUSG00000074151	Nlrc5	9.08462	Upregulated	3.35e-05	NLR family, CARD domain containing 5 [Source: MGI Symbol; Acc: MGI: 3612191]
ENSMUST00000192024	ENSMUSG00000038179	Slamf7	7.51303	Upregulated	3.38e-05	SLAM family member 7 [Source: MGI Symbol; Acc: MGI: 1922595]
ENSMUST00000150290	ENSMUSG00000050335	Lgals3	3.2322	Upregulated	3.44e-05	lectin, galactose binding, soluble 3 [Source: MGI Symbol; Acc: MGI: 96778]
ENSMUST00000038341	ENSMUSG00000040084	Bub1b	2.92651	Upregulated	3.5e-05	BUB1B, mitotic checkpoint serine/threonine kinase [Source: MGI Symbol; Acc: MGI: 1333889]
ENSMUST00000103344	ENSMUSG00000076543	Igkv4-74	10.8204	Upregulated	3.6e-05	immunoglobulin kappa variable 4-74 [Source: MGI Symbol; Acc: MGI: 3779447]
ENSMUST00000185091	ENSMUSG00000051969	Tlr11	7.24566	Upregulated	3.61e-05	toll-like receptor 11 [Source: MGI Symbol; Acc: MGI: 3045226]
ENSMUST00000110012	ENSMUSG00000031805	Jak3	2.83214	Upregulated	3.64e-05	Janus kinase 3 [Source: MGI Symbol; Acc: MGI: 99928]
ENSMUST00000112053	ENSMUSG00000049734	Trex1	4.10448	Upregulated	3.66e-05	three prime repair exonuclease 1 [Source: MGI Symbol; Acc: MGI: 1328317]
ENSMUST00000071069	ENSMUSG00000057596	Trim30d	4.91468	Upregulated	3.66e-05	tripartite motif-containing 30D [Source: MGI Symbol; Acc: MGI: 3035181]
ENSMUST00000061829	ENSMUSG00000051439	Cd14	1.53489	Upregulated	3.67e-05	CD14 antigen [Source: MGI Symbol; Acc: MGI: 88318]
ENSMUST00000236386	ENSMUSG00000079563	Pglyrp2	5.2209	Upregulated	3.86e-05	peptidoglycan recognition protein 2 [Source: MGI Symbol; Acc: MGI: 1928099]
ENSMUST00000221811	ENSMUSG00000052160	Pld4	3.6788	Upregulated	3.92e-05	phospholipase D family, member 4 [Source: MGI Symbol; Acc: MGI: 2144765]
ENSMUST00000236469	ENSMUSG00000061232	H2-K1	7.21364	Upregulated	4.07e-05	histocompatibility 2, K1, K region [Source: MGI Symbol; Acc: MGI: 95904]
ENSMUST00000067925	ENSMUSG00000054717	Hmgb2	1.54267	Upregulated	4.24e-05	high mobility group box 2 [Source: MGI Symbol; Acc: MGI: 96157]
ENSMUST00000178034	ENSMUSG00000022218	Tgm1	4.71061	Upregulated	4.27e-05	transglutaminase 1, K polypeptide [Source: MGI Symbol; Acc: MGI: 98730]
ENSMUST00000215003	ENSMUSG00000037405	Icam1	3.02648	Upregulated	4.44e-05	intercellular adhesion molecule 1 [Source: MGI Symbol; Acc: MGI: 96392]
ENSMUST00000151500	ENSMUSG00000034216	Vps18	7.24631	Upregulated	4.53e-05	VPS18 CORVET/HOPS core subunit [Source: MGI Symbol; Acc: MGI: 2443626]
ENSMUST00000028111	ENSMUSG00000026770	Il2ra	2.48266	Upregulated	4.57e-05	interleukin 2 receptor, alpha chain [Source: MGI Symbol; Acc: MGI: 96549]
ENSMUST00000224635	ENSMUSG00000021993	Mipep	7.4738	Upregulated	4.64e-05	mitochondrial intermediate peptidase [Source: MGI Symbol; Acc: MGI: 1917728]
ENSMUST00000139326	ENSMUSG00000039699	Batf2	6.13405	Upregulated	4.82e-05	basic leucine zipper transcription factor, ATF-like 2 [Source: MGI Symbol; Acc: MGI: 1921731]
ENSMUST00000187994	ENSMUSG00000075602	Ly6a	2.34176	Upregulated	4.98e-05	lymphocyte antigen 6 complex, locus A [Source: MGI Symbol; Acc: MGI: 107527]
ENSMUST00000018485	ENSMUSG00000018341	Il12rb2	4.19557	Upregulated	5.04e-05	interleukin 12 receptor, beta 2 [Source: MGI Symbol; Acc: MGI: 1270861]
ENSMUST00000229327	ENSMUSG00000116328	LT629154.4	1.88188	Upregulated	5.11e-05	---
ENSMUST00000102796	ENSMUSG00000004296	Il12b	6.25022	Upregulated	5.26e-05	interleukin 12b [Source: MGI Symbol; Acc: MGI: 96540]
ENSMUST00000053646	ENSMUSG00000044199	S1pr4	2.34352	Upregulated	5.28e-05	sphingosine-1-phosphate receptor 4 [Source: MGI Symbol; Acc: MGI: 1333809]
ENSMUST00000139362	ENSMUSG00000023249	Parp3	2.78339	Upregulated	5.32e-05	poly (ADP-ribose) polymerase family, member 3 [Source: MGI Symbol; Acc: MGI: 1891258]
ENSMUST00000058897	ENSMUSG00000046245	Pilra	4.04977	Upregulated	5.39e-05	paired immunoglobin-like type 2 receptor alpha [Source: MGI Symbol; Acc: MGI: 2450529]
ENSMUST00000029711	ENSMUSG00000005640	Insrr	1.93212	Upregulated	5.48e-05	insulin receptor-related receptor [Source: MGI Symbol; Acc: MGI: 1346037]
ENSMUST00000125958	ENSMUSG00000010358	Ifi35	3.58718	Upregulated	5.5e-05	interferon-induced protein 35 [Source: MGI Symbol; Acc: MGI: 1917360]
ENSMUST00000000208	ENSMUSG00000000204	Slfn4	7.93444	Upregulated	5.62e-05	schlafen 4 [Source: MGI Symbol; Acc: MGI: 1329010]
ENSMUST00000111888	ENSMUSG00000043953	Ccrl2	4.13288	Upregulated	5.69e-05	chemokine (C-C motif) receptor-like 2 [Source: MGI Symbol; Acc: MGI: 1920904]
ENSMUST00000070639	ENSMUSG00000074417	Gm14548	4.58921	Upregulated	6.23e-05	predicted gene 14548 [Source: MGI Symbol; Acc: MGI: 3709645]
ENSMUST00000088248	ENSMUSG00000001403	Ube2c	2.56765	Upregulated	6.23e-05	ubiquitin-conjugating enzyme E2C [Source: MGI Symbol; Acc: MGI: 1915862]
ENSMUST00000210025	ENSMUSG00000073427	Gm4924	7.20604	Upregulated	6.23e-05	predicted gene 4924 [Source: MGI Symbol; Acc: MGI: 3643133]
ENSMUST00000225000	ENSMUSG00000039308	Ndst2	7.14993	Upregulated	6.44e-05	N-deacetylase/N-sulfotransferase (heparan glucosaminyl) 2 [Source: MGI Symbol; Acc: MGI: 97040]
ENSMUST00000040536	ENSMUSG00000034266	Batf	2.76016	Upregulated	6.44e-05	basic leucine zipper transcription factor, ATF-like [Source: MGI Symbol; Acc: MGI: 1859147]
ENSMUST00000113002	ENSMUSG00000035778	Ggta1	2.473	Upregulated	6.54e-05	glycoprotein galactosyltransferase alpha 1, 3 [Source: MGI Symbol; Acc: MGI: 95704]
ENSMUST00000110307	ENSMUSG00000021356	Irf4	4.1378	Upregulated	6.68e-05	interferon regulatory factor 4 [Source: MGI Symbol; Acc: MGI: 1096873]
ENSMUST00000024742	ENSMUSG00000023947	Nfkbie	1.77945	Upregulated	6.73e-05	nuclear factor of kappa light polypeptide gene enhancer in B cells inhibitor, epsilon [Source: MGI Symbol; Acc: MGI: 1194908]
ENSMUST00000136121	ENSMUSG00000037921	Ddx60	3.97923	Upregulated	6.73e-05	DEAD (Asp-Glu-Ala-Asp) box polypeptide 60 [Source: MGI Symbol; Acc: MGI: 2384570]
ENSMUST00000090726	ENSMUSG00000027074	Slc43a3	2.47008	Upregulated	6.77e-05	solute carrier family 43, member 3 [Source: MGI Symbol; Acc: MGI: 1931054]
ENSMUST00000103359	ENSMUSG00000096833	Igkv4-55	9.63914	Upregulated	6.78e-05	immunoglobulin kappa variable 4-55 [Source: MGI Symbol; Acc: MGI: 2686370]
ENSMUST00000232879	ENSMUSG00000002250	Ppard	7.24304	Upregulated	7.14e-05	peroxisome proliferator activator receptor delta [Source: MGI Symbol; Acc: MGI: 101884]
ENSMUST00000229980	ENSMUSG00000042351	Grap2	5.2211	Upregulated	7.22e-05	GRB2-related adaptor protein 2 [Source: MGI Symbol; Acc: MGI: 1333842]
ENSMUST00000004827	ENSMUSG00000004707	Ly9	4.36645	Upregulated	7.46e-05	lymphocyte antigen 9 [Source: MGI Symbol; Acc: MGI: 96885]
ENSMUST00000149944	ENSMUSG00000052270	Fpr2	5.70378	Upregulated	7.51e-05	formyl peptide receptor 2 [Source: MGI Symbol; Acc: MGI: 1278319]
ENSMUST00000211246	ENSMUSG00000110206	Flt3l	2.55646	Upregulated	7.53e-05	FMS-like tyrosine kinase 3 ligand [Source: MGI Symbol; Acc: MGI: 95560]
ENSMUST00000010286	ENSMUSG00000010142	Tnfrsf13b	2.51005	Upregulated	7.75e-05	tumor necrosis factor receptor superfamily, member 13b [Source: MGI Symbol; Acc: MGI: 1889411]
ENSMUST00000065896	ENSMUSG00000028678	Kif2c	3.09454	Upregulated	7.75e-05	kinesin family member 2C [Source: MGI Symbol; Acc: MGI: 1921054]
ENSMUST00000108534	ENSMUSG00000057135	Scimp	6.60037	Upregulated	7.78e-05	SLP adaptor and CSK interacting membrane protein [Source: MGI Symbol; Acc: MGI: 3610314]
ENSMUST00000183801	ENSMUSG00000038535	Zfp280d	1.51708	Upregulated	7.86e-05	zinc finger protein 280D [Source: MGI Symbol; Acc: MGI: 2384583]
ENSMUST00000173420	ENSMUSG00000092517	Art2a	7.11813	Upregulated	7.88e-05	ADP-ribosyltransferase 2a [Source: MGI Symbol; Acc: MGI: 107546]
ENSMUST00000032968	ENSMUSG00000030724	Cd19	7.22934	Upregulated	8.21e-05	CD19 antigen [Source: MGI Symbol; Acc: MGI: 88319]
ENSMUST00000173831	ENSMUSG00000096727	Psmb9	5.88695	Upregulated	8.36e-05	proteasome (prosome, macropain) subunit, beta type 9 (large multifunctional peptidase 2) [Source: MGI Symbol; Acc: MGI: 1346526]
ENSMUST00000068006	ENSMUSG00000039616	Mocos	1.74126	Upregulated	8.62e-05	molybdenum cofactor sulfurase [Source: MGI Symbol; Acc: MGI: 1915841]
ENSMUST00000186298	ENSMUSG00000026271	Gpr35	4.95508	Upregulated	8.62e-05	G protein-coupled receptor 35 [Source: MGI Symbol; Acc: MGI: 1929509]
ENSMUST00000166802	ENSMUSG00000061577	Adgrg5	5.65373	Upregulated	8.66e-05	adhesion G protein-coupled receptor G5 [Source: MGI Symbol; Acc: MGI: 2685955]
ENSMUST00000198777	ENSMUSG00000096452	Ighv1-77	7.71235	Upregulated	8.89e-05	immunoglobulin heavy variable 1-77 [Source: MGI Symbol; Acc: MGI: 4439670]
ENSMUST00000034087	ENSMUSG00000031662	Snx20	1.9355	Upregulated	8.9e-05	sorting nexin 20 [Source: MGI Symbol; Acc: MGI: 1918857]
ENSMUST00000126611	ENSMUSG00000090077	Lime1	7.42042	Upregulated	8.98e-05	Lck interacting transmembrane adaptor 1 [Source: MGI Symbol; Acc: MGI: 1919949]
ENSMUST00000151440	ENSMUSG00000040483	Xaf1	3.02431	Upregulated	9.02e-05	XIAP associated factor 1 [Source: MGI Symbol; Acc: MGI: 3772572]
ENSMUST00000028743	ENSMUSG00000027287	Snap23	7.84673	Upregulated	9.12e-05	synaptosomal-associated protein 23 [Source: MGI Symbol; Acc: MGI: 109356]
ENSMUST00000218863	ENSMUSG00000040033	Stat2	1.87471	Upregulated	9.52e-05	signal transducer and activator of transcription 2 [Source: MGI Symbol; Acc: MGI: 103039]
ENSMUST00000115342	ENSMUSG00000001131	Timp1	3.1618	Upregulated	9.54e-05	tissue inhibitor of metalloproteinase 1 [Source: MGI Symbol; Acc: MGI: 98752]
ENSMUST00000238348	ENSMUSG00000025888	Casp1	4.78995	Upregulated	9.59e-05	caspase 1 [Source: MGI Symbol; Acc: MGI: 96544]
ENSMUST00000065289	ENSMUSG00000053063	Clec12a	2.49439	Upregulated	9.61e-05	C-type lectin domain family 12, member a [Source: MGI Symbol; Acc: MGI: 3040968]
ENSMUST00000107581	ENSMUSG00000028071	Sh2d2a	6.85887	Upregulated	9.62e-05	SH2 domain containing 2A [Source: MGI Symbol; Acc: MGI: 1351596]
ENSMUST00000112059	ENSMUSG00000025647	Shisa5	1.50615	Upregulated	9.64e-05	shisa family member 5 [Source: MGI Symbol; Acc: MGI: 1915044]
ENSMUST00000024696	ENSMUSG00000023903	Mmp25	3.16586	Upregulated	0.000102281	matrix metallopeptidase 25 [Source: MGI Symbol; Acc: MGI: 2443938]
ENSMUST00000160403	ENSMUSG00000054065	Pkp3	5.34251	Upregulated	0.000104216	plakophilin 3 [Source: MGI Symbol; Acc: MGI: 1891830]
ENSMUST00000098914	ENSMUSG00000042404	Dennd4b	2.0654	Upregulated	0.000105338	DENN/MADD domain containing 4B [Source: MGI Symbol; Acc: MGI: 2446201]
ENSMUST00000168589	ENSMUSG00000022372	Sla	7.28489	Upregulated	0.000108018	src-like adaptor [Source: MGI Symbol; Acc: MGI: 104295]
ENSMUST00000171139	ENSMUSG00000016283	H2-M2	7.33229	Upregulated	0.000109325	histocompatibility 2, M region locus 2 [Source: MGI Symbol; Acc: MGI: 95914]
ENSMUST00000163494	ENSMUSG00000068227	Il2rb	6.16701	Upregulated	0.00011544	interleukin 2 receptor, beta chain [Source: MGI Symbol; Acc: MGI: 96550]
ENSMUST00000005839	ENSMUSG00000005696	Sh2d1a	7.09288	Upregulated	0.000122247	SH2 domain containing 1A [Source: MGI Symbol; Acc: MGI: 1328352]
ENSMUST00000220166	ENSMUSG00000112148	Lilrb4a	7.39894	Upregulated	0.000122424	leukocyte immunoglobulin-like receptor, subfamily B, member 4A [Source: MGI Symbol; Acc: MGI: 102701]
ENSMUST00000238171	ENSMUSG00000024965	Fermt3	3.16138	Upregulated	0.000122424	fermitin family member 3 [Source: MGI Symbol; Acc: MGI: 2147790]
ENSMUST00000205250	ENSMUSG00000029919	Hpgds	2.28488	Upregulated	0.000125396	hematopoietic prostaglandin D synthase [Source: MGI Symbol; Acc: MGI: 1859384]
ENSMUST00000226194	ENSMUSG00000021880	Rnase6	6.71702	Upregulated	0.000131015	ribonuclease, RNase A family, 6 [Source: MGI Symbol; Acc: MGI: 1925666]
ENSMUST00000103561	ENSMUSG00000076752	Trgc2	7.05417	Upregulated	0.000132961	T cell receptor gamma, constant 2 [Source: MGI Symbol; Acc: MGI: 98626]
ENSMUST00000178052	ENSMUSG00000095704	Gm8221	6.52276	Upregulated	0.000132961	predicted gene 8221 [Source: MGI Symbol; Acc: MGI: 3779789]
ENSMUST00000112420	ENSMUSG00000061171	Slc38a11	7.03652	Upregulated	0.00013323	solute carrier family 38, member 11 [Source: MGI Symbol; Acc: MGI: 2443383]
ENSMUST00000155744	ENSMUSG00000025498	Irf7	2.91158	Upregulated	0.000133606	interferon regulatory factor 7 [Source: MGI Symbol; Acc: MGI: 1859212]
ENSMUST00000113601	ENSMUSG00000039515	Ptpa	7.15987	Upregulated	0.000135363	protein phosphatase 2 protein activator [Source: MGI Symbol; Acc: MGI: 1346006]
ENSMUST00000098683	ENSMUSG00000040940	Arhgef1	4.14898	Upregulated	0.000137521	Rho guanine nucleotide exchange factor (GEF) 1 [Source: MGI Symbol; Acc: MGI: 1353510]
ENSMUST00000087978	ENSMUSG00000067586	S1pr3	1.56133	Upregulated	0.000140598	sphingosine-1-phosphate receptor 3 [Source: MGI Symbol; Acc: MGI: 1339365]
ENSMUST00000000984	ENSMUSG00000000958	Slc7a7	1.65515	Upregulated	0.000142621	solute carrier family 7 (cationic amino acid transporter, y+ system), member 7 [Source: MGI Symbol; Acc: MGI: 1337120]
ENSMUST00000084895	ENSMUSG00000032812	Arap1	2.96639	Upregulated	0.000142737	ArfGAP with RhoGAP domain, ankyrin repeat and PH domain 1 [Source: MGI Symbol; Acc: MGI: 1916960]
ENSMUST00000076326	ENSMUSG00000057191	AB124611	7.00361	Upregulated	0.000143433	cDNA sequence AB124611 [Source: MGI Symbol; Acc: MGI: 3043001]
ENSMUST00000059349	ENSMUSG00000044827	Tlr1	2.79881	Upregulated	0.000143454	toll-like receptor 1 [Source: MGI Symbol; Acc: MGI: 1341295]
ENSMUST00000174382	ENSMUSG00000079491	H2-T10	5.42062	Upregulated	0.000143454	histocompatibility 2, T region locus 10 [Source: MGI Symbol; Acc: MGI: 95942]
ENSMUST00000196081	ENSMUSG00000036381	P2ry14	7.14165	Upregulated	0.000144698	purinergic receptor P2Y, G-protein coupled, 14 [Source: MGI Symbol; Acc: MGI: 2155705]
ENSMUST00000000834	ENSMUSG00000000817	Fasl	4.21978	Upregulated	0.000152405	Fas ligand (TNF superfamily, member 6) [Source: MGI Symbol; Acc: MGI: 99255]
ENSMUST00000098441	ENSMUSG00000043719	Col6a6	1.77953	Upregulated	0.000152405	collagen, type VI, alpha 6 [Source: MGI Symbol; Acc: MGI: 2444259]
ENSMUST00000055558	ENSMUSG00000043505	Gimap5	1.98234	Upregulated	0.000152977	GTPase, IMAP family member 5 [Source: MGI Symbol; Acc: MGI: 2442232]
ENSMUST00000072097	ENSMUSG00000062007	Hsh2d	7.0699	Upregulated	0.000154734	hematopoietic SH2 domain containing [Source: MGI Symbol; Acc: MGI: 2676364]
ENSMUST00000205659	ENSMUSG00000032777	Gtf3c1	7.9951	Upregulated	0.000158038	general transcription factor III C 1 [Source: MGI Symbol; Acc: MGI: 107887]
ENSMUST00000041385	ENSMUSG00000034255	Arhgap27	2.66954	Upregulated	0.000163758	Rho GTPase activating protein 27 [Source: MGI Symbol; Acc: MGI: 1916903]
ENSMUST00000029273	ENSMUSG00000027718	Il21	6.49185	Upregulated	0.000164948	interleukin 21 [Source: MGI Symbol; Acc: MGI: 1890474]
ENSMUST00000068877	ENSMUSG00000055546	Timd4	3.96518	Upregulated	0.000167738	T cell immunoglobulin and mucin domain containing 4 [Source: MGI Symbol; Acc: MGI: 2445125]
ENSMUST00000140029	ENSMUSG00000023249	Parp3	7.03781	Upregulated	0.000173261	poly (ADP-ribose) polymerase family, member 3 [Source: MGI Symbol; Acc: MGI: 1891258]
ENSMUST00000027874	ENSMUSG00000026582	Sele	6.49066	Upregulated	0.000173614	selectin, endothelial cell [Source: MGI Symbol; Acc: MGI: 98278]
ENSMUST00000124448	ENSMUSG00000023206	Il15ra	2.22032	Upregulated	0.000177116	interleukin 15 receptor, alpha chain [Source: MGI Symbol; Acc: MGI: 104644]
ENSMUST00000045802	ENSMUSG00000040204	Pclaf	2.47808	Upregulated	0.000177693	PCNA clamp associated factor [Source: MGI Symbol; Acc: MGI: 1915276]
ENSMUST00000216726	ENSMUSG00000075144	Olfr1156	1.58976	Upregulated	0.000182695	olfactory receptor 1156 [Source: MGI Symbol; Acc: MGI: 3030990]
ENSMUST00000109399	ENSMUSG00000009470	Tnpo1	1.83015	Upregulated	0.0001836	transportin 1 [Source: MGI Symbol; Acc: MGI: 2681523]
ENSMUST00000067638	ENSMUSG00000054520	Sh3bp2	1.53676	Upregulated	0.000186528	SH3-domain binding protein 2 [Source: MGI Symbol; Acc: MGI: 1346349]
ENSMUST00000105884	ENSMUSG00000049410	Zfp683	6.9647	Upregulated	0.00018747	zinc finger protein 683 [Source: MGI Symbol; Acc: MGI: 3650254]
ENSMUST00000046704	ENSMUSG00000078920	Ifi47	6.79374	Upregulated	0.000187727	interferon gamma inducible protein 47 [Source: MGI Symbol; Acc: MGI: 99448]
ENSMUST00000110524	ENSMUSG00000027219	Slc28a2	5.0649	Upregulated	0.000189007	solute carrier family 28 (sodium-coupled nucleoside transporter), member 2 [Source: MGI Symbol; Acc: MGI: 1913105]
ENSMUST00000144086	ENSMUSG00000015950	Ncf1	3.33638	Upregulated	0.000189078	neutrophil cytosolic factor 1 [Source: MGI Symbol; Acc: MGI: 97283]
ENSMUST00000050325	ENSMUSG00000067341	H2-Eb2	3.15663	Upregulated	0.000189474	histocompatibility 2, class II antigen E beta2 [Source: MGI Symbol; Acc: MGI: 95902]
ENSMUST00000081310	ENSMUSG00000017652	Cd40	6.49678	Upregulated	0.000205348	CD40 antigen [Source: MGI Symbol; Acc: MGI: 88336]
ENSMUST00000053085	ENSMUSG00000074151	Nlrc5	6.08435	Upregulated	0.000208003	NLR family, CARD domain containing 5 [Source: MGI Symbol; Acc: MGI: 3612191]
ENSMUST00000131126	ENSMUSG00000055541	Lair1	1.93883	Upregulated	0.000208243	leukocyte-associated Ig-like receptor 1 [Source: MGI Symbol; Acc: MGI: 105492]
ENSMUST00000124131	ENSMUSG00000002103	Acp2	1.82426	Upregulated	0.000208804	acid phosphatase 2, lysosomal [Source: MGI Symbol; Acc: MGI: 87882]
ENSMUST00000219633	ENSMUSG00000000732	Icosl	4.4165	Upregulated	0.000211157	icos ligand [Source: MGI Symbol; Acc: MGI: 1354701]
ENSMUST00000197518	ENSMUSG00000076940	Iglv2	7.66688	Upregulated	0.000211675	immunoglobulin lambda variable 2 [Source: MGI Symbol; Acc: MGI: 99548]
ENSMUST00000103461	ENSMUSG00000076652	Ighv7-3	7.89891	Upregulated	0.000211752	immunoglobulin heavy variable 7-3 [Source: MGI Symbol; Acc: MGI: 4439766]
ENSMUST00000108515	ENSMUSG00000070390	Nlrp1b	3.19304	Upregulated	0.000212716	NLR family, pyrin domain containing 1B [Source: MGI Symbol; Acc: MGI: 3582959]
ENSMUST00000128561	ENSMUSG00000022538	Lsg1	7.09042	Upregulated	0.000212716	large 60S subunit nuclear export GTPase 1 [Source: MGI Symbol; Acc: MGI: 107236]
ENSMUST00000103262	ENSMUSG00000076461	Trbv1	7.20461	Upregulated	0.000221866	T cell receptor beta, variable 1 [Source: MGI Symbol; Acc: MGI: 98594]
ENSMUST00000168419	ENSMUSG00000024644	Cndp2	3.19939	Upregulated	0.000223763	CNDP dipeptidase 2 (metallopeptidase M20 family) [Source: MGI Symbol; Acc: MGI: 1913304]
ENSMUST00000033015	ENSMUSG00000074141	Il4i1	6.99996	Upregulated	0.000229296	interleukin 4 induced 1 [Source: MGI Symbol; Acc: MGI: 109552]
ENSMUST00000103464	ENSMUSG00000076655	Ighv4-1	7.56873	Upregulated	0.000230311	immunoglobulin heavy variable 4-1 [Source: MGI Symbol; Acc: MGI: 4439536]
ENSMUST00000056071	ENSMUSG00000043263	Ifi209	4.98568	Upregulated	0.000240059	interferon activated gene 209 [Source: MGI Symbol; Acc: MGI: 2138243]
ENSMUST00000183271	ENSMUSG00000027901	Dennd2d	3.59473	Upregulated	0.000250131	DENN/MADD domain containing 2D [Source: MGI Symbol; Acc: MGI: 2181193]
ENSMUST00000097430	ENSMUSG00000041831	Sytl3	5.24321	Upregulated	0.000250395	synaptotagmin-like 3 [Source: MGI Symbol; Acc: MGI: 1933367]
ENSMUST00000137142	ENSMUSG00000051022	Hs3st1	7.14364	Upregulated	0.000250859	heparan sulfate (glucosamine) 3-O-sulfotransferase 1 [Source: MGI Symbol; Acc: MGI: 1201606]
ENSMUST00000112170	ENSMUSG00000040522	Tlr8	7.10029	Upregulated	0.000250904	toll-like receptor 8 [Source: MGI Symbol; Acc: MGI: 2176887]
ENSMUST00000023180	ENSMUSG00000022534	Mefv	7.1252	Upregulated	0.00025264	Mediterranean fever [Source: MGI Symbol; Acc: MGI: 1859396]
ENSMUST00000154590	ENSMUSG00000019850	Tnfaip3	3.31381	Upregulated	0.000256464	tumor necrosis factor, alpha-induced protein 3 [Source: MGI Symbol; Acc: MGI: 1196377]
ENSMUST00000029421	ENSMUSG00000027832	Ptx3	3.64197	Upregulated	0.000256951	pentraxin related gene [Source: MGI Symbol; Acc: MGI: 104641]
ENSMUST00000223109	ENSMUSG00000021262	Evl	1.89946	Upregulated	0.000260394	Ena-vasodilator stimulated phosphoprotein [Source: MGI Symbol; Acc: MGI: 1194884]
ENSMUST00000217972	ENSMUSG00000035673	Sbno2	3.64878	Upregulated	0.000263152	strawberry notch 2 [Source: MGI Symbol; Acc: MGI: 2448490]
ENSMUST00000071044	ENSMUSG00000056737	Capg	1.70999	Upregulated	0.000270136	capping protein (actin filament), gelsolin-like [Source: MGI Symbol; Acc: MGI: 1098259]
ENSMUST00000162775	ENSMUSG00000041515	Irf8	2.94965	Upregulated	0.000272061	interferon regulatory factor 8 [Source: MGI Symbol; Acc: MGI: 96395]
ENSMUST00000097952	ENSMUSG00000025498	Irf7	4.24416	Upregulated	0.000272305	interferon regulatory factor 7 [Source: MGI Symbol; Acc: MGI: 1859212]
ENSMUST00000174839	ENSMUSG00000067212	H2-T23	5.76227	Upregulated	0.000273867	histocompatibility 2, T region locus 23 [Source: MGI Symbol; Acc: MGI: 95957]
ENSMUST00000154709	ENSMUSG00000027078	Ube2l6	7.03525	Upregulated	0.000274338	ubiquitin-conjugating enzyme E2L 6 [Source: MGI Symbol; Acc: MGI: 1914500]
ENSMUST00000032667	ENSMUSG00000030474	Siglece	2.58577	Upregulated	0.000276417	sialic acid binding Ig-like lectin E [Source: MGI Symbol; Acc: MGI: 1932475]
ENSMUST00000070631	ENSMUSG00000037921	Ddx60	5.65951	Upregulated	0.000277335	DEAD (Asp-Glu-Ala-Asp) box polypeptide 60 [Source: MGI Symbol; Acc: MGI: 2384570]
ENSMUST00000179124	ENSMUSG00000095787	AC133103.6	6.45756	Upregulated	0.0002808	---
ENSMUST00000193647	ENSMUSG00000027763	Mbnl1	6.97634	Upregulated	0.000289379	muscleblind like splicing factor 1 [Source: MGI Symbol; Acc: MGI: 1928482]
ENSMUST00000030952	ENSMUSG00000029075	Tnfrsf4	2.75851	Upregulated	0.000297364	tumor necrosis factor receptor superfamily, member 4 [Source: MGI Symbol; Acc: MGI: 104512]
ENSMUST00000124904	ENSMUSG00000067768	Xlr4b	5.22353	Upregulated	0.000298996	X-linked lymphocyte-regulated 4B [Source: MGI Symbol; Acc: MGI: 1350975]
ENSMUST00000194690	ENSMUSG00000026674	Ddr2	2.34633	Upregulated	0.000298996	discoidin domain receptor family, member 2 [Source: MGI Symbol; Acc: MGI: 1345277]
ENSMUST00000106608	ENSMUSG00000030663	1110004F10Rik	1.87436	Upregulated	0.000300074	RIKEN cDNA 1110004F10 gene [Source: MGI Symbol; Acc: MGI: 1929274]
ENSMUST00000152390	ENSMUSG00000046020	Pofut1	2.49077	Upregulated	0.000300367	protein O-fucosyltransferase 1 [Source: MGI Symbol; Acc: MGI: 2153207]
ENSMUST00000103474	ENSMUSG00000076665	Ighv7-1	7.37885	Upregulated	0.000303223	immunoglobulin heavy variable 7-1 [Source: MGI Symbol; Acc: MGI: 4439622]
ENSMUST00000189858	ENSMUSG00000026031	Cflar	2.45927	Upregulated	0.000304864	CASP8 and FADD-like apoptosis regulator [Source: MGI Symbol; Acc: MGI: 1336166]
ENSMUST00000189808	ENSMUSG00000058216	Gstp3	7.04608	Upregulated	0.000305553	glutathione S-transferase pi 3 [Source: MGI Symbol; Acc: MGI: 2385078]
ENSMUST00000197525	ENSMUSG00000094356	Igkv8-28	7.68369	Upregulated	0.000315317	immunoglobulin kappa variable 8-28 [Source: MGI Symbol; Acc: MGI: 3642251]
ENSMUST00000106450	ENSMUSG00000057948	Unc13d	1.74425	Upregulated	0.000320677	unc-13 homolog D [Source: MGI Symbol; Acc: MGI: 1917700]
ENSMUST00000106306	ENSMUSG00000030830	Itgal	6.16549	Upregulated	0.000321485	integrin alpha L [Source: MGI Symbol; Acc: MGI: 96606]
ENSMUST00000201544	ENSMUSG00000070780	Rbm47	6.97304	Upregulated	0.000327481	RNA binding motif protein 47 [Source: MGI Symbol; Acc: MGI: 2384294]
ENSMUST00000153546	ENSMUSG00000024675	Ms4a4c	6.93084	Upregulated	0.000331697	membrane-spanning 4-domains, subfamily A, member 4C [Source: MGI Symbol; Acc: MGI: 1927656]
ENSMUST00000182563	ENSMUSG00000066189	Cacng3	7.16235	Upregulated	0.00033388	calcium channel, voltage-dependent, gamma subunit 3 [Source: MGI Symbol; Acc: MGI: 1859165]
ENSMUST00000140896	ENSMUSG00000030707	Coro1a	2.51434	Upregulated	0.000335397	coronin, actin binding protein 1A [Source: MGI Symbol; Acc: MGI: 1345961]
ENSMUST00000153054	ENSMUSG00000018899	Irf1	4.7011	Upregulated	0.000335397	interferon regulatory factor 1 [Source: MGI Symbol; Acc: MGI: 96590]
ENSMUST00000165117	ENSMUSG00000040274	Cdk6	1.64502	Upregulated	0.000346183	cyclin-dependent kinase 6 [Source: MGI Symbol; Acc: MGI: 1277162]
ENSMUST00000113604	ENSMUSG00000054892	Txk	7.07648	Upregulated	0.000350075	TXK tyrosine kinase [Source: MGI Symbol; Acc: MGI: 102960]
ENSMUST00000074557	ENSMUSG00000060586	H2-Eb1	5.42689	Upregulated	0.000352937	histocompatibility 2, class II antigen E beta [Source: MGI Symbol; Acc: MGI: 95901]
ENSMUST00000103489	ENSMUSG00000076680	Ighv6-6	6.92258	Upregulated	0.000352937	immunoglobulin heavy variable 6-6 [Source: MGI Symbol; Acc: MGI: 4439619]
ENSMUST00000237064	ENSMUSG00000041538	H2-Ob	7.03905	Upregulated	0.000368965	histocompatibility 2, O region beta locus [Source: MGI Symbol; Acc: MGI: 95925]
ENSMUST00000217675	ENSMUSG00000000732	Icosl	2.31858	Upregulated	0.000372946	icos ligand [Source: MGI Symbol; Acc: MGI: 1354701]
ENSMUST00000207239	ENSMUSG00000066406	Akap13	1.83372	Upregulated	0.000376041	A kinase (PRKA) anchor protein 13 [Source: MGI Symbol; Acc: MGI: 2676556]
ENSMUST00000209526	ENSMUSG00000030651	Art2b	6.31681	Upregulated	0.000380746	ADP-ribosyltransferase 2b [Source: MGI Symbol; Acc: MGI: 107545]
ENSMUST00000020980	ENSMUSG00000020649	Rrm2	1.68814	Upregulated	0.000385469	ribonucleotide reductase M2 [Source: MGI Symbol; Acc: MGI: 98181]
ENSMUST00000002274	ENSMUSG00000002204	Napsa	4.29748	Upregulated	0.00038901	napsin A aspartic peptidase [Source: MGI Symbol; Acc: MGI: 109365]
ENSMUST00000035323	ENSMUSG00000008193	Spib	5.75405	Upregulated	0.000389664	Spi-B transcription factor (Spi-1/PU.1 related) [Source: MGI Symbol; Acc: MGI: 892986]
ENSMUST00000218630	ENSMUSG00000035673	Sbno2	1.56314	Upregulated	0.000398668	strawberry notch 2 [Source: MGI Symbol; Acc: MGI: 2448490]
ENSMUST00000020677	ENSMUSG00000020407	Upp1	6.98896	Upregulated	0.000402354	uridine phosphorylase 1 [Source: MGI Symbol; Acc: MGI: 1097668]
ENSMUST00000182880	ENSMUSG00000066677	Ifi208	5.7321	Upregulated	0.00040475	interferon activated gene 208 [Source: MGI Symbol; Acc: MGI: 2442822]
ENSMUST00000118144	ENSMUSG00000023186	Vwa5a	2.24279	Upregulated	0.000418576	von Willebrand factor A domain containing 5A [Source: MGI Symbol; Acc: MGI: 1915026]
ENSMUST00000154837	ENSMUSG00000037266	Rsrp1	5.72708	Upregulated	0.000418817	arginine/serine rich protein 1 [Source: MGI Symbol; Acc: MGI: 106498]
ENSMUST00000192911	ENSMUSG00000076646	Ighv2-6-8	7.2369	Upregulated	0.000428191	immunoglobulin heavy variable 2-6-8 [Source: MGI Symbol; Acc: MGI: 4439811]
ENSMUST00000191435	ENSMUSG00000026104	Stat1	6.94498	Upregulated	0.000428302	signal transducer and activator of transcription 1 [Source: MGI Symbol; Acc: MGI: 103063]
ENSMUST00000114885	ENSMUSG00000049502	Dtx3l	7.04765	Upregulated	0.000445148	deltex 3-like, E3 ubiquitin ligase [Source: MGI Symbol; Acc: MGI: 2656973]
ENSMUST00000059226	ENSMUSG00000054203	Ifi205	6.33119	Upregulated	0.000447959	interferon activated gene 205 [Source: MGI Symbol; Acc: MGI: 101847]
ENSMUST00000105688	ENSMUSG00000039936	Pik3cd	7.208	Upregulated	0.00045412	phosphatidylinositol-4,5-bisphosphate 3-kinase catalytic subunit delta [Source: MGI Symbol; Acc: MGI: 1098211]
ENSMUST00000167723	ENSMUSG00000026070	Il18r1	6.81719	Upregulated	0.000454128	interleukin 18 receptor 1 [Source: MGI Symbol; Acc: MGI: 105383]
ENSMUST00000160792	ENSMUSG00000089844	A530032D15Rik	6.31166	Upregulated	0.000460425	RIKEN cDNA A530032D15Rik gene [Source: MGI Symbol; Acc: MGI: 3037746]
ENSMUST00000209363	ENSMUSG00000031712	Il15	6.83696	Upregulated	0.000460425	interleukin 15 [Source: MGI Symbol; Acc: MGI: 103014]
ENSMUST00000078827	ENSMUSG00000062783	Csprs	5.10622	Upregulated	0.000461854	component of Sp100-rs [Source: NCBI gene; Acc114564]
ENSMUST00000220277	ENSMUSG00000040033	Stat2	2.87962	Upregulated	0.000462108	signal transducer and activator of transcription 2 [Source: MGI Symbol; Acc: MGI: 103039]
ENSMUST00000235186	ENSMUSG00000024736	Tmem132a	2.06304	Upregulated	0.000467253	transmembrane protein 132A [Source: MGI Symbol; Acc: MGI: 2147810]
ENSMUST00000200586	ENSMUSG00000076508	Igkv17-127	7.36119	Upregulated	0.000468217	immunoglobulin kappa variable 17-127 [Source: MGI Symbol; Acc: MGI: 3646891]
ENSMUST00000216328	ENSMUSG00000061972	Olfr99	6.8175	Upregulated	0.00047316	olfactory receptor 99 [Source: MGI Symbol; Acc: MGI: 2177482]
ENSMUST00000032486	ENSMUSG00000030336	Cd27	3.42607	Upregulated	0.000473403	CD27 antigen [Source: MGI Symbol; Acc: MGI: 88326]
ENSMUST00000006101	ENSMUSG00000005947	Itgae	3.03716	Upregulated	0.000483586	integrin alpha E, epithelial-associated [Source: MGI Symbol; Acc: MGI: 1298377]
ENSMUST00000179584	ENSMUSG00000026773	Pfkfb3	2.13358	Upregulated	0.000488151	6-phosphofructo-2-kinase/fructose-2,6-biphosphatase 3 [Source: MGI Symbol; Acc: MGI: 2181202]
ENSMUST00000098874	ENSMUSG00000096463	Gm21750	1.54117	Upregulated	0.000490787	predicted gene, 21750 [Source: MGI Symbol; Acc: MGI: 5433914]
ENSMUST00000072886	ENSMUSG00000026387	Sctr	2.26441	Upregulated	0.000504372	secretin receptor [Source: MGI Symbol; Acc: MGI: 2441720]
ENSMUST00000090591	ENSMUSG00000068758	Il3ra	3.13792	Upregulated	0.000508081	interleukin 3 receptor, alpha chain [Source: MGI Symbol; Acc: MGI: 96553]
ENSMUST00000154706	ENSMUSG00000009207	Lnpk	1.56161	Upregulated	0.000522944	lunapark, ER junction formation factor [Source: MGI Symbol; Acc: MGI: 1918115]
ENSMUST00000085948	ENSMUSG00000002602	Axl	1.6946	Upregulated	0.000528729	AXL receptor tyrosine kinase [Source: MGI Symbol; Acc: MGI: 1347244]
ENSMUST00000174670	ENSMUSG00000024334	H2-Oa	5.65725	Upregulated	0.000543432	histocompatibility 2, O region alpha locus [Source: MGI Symbol; Acc: MGI: 95924]
ENSMUST00000103318	ENSMUSG00000076518	Igkv2-112	8.22075	Upregulated	0.000548885	immunoglobulin kappa variable 2-112 [Source: MGI Symbol; Acc: MGI: 3644894]
ENSMUST00000103548	ENSMUSG00000094689	Ighv1-81	7.06257	Upregulated	0.000553707	immunoglobulin heavy variable 1-81 [Source: MGI Symbol; Acc: MGI: 4439635]
ENSMUST00000184540	ENSMUSG00000073902	Gm1966	6.26009	Upregulated	0.000587015	predicted gene 1966 [Source: MGI Symbol; Acc: MGI: 3584360]
ENSMUST00000081891	ENSMUSG00000060397	Zfp128	7.33164	Upregulated	0.000589327	zinc finger protein 128 [Source: MGI Symbol; Acc: MGI: 2389445]
ENSMUST00000139176	ENSMUSG00000016495	Plgrkt	2.32779	Upregulated	0.00059993	plasminogen receptor, C-terminal lysine transmembrane protein [Source: MGI Symbol; Acc: MGI: 1915009]
ENSMUST00000130441	ENSMUSG00000075028	Prdm11	1.51147	Upregulated	0.000631002	PR domain containing 11 [Source: MGI Symbol; Acc: MGI: 2685553]
ENSMUST00000031975	ENSMUSG00000029915	Clec5a	3.82547	Upregulated	0.000649178	C-type lectin domain family 5, member a [Source: MGI Symbol; Acc: MGI: 1345151]
ENSMUST00000103333	ENSMUSG00000076532	Igkv4-91	8.06043	Upregulated	0.000655936	immunoglobulin kappa chain variable 4-91 [Source: MGI Symbol; Acc: MGI: 3642277]
ENSMUST00000094134	ENSMUSG00000070427	Il18bp	5.36128	Upregulated	0.000664391	interleukin 18 binding protein [Source: MGI Symbol; Acc: MGI: 1333800]
ENSMUST00000163086	ENSMUSG00000033538	Casp4	6.73437	Upregulated	0.00066986	caspase 4, apoptosis-related cysteine peptidase [Source: MGI Symbol; Acc: MGI: 107700]
ENSMUST00000176768	ENSMUSG00000093445	Lrch4	2.95186	Upregulated	0.00066986	leucine-rich repeats and calponin homology (CH) domain containing 4 [Source: MGI Symbol; Acc: MGI: 1917193]
ENSMUST00000103114	ENSMUSG00000004040	Stat3	1.64218	Upregulated	0.000672051	signal transducer and activator of transcription 3 [Source: MGI Symbol; Acc: MGI: 103038]
ENSMUST00000235786	ENSMUSG00000024910	Ctsw	4.30821	Upregulated	0.000675359	cathepsin W [Source: MGI Symbol; Acc: MGI: 1338045]
ENSMUST00000091648	ENSMUSG00000071311	Gpr31b	6.89384	Upregulated	0.000677002	G protein-coupled receptor 31, D17Leh66b region [Source: MGI Symbol; Acc: MGI: 1354372]
ENSMUST00000135137	ENSMUSG00000026177	Slc11a1	4.4057	Upregulated	0.000677002	solute carrier family 11 (proton-coupled divalent metal ion transporters), member 1 [Source: MGI Symbol; Acc: MGI: 1345275]
ENSMUST00000039522	ENSMUSG00000042759	Apobr	1.86551	Upregulated	0.000680193	apolipoprotein B receptor [Source: MGI Symbol; Acc: MGI: 2176230]
ENSMUST00000164304	ENSMUSG00000056917	Sipa1	1.66019	Upregulated	0.00068188	signal-induced proliferation associated gene 1 [Source: MGI Symbol; Acc: MGI: 107576]
ENSMUST00000042971	ENSMUSG00000038352	Arl5c	1.8967	Upregulated	0.000682879	ADP-ribosylation factor-like 5C [Source: MGI Symbol; Acc: MGI: 3028577]
ENSMUST00000151153	ENSMUSG00000008398	Elk3	4.96786	Upregulated	0.000690536	ELK3, member of ETS oncogene family [Source: MGI Symbol; Acc: MGI: 101762]
ENSMUST00000146803	ENSMUSG00000027168	Pax6	7.17205	Upregulated	0.000692733	paired box 6 [Source: MGI Symbol; Acc: MGI: 97490]
ENSMUST00000206741	ENSMUSG00000004612	Nkg7	6.30753	Upregulated	0.000703617	natural killer cell group 7 sequence [Source: MGI Symbol; Acc: MGI: 1931250]
ENSMUST00000114877	ENSMUSG00000022906	Parp9	4.35732	Upregulated	0.000715308	poly (ADP-ribose) polymerase family, member 9 [Source: MGI Symbol; Acc: MGI: 1933117]
ENSMUST00000216743	ENSMUSG00000111640	AC109138.2	1.67309	Upregulated	0.000727467	---
ENSMUST00000036503	ENSMUSG00000042213	Zfand4	4.94739	Upregulated	0.000749118	zinc finger, AN1-type domain 4 [Source: MGI Symbol; Acc: MGI: 1914742]
ENSMUST00000237402	ENSMUSG00000037649	H2-DMa	2.57289	Upregulated	0.000750629	histocompatibility 2, class II, locus DMa [Source: MGI Symbol; Acc: MGI: 95921]
ENSMUST00000029433	ENSMUSG00000027843	Ptpn22	2.55848	Upregulated	0.000755001	protein tyrosine phosphatase, non-receptor type 22 (lymphoid) [Source: MGI Symbol; Acc: MGI: 107170]
ENSMUST00000152914	ENSMUSG00000078920	Ifi47	6.17555	Upregulated	0.000766183	interferon gamma inducible protein 47 [Source: MGI Symbol; Acc: MGI: 99448]
ENSMUST00000046748	ENSMUSG00000037661	Gpr160	4.74992	Upregulated	0.000769974	G protein-coupled receptor 160 [Source: MGI Symbol; Acc: MGI: 1919112]
ENSMUST00000233684	ENSMUSG00000062078	Qk	6.73471	Upregulated	0.00078913	quaking [Source: MGI Symbol; Acc: MGI: 97837]
ENSMUST00000133733	ENSMUSG00000000486	44075	6.96041	Upregulated	0.000793282	septin 1 [Source: MGI Symbol; Acc: MGI: 1858916]
ENSMUST00000117994	ENSMUSG00000033031	Cip2a	7.08724	Upregulated	0.000800355	cell proliferation regulating inhibitor of protein phosphatase 2A [Source: MGI Symbol; Acc: MGI: 2146335]
ENSMUST00000048572	ENSMUSG00000039377	Hlx	2.0133	Upregulated	0.000803409	H2.0-like homeobox [Source: MGI Symbol; Acc: MGI: 96109]
ENSMUST00000170551	ENSMUSG00000096452	Ighv1-77	6.92974	Upregulated	0.000803972	immunoglobulin heavy variable 1-77 [Source: MGI Symbol; Acc: MGI: 4439670]
ENSMUST00000193727	ENSMUSG00000043263	Ifi209	5.57531	Upregulated	0.000820696	interferon activated gene 209 [Source: MGI Symbol; Acc: MGI: 2138243]
ENSMUST00000017841	ENSMUSG00000017697	Ada	1.63981	Upregulated	0.000854331	adenosine deaminase [Source: MGI Symbol; Acc: MGI: 87916]
ENSMUST00000041357	ENSMUSG00000037095	Lrg1	1.85184	Upregulated	0.000856519	leucine-rich alpha-2-glycoprotein 1 [Source: MGI Symbol; Acc: MGI: 1924155]
ENSMUST00000081956	ENSMUSG00000039985	Sinhcaf	6.90687	Upregulated	0.000856872	SIN3-HDAC complex associated factor [Source: MGI Symbol; Acc: MGI: 1929091]
ENSMUST00000145610	ENSMUSG00000001741	Il16	4.05524	Upregulated	0.000887654	interleukin 16 [Source: MGI Symbol; Acc: MGI: 1270855]
ENSMUST00000000574	ENSMUSG00000000562	Adora3	2.11808	Upregulated	0.000929487	adenosine A3 receptor [Source: MGI Symbol; Acc: MGI: 104847]
ENSMUST00000116257	ENSMUSG00000028965	Tnfrsf9	7.20496	Upregulated	0.000929487	tumor necrosis factor receptor superfamily, member 9 [Source: MGI Symbol; Acc: MGI: 1101059]
ENSMUST00000058237	ENSMUSG00000090124	Ugt1a7c	2.18809	Upregulated	0.000952922	UDP glucuronosyltransferase 1 family, polypeptide A7C [Source: MGI Symbol; Acc: MGI: 3032636]
ENSMUST00000163121	ENSMUSG00000026829	Gbgt1	1.8735	Upregulated	0.000979314	globoside alpha-1,3-N-acetylgalactosaminyltransferase 1 [Source: MGI Symbol; Acc: MGI: 2449143]
ENSMUST00000123989	ENSMUSG00000024013	Fgd2	2.35656	Upregulated	0.00098633	FYVE, RhoGEF and PH domain containing 2 [Source: MGI Symbol; Acc: MGI: 1347084]
ENSMUST00000156003	ENSMUSG00000021281	Tnfaip2	4.97123	Upregulated	0.000998579	tumor necrosis factor, alpha-induced protein 2 [Source: MGI Symbol; Acc: MGI: 104960]
ENSMUST00000204419	ENSMUSG00000107928	Gm45140	2.23383	Upregulated	0.00100048	predicted gene 45140 [Source: MGI Symbol; Acc: MGI: 5753716]
ENSMUST00000142356	ENSMUSG00000000486	44075	7.01764	Upregulated	0.00101153	septin 1 [Source: MGI Symbol; Acc: MGI: 1858916]
ENSMUST00000182138	ENSMUSG00000026395	Ptprc	3.48839	Upregulated	0.00101153	protein tyrosine phosphatase, receptor type, C [Source: MGI Symbol; Acc: MGI: 97810]
ENSMUST00000040250	ENSMUSG00000039783	Kmo	6.67308	Upregulated	0.00101411	kynurenine 3-monooxygenase (kynurenine 3-hydroxylase) [Source: MGI Symbol; Acc: MGI: 2138151]
ENSMUST00000046322	ENSMUSG00000038421	Fcrla	6.70819	Upregulated	0.00101411	Fc receptor-like A [Source: MGI Symbol; Acc: MGI: 2138647]
ENSMUST00000149417	ENSMUSG00000027580	Helz2	1.91254	Upregulated	0.00101515	helicase with zinc finger 2, transcriptional coactivator [Source: MGI Symbol; Acc: MGI: 2385169]
ENSMUST00000237495	ENSMUSG00000040247	Tbc1d10c	6.69726	Upregulated	0.00102157	TBC1 domain family, member 10c [Source: MGI Symbol; Acc: MGI: 1922072]
ENSMUST00000160633	ENSMUSG00000000378	Ccm2	4.92128	Upregulated	0.00103878	cerebral cavernous malformation 2 [Source: MGI Symbol; Acc: MGI: 2384924]
ENSMUST00000149184	ENSMUSG00000039205	Ciz1	6.92624	Upregulated	0.00105105	CDKN1A interacting zinc finger protein 1 [Source: MGI Symbol; Acc: MGI: 1920234]
ENSMUST00000150798	ENSMUSG00000003279	Dlgap1	6.8429	Upregulated	0.00105196	DLG associated protein 1 [Source: MGI Symbol; Acc: MGI: 1346065]
ENSMUST00000135047	ENSMUSG00000042292	Mrtfa	6.96955	Upregulated	0.00106059	myocardin related transcription factor A [Source: MGI Symbol; Acc: MGI: 2384495]
ENSMUST00000149371	ENSMUSG00000020290	Xpo1	1.56402	Upregulated	0.0010621	exportin 1 [Source: MGI Symbol; Acc: MGI: 2144013]
ENSMUST00000233564	ENSMUSG00000002668	Dennd1c	2.80399	Upregulated	0.00106717	DENN/MADD domain containing 1C [Source: MGI Symbol; Acc: MGI: 1918035]
ENSMUST00000131607	ENSMUSG00000048865	Arhgap30	5.21744	Upregulated	0.00106798	Rho GTPase activating protein 30 [Source: MGI Symbol; Acc: MGI: 2684948]
ENSMUST00000133896	ENSMUSG00000026177	Slc11a1	6.65088	Upregulated	0.00108023	solute carrier family 11 (proton-coupled divalent metal ion transporters), member 1 [Source: MGI Symbol; Acc: MGI: 1345275]
ENSMUST00000214081	ENSMUSG00000032093	Cd3e	4.7932	Upregulated	0.00108023	CD3 antigen, epsilon polypeptide [Source: MGI Symbol; Acc: MGI: 88332]
ENSMUST00000043873	ENSMUSG00000064057	Scgb3a1	3.38713	Upregulated	0.0010921	secretoglobin, family 3A, member 1 [Source: MGI Symbol; Acc: MGI: 1915912]
ENSMUST00000079424	ENSMUSG00000035778	Ggta1	1.90552	Upregulated	0.00111505	glycoprotein galactosyltransferase alpha 1, 3 [Source: MGI Symbol; Acc: MGI: 95704]
ENSMUST00000145074	ENSMUSG00000031304	Il2rg	4.74085	Upregulated	0.0011311	interleukin 2 receptor, gamma chain [Source: MGI Symbol; Acc: MGI: 96551]
ENSMUST00000198184	ENSMUSG00000076594	Igkv6-13	6.15942	Upregulated	0.001151	immunoglobulin kappa variable 6-13 [Source: MGI Symbol; Acc: MGI: 1330829]
ENSMUST00000236486	ENSMUSG00000056917	Sipa1	2.70986	Upregulated	0.00116737	signal-induced proliferation associated gene 1 [Source: MGI Symbol; Acc: MGI: 107576]
ENSMUST00000097843	ENSMUSG00000062585	Cnr2	3.43323	Upregulated	0.00117287	cannabinoid receptor 2 (macrophage) [Source: MGI Symbol; Acc: MGI: 104650]
ENSMUST00000113768	ENSMUSG00000000386	Mx1	3.7822	Upregulated	0.00120408	MX dynamin-like GTPase 1 [Source: MGI Symbol; Acc: MGI: 97243]
ENSMUST00000135280	ENSMUSG00000022901	Cd86	6.66203	Upregulated	0.00121334	CD86 antigen [Source: MGI Symbol; Acc: MGI: 101773]
ENSMUST00000156938	ENSMUSG00000025498	Irf7	6.71821	Upregulated	0.0012157	interferon regulatory factor 7 [Source: MGI Symbol; Acc: MGI: 1859212]
ENSMUST00000108615	ENSMUSG00000089942	Pira2	3.88093	Upregulated	0.0012229	paired-Ig-like receptor A2 [Source: MGI Symbol; Acc: MGI: 1195970]
ENSMUST00000128659	ENSMUSG00000034947	Tmem106a	6.82569	Upregulated	0.00123223	transmembrane protein 106A [Source: MGI Symbol; Acc: MGI: 1922056]
ENSMUST00000237487	ENSMUSG00000052102	Gnpda1	7.06384	Upregulated	0.00125123	glucosamine-6-phosphate deaminase 1 [Source: MGI Symbol; Acc: MGI: 1347054]
ENSMUST00000163078	ENSMUSG00000024677	Ms4a6b	4.93066	Upregulated	0.00125855	membrane-spanning 4-domains, subfamily A, member 6B [Source: MGI Symbol; Acc: MGI: 1917024]
ENSMUST00000058914	ENSMUSG00000043091	Tuba1c	1.67863	Upregulated	0.0012854	tubulin, alpha 1C [Source: MGI Symbol; Acc: MGI: 1095409]
ENSMUST00000173235	ENSMUSG00000048000	Gigyf2	6.78264	Upregulated	0.00128866	GRB10 interacting GYF protein 2 [Source: MGI Symbol; Acc: MGI: 2138584]
ENSMUST00000142613	ENSMUSG00000050732	Vamp8	2.18414	Upregulated	0.00128984	vesicle-associated membrane protein 8 [Source: MGI Symbol; Acc: MGI: 1336882]
ENSMUST00000170870	ENSMUSG00000026358	Rgs1	6.65776	Upregulated	0.00131315	regulator of G-protein signaling 1 [Source: MGI Symbol; Acc: MGI: 1354694]
ENSMUST00000000926	ENSMUSG00000000903	Vpreb3	6.63743	Upregulated	0.00132776	pre-B lymphocyte gene 3 [Source: MGI Symbol; Acc: MGI: 98938]
ENSMUST00000133138	ENSMUSG00000042726	Trafd1	1.5997	Upregulated	0.00132954	TRAF type zinc finger domain containing 1 [Source: MGI Symbol; Acc: MGI: 1923551]
ENSMUST00000129421	ENSMUSG00000020017	Hal	2.82742	Upregulated	0.0013312	histidine ammonia lyase [Source: MGI Symbol; Acc: MGI: 96010]
ENSMUST00000137828	ENSMUSG00000029561	Oasl2	3.82578	Upregulated	0.00134541	2'-5' oligoadenylate synthetase-like 2 [Source: MGI Symbol; Acc: MGI: 1344390]
ENSMUST00000103304	ENSMUSG00000094491	Igkv1-133	6.73801	Upregulated	0.0013492	immunoglobulin kappa variable 1-133 [Source: MGI Symbol; Acc: MGI: 3648380]
ENSMUST00000149244	ENSMUSG00000030263	Lrmp	6.60262	Upregulated	0.00137133	lymphoid-restricted membrane protein [Source: MGI Symbol; Acc: MGI: 108424]
ENSMUST00000211936	ENSMUSG00000000791	Il12rb1	6.83744	Upregulated	0.00139492	interleukin 12 receptor, beta 1 [Source: MGI Symbol; Acc: MGI: 104579]
ENSMUST00000174850	ENSMUSG00000040929	Rfx3	6.66308	Upregulated	0.00140836	regulatory factor X, 3 (influences HLA class II expression) [Source: MGI Symbol; Acc: MGI: 106582]
ENSMUST00000217811	ENSMUSG00000009092	Derl3	6.74178	Upregulated	0.00140836	Der1-like domain family, member 3 [Source: MGI Symbol; Acc: MGI: 1917627]
ENSMUST00000197537	ENSMUSG00000093896	Ighv1-76	6.88765	Upregulated	0.00141366	immunoglobulin heavy variable 1-76 [Source: MGI Symbol; Acc: MGI: 4439737]
ENSMUST00000131024	ENSMUSG00000010358	Ifi35	2.84729	Upregulated	0.00141851	interferon-induced protein 35 [Source: MGI Symbol; Acc: MGI: 1917360]
ENSMUST00000160290	ENSMUSG00000090164	BC035044	2.01624	Upregulated	0.00141851	cDNA sequence BC035044 [Source: MGI Symbol; Acc: MGI: 2448540]
ENSMUST00000197315	ENSMUSG00000044827	Tlr1	2.23451	Upregulated	0.00142539	toll-like receptor 1 [Source: MGI Symbol; Acc: MGI: 1341295]
ENSMUST00000029140	ENSMUSG00000027611	Procr	2.06013	Upregulated	0.00143929	protein C receptor, endothelial [Source: MGI Symbol; Acc: MGI: 104596]
ENSMUST00000192987	ENSMUSG00000102315	Ighv1-28	7.1286	Upregulated	0.0014493	immunoglobulin heavy variable 1-28 [Source: MGI Symbol; Acc: MGI: 3644938]
ENSMUST00000197031	ENSMUSG00000027962	Vcam1	3.52245	Upregulated	0.0014863	vascular cell adhesion molecule 1 [Source: MGI Symbol; Acc: MGI: 98926]
ENSMUST00000032472	ENSMUSG00000079298	Klrb1b	6.60975	Upregulated	0.0014896	killer cell lectin-like receptor subfamily B member 1B [Source: MGI Symbol; Acc: MGI: 107539]
ENSMUST00000147552	ENSMUSG00000026222	Sp100	3.78114	Upregulated	0.0014896	nuclear antigen Sp100 [Source: MGI Symbol; Acc: MGI: 109561]
ENSMUST00000118370	ENSMUSG00000055994	Nod2	1.96343	Upregulated	0.00149022	nucleotide-binding oligomerization domain containing 2 [Source: MGI Symbol; Acc: MGI: 2429397]
ENSMUST00000121957	ENSMUSG00000054435	Gimap4	6.58748	Upregulated	0.00149743	GTPase, IMAP family member 4 [Source: MGI Symbol; Acc: MGI: 1349656]
ENSMUST00000237960	ENSMUSG00000024965	Fermt3	6.75882	Upregulated	0.00150016	fermitin family member 3 [Source: MGI Symbol; Acc: MGI: 2147790]
ENSMUST00000176691	ENSMUSG00000028487	Bnc2	6.61043	Upregulated	0.00151425	basonuclin 2 [Source: MGI Symbol; Acc: MGI: 2443805]
ENSMUST00000089161	ENSMUSG00000068105	Tnfrsf13c	2.98148	Upregulated	0.00154177	tumor necrosis factor receptor superfamily, member 13c [Source: MGI Symbol; Acc: MGI: 1919299]
ENSMUST00000199510	ENSMUSG00000096515	Igkv14-100	7.07944	Upregulated	0.00154326	immunoglobulin kappa chain variable 14-100 [Source: MGI Symbol; Acc: MGI: 4439559]
ENSMUST00000138741	ENSMUSG00000060791	Gmfg	5.20484	Upregulated	0.00157275	glia maturation factor, gamma [Source: MGI Symbol; Acc: MGI: 1927135]
ENSMUST00000218296	ENSMUSG00000112808	Gm4739	1.65376	Upregulated	0.00159073	predicted gene 4739 [Source: MGI Symbol; Acc: MGI: 3642984]
ENSMUST00000005976	ENSMUSG00000005824	Tnfsf14	6.66292	Upregulated	0.00159345	tumor necrosis factor (ligand) superfamily, member 14 [Source: MGI Symbol; Acc: MGI: 1355317]
ENSMUST00000002964	ENSMUSG00000002885	Adgre5	1.77685	Upregulated	0.00161476	adhesion G protein-coupled receptor E5 [Source: MGI Symbol; Acc: MGI: 1347095]
ENSMUST00000042135	ENSMUSG00000004952	Rasa4	1.53269	Upregulated	0.00164059	RAS p21 protein activator 4 [Source: MGI Symbol; Acc: MGI: 1858600]
ENSMUST00000011152	ENSMUSG00000011008	Mcoln2	6.15708	Upregulated	0.00165246	mucolipin 2 [Source: MGI Symbol; Acc: MGI: 1915529]
ENSMUST00000199629	ENSMUSG00000079363	Gbp4	5.21461	Upregulated	0.00166147	guanylate binding protein 4 [Source: MGI Symbol; Acc: MGI: 97072]
ENSMUST00000233092	ENSMUSG00000071068	Treml2	4.77359	Upregulated	0.00166732	triggering receptor expressed on myeloid cells-like 2 [Source: MGI Symbol; Acc: MGI: 2147038]
ENSMUST00000114239	ENSMUSG00000022876	Samsn1	2.43467	Upregulated	0.00173763	SAM domain, SH3 domain and nuclear localization signals, 1 [Source: MGI Symbol; Acc: MGI: 1914992]
ENSMUST00000074936	ENSMUSG00000059883	Irak4	1.56367	Upregulated	0.00180614	interleukin-1 receptor-associated kinase 4 [Source: MGI Symbol; Acc: MGI: 2182474]
ENSMUST00000153931	ENSMUSG00000058835	Abi1	2.42242	Upregulated	0.00180879	abl-interactor 1 [Source: MGI Symbol; Acc: MGI: 104913]
ENSMUST00000127125	ENSMUSG00000039637	Coro7	6.67185	Upregulated	0.00181419	coronin 7 [Source: MGI Symbol; Acc: MGI: 1926135]
ENSMUST00000032257	ENSMUSG00000030154	Klrb1f	6.67578	Upregulated	0.00181745	killer cell lectin-like receptor subfamily B member 1F [Source: MGI Symbol; Acc: MGI: 2442965]
ENSMUST00000103513	ENSMUSG00000094051	Ighv1-36	7.37686	Upregulated	0.00181766	immunoglobulin heavy variable 1-36 [Source: MGI Symbol; Acc: MGI: 4439639]
ENSMUST00000024118	ENSMUSG00000023349	Clec4n	4.10633	Upregulated	0.00184804	C-type lectin domain family 4, member n [Source: MGI Symbol; Acc: MGI: 1861231]
ENSMUST00000169095	ENSMUSG00000002944	Cd36	3.88763	Upregulated	0.00185936	CD36 molecule [Source: MGI Symbol; Acc: MGI: 107899]
ENSMUST00000205617	ENSMUSG00000053158	Fes	2.84531	Upregulated	0.00187869	feline sarcoma oncogene [Source: MGI Symbol; Acc: MGI: 95514]
ENSMUST00000132750	ENSMUSG00000039699	Batf2	6.60597	Upregulated	0.0019038	basic leucine zipper transcription factor, ATF-like 2 [Source: MGI Symbol; Acc: MGI: 1921731]
ENSMUST00000107714	ENSMUSG00000038811	Gngt2	2.16202	Upregulated	0.00191675	guanine nucleotide binding protein (G protein), gamma transducing activity polypeptide 2 [Source: MGI Symbol; Acc: MGI: 893584]
ENSMUST00000067506	ENSMUSG00000054435	Gimap4	6.5468	Upregulated	0.00195056	GTPase, IMAP family member 4 [Source: MGI Symbol; Acc: MGI: 1349656]
ENSMUST00000094169	ENSMUSG00000078853	Igtp	5.75529	Upregulated	0.00197146	interferon gamma induced GTPase [Source: MGI Symbol; Acc: MGI: 107729]
ENSMUST00000009831	ENSMUSG00000009687	Fxyd5	2.52066	Upregulated	0.00198725	FXYD domain-containing ion transport regulator 5 [Source: MGI Symbol; Acc: MGI: 1201785]
ENSMUST00000112459	ENSMUSG00000026896	Ifih1	2.00475	Upregulated	0.00198725	interferon induced with helicase C domain 1 [Source: MGI Symbol; Acc: MGI: 1918836]
ENSMUST00000106290	ENSMUSG00000033880	Lgals3bp	6.77638	Upregulated	0.00199414	lectin, galactoside-binding, soluble, 3 binding protein [Source: MGI Symbol; Acc: MGI: 99554]
ENSMUST00000060719	ENSMUSG00000044583	Tlr7	1.71845	Upregulated	0.00203048	toll-like receptor 7 [Source: MGI Symbol; Acc: MGI: 2176882]
ENSMUST00000019071	ENSMUSG00000018927	Ccl6	1.75508	Upregulated	0.00205317	chemokine (C-C motif) ligand 6 [Source: MGI Symbol; Acc: MGI: 98263]
ENSMUST00000143713	ENSMUSG00000051457	Spn	6.52993	Upregulated	0.00206032	sialophorin [Source: MGI Symbol; Acc: MGI: 98384]
ENSMUST00000167596	ENSMUSG00000000204	Slfn4	3.2498	Upregulated	0.00206397	schlafen 4 [Source: MGI Symbol; Acc: MGI: 1329010]
ENSMUST00000230583	ENSMUSG00000018008	Cyth4	2.26815	Upregulated	0.0020702	cytohesin 4 [Source: MGI Symbol; Acc: MGI: 2441702]
ENSMUST00000138308	ENSMUSG00000025887	Casp12	3.80902	Upregulated	0.00209259	caspase 12 [Source: MGI Symbol; Acc: MGI: 1312922]
ENSMUST00000156536	ENSMUSG00000055963	Triqk	6.63034	Upregulated	0.00209272	triple QxxK/R motif containing [Source: MGI Symbol; Acc: MGI: 3650048]
ENSMUST00000147510	ENSMUSG00000031389	Arhgap4	1.66536	Upregulated	0.00213988	Rho GTPase activating protein 4 [Source: MGI Symbol; Acc: MGI: 2159577]
ENSMUST00000192488	ENSMUSG00000103326	Ctla4	4.72134	Upregulated	0.0021501	cytotoxic T-lymphocyte-associated protein 4 [Source: NCBI gene; Acc12477]
ENSMUST00000206103	ENSMUSG00000030745	Il21r	6.79823	Upregulated	0.00218498	interleukin 21 receptor [Source: MGI Symbol; Acc: MGI: 1890475]
ENSMUST00000143307	ENSMUSG00000028015	Ctso	2.66479	Upregulated	0.00221878	cathepsin O [Source: MGI Symbol; Acc: MGI: 2139628]
ENSMUST00000149539	ENSMUSG00000040296	Ddx58	6.65056	Upregulated	0.00222117	DEAD (Asp-Glu-Ala-Asp) box polypeptide 58 [Source: MGI Symbol; Acc: MGI: 2442858]
ENSMUST00000111641	ENSMUSG00000023224	Serping1	6.48103	Upregulated	0.00226021	serine (or cysteine) peptidase inhibitor, clade G, member 1 [Source: MGI Symbol; Acc: MGI: 894696]
ENSMUST00000198014	ENSMUSG00000039934	Gsap	1.55228	Upregulated	0.00226021	gamma-secretase activating protein [Source: MGI Symbol; Acc: MGI: 2442259]
ENSMUST00000233379	ENSMUSG00000023947	Nfkbie	4.61519	Upregulated	0.00226021	nuclear factor of kappa light polypeptide gene enhancer in B cells inhibitor, epsilon [Source: MGI Symbol; Acc: MGI: 1194908]
ENSMUST00000211349	ENSMUSG00000033355	Rtp4	3.99754	Upregulated	0.00231729	receptor transporter protein 4 [Source: MGI Symbol; Acc: MGI: 1915025]
ENSMUST00000112143	ENSMUSG00000041827	Oasl1	3.61291	Upregulated	0.00233125	2'-5' oligoadenylate synthetase-like 1 [Source: MGI Symbol; Acc: MGI: 2180849]
ENSMUST00000195022	ENSMUSG00000070501	Ifi214	5.19307	Upregulated	0.00233125	interferon activated gene 214 [Source: MGI Symbol; Acc: MGI: 3584522]
ENSMUST00000190022	ENSMUSG00000019813	Cep57l1	6.7034	Upregulated	0.00237489	centrosomal protein 57-like 1 [Source: MGI Symbol; Acc: MGI: 1915511]
ENSMUST00000103492	ENSMUSG00000095981	Ighv10-1	6.70139	Upregulated	0.00239676	immunoglobulin heavy variable 10-1 [Source: MGI Symbol; Acc: MGI: 4439620]
ENSMUST00000212657	ENSMUSG00000000791	Il12rb1	1.52965	Upregulated	0.0024002	interleukin 12 receptor, beta 1 [Source: MGI Symbol; Acc: MGI: 104579]
ENSMUST00000173128	ENSMUSG00000092277	Gm19684	5.89881	Upregulated	0.00246073	predicted gene, 19684 [Source: MGI Symbol; Acc: MGI: 5011869]
ENSMUST00000205687	ENSMUSG00000004609	Cd33	2.6461	Upregulated	0.00246285	CD33 antigen [Source: MGI Symbol; Acc: MGI: 99440]
ENSMUST00000033900	ENSMUSG00000031504	Rab20	2.29675	Upregulated	0.00247884	RAB20, member RAS oncogene family [Source: MGI Symbol; Acc: MGI: 102789]
ENSMUST00000189932	ENSMUSG00000032712	Resf1	6.93438	Upregulated	0.00250823	retroelement silencing factor 1 [Source: MGI Symbol; Acc: MGI: 1914496]
ENSMUST00000206162	ENSMUSG00000039194	Rlbp1	6.47213	Upregulated	0.00255601	retinaldehyde binding protein 1 [Source: MGI Symbol; Acc: MGI: 97930]
ENSMUST00000156644	ENSMUSG00000000290	Itgb2	6.88356	Upregulated	0.00258232	integrin beta 2 [Source: MGI Symbol; Acc: MGI: 96611]
ENSMUST00000162087	ENSMUSG00000009687	Fxyd5	2.29055	Upregulated	0.0026058	FXYD domain-containing ion transport regulator 5 [Source: MGI Symbol; Acc: MGI: 1201785]
ENSMUST00000006452	ENSMUSG00000006289	Osgep	6.77154	Upregulated	0.00262034	O-sialoglycoprotein endopeptidase [Source: MGI Symbol; Acc: MGI: 1913496]
ENSMUST00000137445	ENSMUSG00000000682	Cd52	6.00256	Upregulated	0.00264899	CD52 antigen [Source: MGI Symbol; Acc: MGI: 1346088]
ENSMUST00000196323	ENSMUSG00000104876	Trdc	3.10553	Upregulated	0.00265181	T cell receptor delta, constant region [Source: MGI Symbol; Acc: MGI: 98612]
ENSMUST00000209979	ENSMUSG00000041836	Ptpre	4.85637	Upregulated	0.0026519	protein tyrosine phosphatase, receptor type, E [Source: MGI Symbol; Acc: MGI: 97813]
ENSMUST00000160058	ENSMUSG00000118618	AC123856.1	6.49239	Upregulated	0.00265346	nuclear antigen Sp100 (Sp100) pseudogene
ENSMUST00000174148	ENSMUSG00000022216	Psme1	3.61283	Upregulated	0.00266903	proteasome (prosome, macropain) activator subunit 1 (PA28 alpha) [Source: MGI Symbol; Acc: MGI: 1096367]
ENSMUST00000177360	ENSMUSG00000024227	Pdzph1	2.18748	Upregulated	0.00268396	PDZ and pleckstrin homology domains 1 [Source: MGI Symbol; Acc: MGI: 1916489]
ENSMUST00000130727	ENSMUSG00000070034	Sp110	5.34346	Upregulated	0.00268551	Sp110 nuclear body protein [Source: MGI Symbol; Acc: MGI: 1923364]
ENSMUST00000199643	ENSMUSG00000105757	Ighv1-83	6.62355	Upregulated	0.00275118	immunoglobulin heavy variable 1-83 [Source: MGI Symbol; Acc: MGI: 3648939]
ENSMUST00000103534	ENSMUSG00000096672	Ighv1-63	7.31435	Upregulated	0.00276744	immunoglobulin heavy variable V1-63 [Source: MGI Symbol; Acc: MGI: 3642755]
ENSMUST00000026021	ENSMUSG00000025044	Msr1	6.29923	Upregulated	0.00277998	macrophage scavenger receptor 1 [Source: MGI Symbol; Acc: MGI: 98257]
ENSMUST00000007250	ENSMUSG00000007035	Msh5	2.53349	Upregulated	0.00279278	mutS homolog 5 [Source: MGI Symbol; Acc: MGI: 1329021]
ENSMUST00000103544	ENSMUSG00000096020	Ighv1-75	7.20098	Upregulated	0.00284549	immunoglobulin heavy variable 1-75 [Source: MGI Symbol; Acc: MGI: 4439735]
ENSMUST00000122870	ENSMUSG00000022906	Parp9	6.52687	Upregulated	0.00286218	poly (ADP-ribose) polymerase family, member 9 [Source: MGI Symbol; Acc: MGI: 1933117]
ENSMUST00000077636	ENSMUSG00000040751	Lat2	3.92836	Upregulated	0.00288381	linker for activation of T cells family, member 2 [Source: MGI Symbol; Acc: MGI: 1926479]
ENSMUST00000023134	ENSMUSG00000022491	Glycam1	5.83648	Upregulated	0.00294045	glycosylation dependent cell adhesion molecule 1 [Source: MGI Symbol; Acc: MGI: 95759]
ENSMUST00000161154	ENSMUSG00000021266	Wars	2.68735	Upregulated	0.00294268	tryptophanyl-tRNA synthetase [Source: MGI Symbol; Acc: MGI: 104630]
ENSMUST00000221091	ENSMUSG00000037686	Aspg	2.39547	Upregulated	0.00302818	asparaginase [Source: MGI Symbol; Acc: MGI: 2144822]
ENSMUST00000173543	ENSMUSG00000061232	H2-K1	5.02307	Upregulated	0.00307301	histocompatibility 2, K1, K region [Source: MGI Symbol; Acc: MGI: 95904]
ENSMUST00000187774	ENSMUSG00000038608	Dock10	2.05376	Upregulated	0.00309009	dedicator of cytokinesis 10 [Source: MGI Symbol; Acc: MGI: 2146320]
ENSMUST00000108886	ENSMUSG00000020400	Tnip1	4.69443	Upregulated	0.00312235	TNFAIP3 interacting protein 1 [Source: MGI Symbol; Acc: MGI: 1926194]
ENSMUST00000159019	ENSMUSG00000002033	Cd3g	6.51261	Upregulated	0.00312235	CD3 antigen, gamma polypeptide [Source: MGI Symbol; Acc: MGI: 88333]
ENSMUST00000037875	ENSMUSG00000027422	Rrbp1	2.12262	Upregulated	0.00313699	ribosome binding protein 1 [Source: MGI Symbol; Acc: MGI: 1932395]
ENSMUST00000136786	ENSMUSG00000026177	Slc11a1	2.92533	Upregulated	0.00321997	solute carrier family 11 (proton-coupled divalent metal ion transporters), member 1 [Source: MGI Symbol; Acc: MGI: 1345275]
ENSMUST00000224995	ENSMUSG00000074886	Grk6	3.6772	Upregulated	0.00323792	G protein-coupled receptor kinase 6 [Source: MGI Symbol; Acc: MGI: 1347078]
ENSMUST00000192975	ENSMUSG00000103271	Ighv4-2	6.68647	Upregulated	0.0032466	immunoglobulin heavy variable V4-2 [Source: MGI Symbol; Acc: MGI: 5009840]
ENSMUST00000204441	ENSMUSG00000029994	Anxa4	6.8635	Upregulated	0.00338862	annexin A4 [Source: MGI Symbol; Acc: MGI: 88030]
ENSMUST00000106849	ENSMUSG00000056144	Trim34a	2.30636	Upregulated	0.00339972	tripartite motif-containing 34A [Source: MGI Symbol; Acc: MGI: 2137359]
ENSMUST00000135968	ENSMUSG00000052142	Rasal3	5.93285	Upregulated	0.00344831	RAS protein activator like 3 [Source: MGI Symbol; Acc: MGI: 2444128]
ENSMUST00000162496	ENSMUSG00000079197	Psme2	3.63376	Upregulated	0.00347362	proteasome (prosome, macropain) activator subunit 2 (PA28 beta) [Source: MGI Symbol; Acc: MGI: 1096365]
ENSMUST00000218179	ENSMUSG00000112023	Lilr4b	6.64391	Upregulated	0.00347936	leukocyte immunoglobulin-like receptor, subfamily B, member 4B [Source: MGI Symbol; Acc: MGI: 102702]
ENSMUST00000049922	ENSMUSG00000041449	Serpina3h	5.1447	Upregulated	0.00348656	serine (or cysteine) peptidase inhibitor, clade A, member 3H [Source: MGI Symbol; Acc: MGI: 2182839]
ENSMUST00000124502	ENSMUSG00000030468	Siglecg	6.38878	Upregulated	0.00357611	sialic acid binding Ig-like lectin G [Source: MGI Symbol; Acc: MGI: 2443630]
ENSMUST00000075221	ENSMUSG00000058755	Osm	3.10708	Upregulated	0.00361902	oncostatin M [Source: MGI Symbol; Acc: MGI: 104749]
ENSMUST00000132664	ENSMUSG00000031264	Btk	6.7555	Upregulated	0.0037246	Bruton agammaglobulinemia tyrosine kinase [Source: MGI Symbol; Acc: MGI: 88216]
ENSMUST00000153670	ENSMUSG00000064215	Ifi27	1.59792	Upregulated	0.0037246	interferon, alpha-inducible protein 27 [Source: MGI Symbol; Acc: MGI: 1277180]
ENSMUST00000175964	ENSMUSG00000026896	Ifih1	3.73778	Upregulated	0.0037678	interferon induced with helicase C domain 1 [Source: MGI Symbol; Acc: MGI: 1918836]
ENSMUST00000172191	ENSMUSG00000091650	Apol11a	6.51336	Upregulated	0.00383146	apolipoprotein L 11a [Source: MGI Symbol; Acc: MGI: 3649094]
ENSMUST00000068797	ENSMUSG00000079343	C1s2	3.26068	Upregulated	0.00383496	complement component 1, s subcomponent 2 [Source: MGI Symbol; Acc: MGI: 3644269]
ENSMUST00000217852	ENSMUSG00000040033	Stat2	3.32685	Upregulated	0.00389737	signal transducer and activator of transcription 2 [Source: MGI Symbol; Acc: MGI: 103039]
ENSMUST00000030180	ENSMUSG00000028460	Sit1	2.96103	Upregulated	0.00390681	suppression inducing transmembrane adaptor 1 [Source: MGI Symbol; Acc: MGI: 1889342]
ENSMUST00000235501	ENSMUSG00000060586	H2-Eb1	7.19578	Upregulated	0.00391588	histocompatibility 2, class II antigen E beta [Source: MGI Symbol; Acc: MGI: 95901]
ENSMUST00000197319	ENSMUSG00000105370	Gm42718	1.61928	Upregulated	0.00392621	predicted gene 42718 [Source: MGI Symbol; Acc: MGI: 5662855]
ENSMUST00000139774	ENSMUSG00000023206	Il15ra	2.54407	Upregulated	0.00400832	interleukin 15 receptor, alpha chain [Source: MGI Symbol; Acc: MGI: 104644]
ENSMUST00000018798	ENSMUSG00000018654	Ikzf1	4.42199	Upregulated	0.00415791	IKAROS family zinc finger 1 [Source: MGI Symbol; Acc: MGI: 1342540]
ENSMUST00000196954	ENSMUSG00000025647	Shisa5	5.21822	Upregulated	0.00416393	shisa family member 5 [Source: MGI Symbol; Acc: MGI: 1915044]
ENSMUST00000132989	ENSMUSG00000002602	Axl	2.84695	Upregulated	0.0041666	AXL receptor tyrosine kinase [Source: MGI Symbol; Acc: MGI: 1347244]
ENSMUST00000148037	ENSMUSG00000001588	Acap1	4.02047	Upregulated	0.0041666	ArfGAP with coiled-coil, ankyrin repeat and PH domains 1 [Source: MGI Symbol; Acc: MGI: 2388270]
ENSMUST00000166151	ENSMUSG00000063268	Parp10	3.83274	Upregulated	0.00419666	poly (ADP-ribose) polymerase family, member 10 [Source: MGI Symbol; Acc: MGI: 3712326]
ENSMUST00000174500	ENSMUSG00000022905	Kpna1	6.63004	Upregulated	0.00422349	karyopherin (importin) alpha 1 [Source: MGI Symbol; Acc: MGI: 103560]
ENSMUST00000025004	ENSMUSG00000032915	Adgre4	5.79416	Upregulated	0.00429768	adhesion G protein-coupled receptor E4 [Source: MGI Symbol; Acc: MGI: 1196464]
ENSMUST00000109212	ENSMUSG00000058163	Gm5431	4.26777	Upregulated	0.00430426	predicted gene 5431 [Source: MGI Symbol; Acc: MGI: 3645205]
ENSMUST00000093984	ENSMUSG00000054672	5830411N06Rik	5.71169	Upregulated	0.00431855	RIKEN cDNA 5830411N06 gene [Source: MGI Symbol; Acc: MGI: 2443685]
ENSMUST00000103305	ENSMUSG00000096580	Igkv1-132	6.71084	Upregulated	0.00432543	immunoglobulin kappa variable 1-132 [Source: MGI Symbol; Acc: MGI: 3648800]
ENSMUST00000113326	ENSMUSG00000030067	Foxp1	2.27314	Upregulated	0.00436625	forkhead box P1 [Source: MGI Symbol; Acc: MGI: 1914004]
ENSMUST00000004377	ENSMUSG00000004266	Ptpn6	2.54233	Upregulated	0.00439528	protein tyrosine phosphatase, non-receptor type 6 [Source: MGI Symbol; Acc: MGI: 96055]
ENSMUST00000177071	ENSMUSG00000032596	Uba7	3.28995	Upregulated	0.00441396	ubiquitin-like modifier activating enzyme 7 [Source: MGI Symbol; Acc: MGI: 1349462]
ENSMUST00000139391	ENSMUSG00000037965	Zc3h7a	1.54662	Upregulated	0.00441624	zinc finger CCCH type containing 7 A [Source: MGI Symbol; Acc: MGI: 2445044]
ENSMUST00000042861	ENSMUSG00000039232	Stx11	6.56921	Upregulated	0.00447675	syntaxin 11 [Source: MGI Symbol; Acc: MGI: 1921982]
ENSMUST00000123302	ENSMUSG00000037286	Stag1	6.40358	Upregulated	0.0045224	stromal antigen 1 [Source: MGI Symbol; Acc: MGI: 1098658]
ENSMUST00000086368	ENSMUSG00000066861	Oas1g	3.65239	Upregulated	0.00453153	2'-5' oligoadenylate synthetase 1G [Source: MGI Symbol; Acc: MGI: 97429]
ENSMUST00000155076	ENSMUSG00000090222	Ifi203-ps	2.97405	Upregulated	0.00454309	interferon activated gene 203, pseudogene [Source: MGI Symbol; Acc: MGI: 3840117]
ENSMUST00000136955	ENSMUSG00000023707	Ogfod2	6.39826	Upregulated	0.00457424	2-oxoglutarate and iron-dependent oxygenase domain containing 2 [Source: MGI Symbol; Acc: MGI: 1913877]
ENSMUST00000127957	ENSMUSG00000033576	Apol6	3.84646	Upregulated	0.00458161	apolipoprotein L 6 [Source: MGI Symbol; Acc: MGI: 1919189]
ENSMUST00000020161	ENSMUSG00000019987	Arg1	3.41177	Upregulated	0.00463484	arginase, liver [Source: MGI Symbol; Acc: MGI: 88070]
ENSMUST00000163425	ENSMUSG00000039232	Stx11	2.87157	Upregulated	0.00463869	syntaxin 11 [Source: MGI Symbol; Acc: MGI: 1921982]
ENSMUST00000194581	ENSMUSG00000096078	Ighv1-62-2	7.32658	Upregulated	0.0046783	immunoglobulin heavy variable 1-62-2 [Source: MGI Symbol; Acc: MGI: 3644968]
ENSMUST00000052949	ENSMUSG00000025877	Hk3	4.92217	Upregulated	0.0047403	hexokinase 3 [Source: MGI Symbol; Acc: MGI: 2670962]
ENSMUST00000002284	ENSMUSG00000046223	Plaur	2.31571	Upregulated	0.00476889	plasminogen activator, urokinase receptor [Source: MGI Symbol; Acc: MGI: 97612]
ENSMUST00000173426	ENSMUSG00000024300	Myo1f	4.50982	Upregulated	0.0047711	myosin IF [Source: MGI Symbol; Acc: MGI: 107711]
ENSMUST00000047702	ENSMUSG00000038304	Cd160	6.4828	Upregulated	0.0048234	CD160 antigen [Source: MGI Symbol; Acc: MGI: 1860383]
ENSMUST00000177096	ENSMUSG00000032596	Uba7	4.03202	Upregulated	0.00489095	ubiquitin-like modifier activating enzyme 7 [Source: MGI Symbol; Acc: MGI: 1349462]
ENSMUST00000118066	ENSMUSG00000081723	Gm15931	6.50957	Upregulated	0.00494395	predicted gene 15931 [Source: MGI Symbol; Acc: MGI: 3805553]
ENSMUST00000114309	ENSMUSG00000026031	Cflar	1.88116	Upregulated	0.00498259	CASP8 and FADD-like apoptosis regulator [Source: MGI Symbol; Acc: MGI: 1336166]
ENSMUST00000165738	ENSMUSG00000063268	Parp10	5.242	Upregulated	0.00512595	poly (ADP-ribose) polymerase family, member 10 [Source: MGI Symbol; Acc: MGI: 3712326]
ENSMUST00000081924	ENSMUSG00000059108	Ifitm6	6.35732	Upregulated	0.00513863	interferon induced transmembrane protein 6 [Source: MGI Symbol; Acc: MGI: 2686976]
ENSMUST00000212382	ENSMUSG00000074151	Nlrc5	6.41513	Upregulated	0.005168	NLR family, CARD domain containing 5 [Source: MGI Symbol; Acc: MGI: 3612191]
ENSMUST00000167002	ENSMUSG00000030223	Ptpro	1.58291	Upregulated	0.00520069	protein tyrosine phosphatase, receptor type, O [Source: MGI Symbol; Acc: MGI: 1097152]
ENSMUST00000161704	ENSMUSG00000041879	Ipo9	1.67189	Upregulated	0.00528918	importin 9 [Source: MGI Symbol; Acc: MGI: 1918944]
ENSMUST00000126605	ENSMUSG00000057421	Las1l	1.65895	Upregulated	0.00543038	LAS1-like (S. cerevisiae) [Source: MGI Symbol; Acc: MGI: 1923380]
ENSMUST00000169940	ENSMUSG00000024079	Eif2ak2	4.95312	Upregulated	0.00549227	eukaryotic translation initiation factor 2-alpha kinase 2 [Source: MGI Symbol; Acc: MGI: 1353449]
ENSMUST00000027601	ENSMUSG00000026355	Mcm6	1.72359	Upregulated	0.00553048	minichromosome maintenance complex component 6 [Source: MGI Symbol; Acc: MGI: 1298227]
ENSMUST00000184647	ENSMUSG00000098470	C1rb	3.89411	Upregulated	0.00558422	complement component 1, r subcomponent B [Source: MGI Symbol; Acc: MGI: 3779804]
ENSMUST00000135517	ENSMUSG00000034708	Grn	2.95074	Upregulated	0.00559707	granulin [Source: MGI Symbol; Acc: MGI: 95832]
ENSMUST00000187462	ENSMUSG00000079419	Ms4a6c	3.64716	Upregulated	0.00570976	membrane-spanning 4-domains, subfamily A, member 6C [Source: MGI Symbol; Acc: MGI: 2385644]
ENSMUST00000237706	ENSMUSG00000024621	Csf1r	4.56098	Upregulated	0.00571829	colony stimulating factor 1 receptor [Source: MGI Symbol; Acc: MGI: 1339758]
ENSMUST00000197448	ENSMUSG00000095633	Igkv4-58	7.09983	Upregulated	0.00572678	immunoglobulin kappa variable 4-58 [Source: MGI Symbol; Acc: MGI: 2685923]
ENSMUST00000023248	ENSMUSG00000075602	Ly6a	7.80509	Upregulated	0.00572921	lymphocyte antigen 6 complex, locus A [Source: MGI Symbol; Acc: MGI: 107527]
ENSMUST00000140324	ENSMUSG00000042385	Gzmk	6.52996	Upregulated	0.00580647	granzyme K [Source: MGI Symbol; Acc: MGI: 1298232]
ENSMUST00000198345	ENSMUSG00000094262	Igkv4-62	7.09501	Upregulated	0.00581909	immunoglobulin kappa variable 4-62 [Source: MGI Symbol; Acc: MGI: 3643587]
ENSMUST00000168974	ENSMUSG00000003644	Rps6ka1	3.60074	Upregulated	0.00583378	ribosomal protein S6 kinase polypeptide 1 [Source: MGI Symbol; Acc: MGI: 104558]
ENSMUST00000114530	ENSMUSG00000031362	Xlr4c	6.28007	Upregulated	0.00584363	X-linked lymphocyte-regulated 4C [Source: MGI Symbol; Acc: MGI: 3574099]
ENSMUST00000097331	ENSMUSG00000073407	Gm6034	3.64024	Upregulated	0.00586523	predicted gene 6034 [Source: MGI Symbol; Acc: MGI: 3646212]
ENSMUST00000116094	ENSMUSG00000070661	Rnf186	3.50472	Upregulated	0.00589467	ring finger protein 186 [Source: MGI Symbol; Acc: MGI: 1914075]
ENSMUST00000162437	ENSMUSG00000042349	Ikbke	2.21838	Upregulated	0.00589467	inhibitor of kappaB kinase epsilon [Source: MGI Symbol; Acc: MGI: 1929612]
ENSMUST00000056157	ENSMUSG00000012519	Mlkl	6.31214	Upregulated	0.00601162	mixed lineage kinase domain-like [Source: MGI Symbol; Acc: MGI: 1921818]
ENSMUST00000219274	ENSMUSG00000020130	Tbc1d15	6.29945	Upregulated	0.00607625	TBC1 domain family, member 15 [Source: MGI Symbol; Acc: MGI: 1913937]
ENSMUST00000090685	ENSMUSG00000058388	Phtf1	2.20736	Upregulated	0.00609233	putative homeodomain transcription factor 1 [Source: MGI Symbol; Acc: MGI: 1332671]
ENSMUST00000177585	ENSMUSG00000079685	Ulbp1	6.34423	Upregulated	0.00614291	UL16 binding protein 1 [Source: MGI Symbol; Acc: MGI: 1925027]
ENSMUST00000068878	ENSMUSG00000004707	Ly9	6.37475	Upregulated	0.00618683	lymphocyte antigen 9 [Source: MGI Symbol; Acc: MGI: 96885]
ENSMUST00000135184	ENSMUSG00000000386	Mx1	6.92584	Upregulated	0.00630797	MX dynamin-like GTPase 1 [Source: MGI Symbol; Acc: MGI: 97243]
ENSMUST00000103558	ENSMUSG00000076749	Trgc1	6.27607	Upregulated	0.00634635	T cell receptor gamma, constant 1 [Source: MGI Symbol; Acc: MGI: 98625]
ENSMUST00000195905	ENSMUSG00000033386	Frrs1	1.77506	Upregulated	0.00634635	ferric-chelate reductase 1 [Source: MGI Symbol; Acc: MGI: 108076]
ENSMUST00000160388	ENSMUSG00000041515	Irf8	6.30473	Upregulated	0.00637193	interferon regulatory factor 8 [Source: MGI Symbol; Acc: MGI: 96395]
ENSMUST00000138656	ENSMUSG00000031851	Ntpcr	2.34059	Upregulated	0.00650139	nucleoside-triphosphatase, cancer-related [Source: MGI Symbol; Acc: MGI: 1913816]
ENSMUST00000222034	ENSMUSG00000052374	Actn2	6.33389	Upregulated	0.00650139	actinin alpha 2 [Source: MGI Symbol; Acc: MGI: 109192]
ENSMUST00000234270	ENSMUSG00000024014	Pim1	3.23096	Upregulated	0.00650139	proviral integration site 1 [Source: MGI Symbol; Acc: MGI: 97584]
ENSMUST00000159604	ENSMUSG00000022148	Fyb	3.42783	Upregulated	0.00651368	FYN binding protein [Source: MGI Symbol; Acc: MGI: 1346327]
ENSMUST00000173158	ENSMUSG00000021519	Mterf3	6.42347	Upregulated	0.00651368	mitochondrial transcription termination factor 3 [Source: MGI Symbol; Acc: MGI: 1913660]
ENSMUST00000143631	ENSMUSG00000030263	Lrmp	3.17307	Upregulated	0.00665328	lymphoid-restricted membrane protein [Source: MGI Symbol; Acc: MGI: 108424]
ENSMUST00000149985	ENSMUSG00000031207	Msn	2.14991	Upregulated	0.00678496	moesin [Source: MGI Symbol; Acc: MGI: 97167]
ENSMUST00000118574	ENSMUSG00000078942	Naip6	4.47721	Upregulated	0.00685989	NLR family, apoptosis inhibitory protein 6 [Source: MGI Symbol; Acc: MGI: 1298222]
ENSMUST00000055071	ENSMUSG00000079017	Ifi27l2a	2.19439	Upregulated	0.00690729	interferon, alpha-inducible protein 27 like 2A [Source: MGI Symbol; Acc: MGI: 1924183]
ENSMUST00000031327	ENSMUSG00000029380	Cxcl1	4.29311	Upregulated	0.0069777	chemokine (C-X-C motif) ligand 1 [Source: MGI Symbol; Acc: MGI: 108068]
ENSMUST00000032473	ENSMUSG00000054072	Iigp1	7.33173	Upregulated	0.0069777	interferon inducible GTPase 1 [Source: MGI Symbol; Acc: MGI: 1926259]
ENSMUST00000237478	ENSMUSG00000057561	Eif1a	1.92043	Upregulated	0.00700971	eukaryotic translation initiation factor 1A [Source: MGI Symbol; Acc: MGI: 95298]
ENSMUST00000159463	ENSMUSG00000038521	C1s1	6.50466	Upregulated	0.00709136	complement component 1, s subcomponent 1 [Source: MGI Symbol; Acc: MGI: 1355312]
ENSMUST00000036031	ENSMUSG00000039934	Gsap	1.51512	Upregulated	0.00724143	gamma-secretase activating protein [Source: MGI Symbol; Acc: MGI: 2442259]
ENSMUST00000174875	ENSMUSG00000073421	H2-Ab1	6.22287	Upregulated	0.00727914	histocompatibility 2, class II antigen A, beta 1 [Source: MGI Symbol; Acc: MGI: 103070]
ENSMUST00000149313	ENSMUSG00000027639	Samhd1	5.05373	Upregulated	0.00730481	SAM domain and HD domain, 1 [Source: MGI Symbol; Acc: MGI: 1927468]
ENSMUST00000198757	ENSMUSG00000027797	Dclk1	1.75558	Upregulated	0.00732182	doublecortin-like kinase 1 [Source: MGI Symbol; Acc: MGI: 1330861]
ENSMUST00000185352	ENSMUSG00000102059	Gm20257	1.99739	Upregulated	0.00746316	predicted gene, 20257 [Source: MGI Symbol; Acc: MGI: 5012442]
ENSMUST00000136029	ENSMUSG00000040829	Zmynd15	3.61292	Upregulated	0.00752391	zinc finger, MYND-type containing 15 [Source: MGI Symbol; Acc: MGI: 3603821]
ENSMUST00000040467	ENSMUSG00000073402	Gm8909	6.34454	Upregulated	0.00754198	predicted gene 8909 [Source: MGI Symbol; Acc: MGI: 3704134]
ENSMUST00000173544	ENSMUSG00000022216	Psme1	2.07708	Upregulated	0.00754198	proteasome (prosome, macropain) activator subunit 1 (PA28 alpha) [Source: MGI Symbol; Acc: MGI: 1096367]
ENSMUST00000169198	ENSMUSG00000026271	Gpr35	2.82861	Upregulated	0.00754623	G protein-coupled receptor 35 [Source: MGI Symbol; Acc: MGI: 1929509]
ENSMUST00000175761	ENSMUSG00000047284	Neurl4	6.47548	Upregulated	0.00762503	neuralized E3 ubiquitin protein ligase 4 [Source: MGI Symbol; Acc: MGI: 1921092]
ENSMUST00000191451	ENSMUSG00000022584	Ly6c2	1.63875	Upregulated	0.0077811	lymphocyte antigen 6 complex, locus C2 [Source: MGI Symbol; Acc: MGI: 3712069]
ENSMUST00000025595	ENSMUSG00000024691	Fam111a	1.68665	Upregulated	0.00779934	family with sequence similarity 111, member A [Source: MGI Symbol; Acc: MGI: 1915508]
ENSMUST00000119564	ENSMUSG00000070691	Runx3	5.63338	Upregulated	0.00786394	runt related transcription factor 3 [Source: MGI Symbol; Acc: MGI: 102672]
ENSMUST00000103363	ENSMUSG00000076562	Igkv4-50	7.1044	Upregulated	0.00803681	immunoglobulin kappa variable 4-50 [Source: MGI Symbol; Acc: MGI: 2685915]
ENSMUST00000102572	ENSMUSG00000040963	Asgr2	5.0684	Upregulated	0.00804034	asialoglycoprotein receptor 2 [Source: MGI Symbol; Acc: MGI: 88082]
ENSMUST00000161129	ENSMUSG00000042286	Stab1	1.59011	Upregulated	0.00807546	stabilin 1 [Source: MGI Symbol; Acc: MGI: 2178742]
ENSMUST00000152651	ENSMUSG00000033538	Casp4	5.61344	Upregulated	0.00826248	caspase 4, apoptosis-related cysteine peptidase [Source: MGI Symbol; Acc: MGI: 107700]
ENSMUST00000176831	ENSMUSG00000030142	Clec4e	6.55632	Upregulated	0.00832597	C-type lectin domain family 4, member e [Source: MGI Symbol; Acc: MGI: 1861232]
ENSMUST00000123097	ENSMUSG00000025877	Hk3	6.59027	Upregulated	0.00844452	hexokinase 3 [Source: MGI Symbol; Acc: MGI: 2670962]
ENSMUST00000134150	ENSMUSG00000039699	Batf2	6.18089	Upregulated	0.00850503	basic leucine zipper transcription factor, ATF-like 2 [Source: MGI Symbol; Acc: MGI: 1921731]
ENSMUST00000215016	ENSMUSG00000052336	Cx3cr1	2.81153	Upregulated	0.00850503	chemokine (C-X3-C motif) receptor 1 [Source: MGI Symbol; Acc: MGI: 1333815]
ENSMUST00000121094	ENSMUSG00000027951	Adar	1.60205	Upregulated	0.00853975	adenosine deaminase, RNA-specific [Source: MGI Symbol; Acc: MGI: 1889575]
ENSMUST00000126535	ENSMUSG00000081769	Gm12216	3.06195	Upregulated	0.00867001	predicted gene 12216 [Source: MGI Symbol; Acc: MGI: 3650088]
ENSMUST00000065745	ENSMUSG00000053368	Rxfp2	6.24835	Upregulated	0.00868154	relaxin/insulin-like family peptide receptor 2 [Source: MGI Symbol; Acc: MGI: 2153463]
ENSMUST00000162443	ENSMUSG00000038521	C1s1	4.98155	Upregulated	0.00868876	complement component 1, s subcomponent 1 [Source: MGI Symbol; Acc: MGI: 1355312]
ENSMUST00000204926	ENSMUSG00000030107	Usp18	6.21618	Upregulated	0.00874099	ubiquitin specific peptidase 18 [Source: MGI Symbol; Acc: MGI: 1344364]
ENSMUST00000112036	ENSMUSG00000026395	Ptprc	3.56137	Upregulated	0.00877344	protein tyrosine phosphatase, receptor type, C [Source: MGI Symbol; Acc: MGI: 97810]
ENSMUST00000235496	ENSMUSG00000024349	Tmem173	3.35711	Upregulated	0.00880184	transmembrane protein 173 [Source: MGI Symbol; Acc: MGI: 1919762]
ENSMUST00000117316	ENSMUSG00000081769	Gm12216	3.45061	Upregulated	0.00898467	predicted gene 12216 [Source: MGI Symbol; Acc: MGI: 3650088]
ENSMUST00000144044	ENSMUSG00000005883	Spo11	2.41984	Upregulated	0.00905667	SPO11 meiotic protein covalently bound to DSB [Source: MGI Symbol; Acc: MGI: 1349669]
ENSMUST00000235495	ENSMUSG00000024349	Tmem173	6.36591	Upregulated	0.00908579	transmembrane protein 173 [Source: MGI Symbol; Acc: MGI: 1919762]
ENSMUST00000229866	ENSMUSG00000038037	Socs1	2.35212	Upregulated	0.00921571	suppressor of cytokine signaling 1 [Source: MGI Symbol; Acc: MGI: 1354910]
ENSMUST00000162700	ENSMUSG00000079197	Psme2	3.30647	Upregulated	0.00942862	proteasome (prosome, macropain) activator subunit 2 (PA28 beta) [Source: MGI Symbol; Acc: MGI: 1096365]
ENSMUST00000184544	ENSMUSG00000052512	Nav2	1.59421	Upregulated	0.00948032	neuron navigator 2 [Source: MGI Symbol; Acc: MGI: 2183691]
ENSMUST00000027366	ENSMUSG00000026175	Vil1	1.87834	Upregulated	0.00948096	villin 1 [Source: MGI Symbol; Acc: MGI: 98930]
ENSMUST00000026661	ENSMUSG00000025574	Tk1	2.61391	Upregulated	0.0097095	thymidine kinase 1 [Source: MGI Symbol; Acc: MGI: 98763]
ENSMUST00000211098	ENSMUSG00000003863	Ppfia3	2.36951	Upregulated	0.00971439	protein tyrosine phosphatase, receptor type, f polypeptide (PTPRF), interacting protein (liprin), alpha 3 [Source: MGI Symbol; Acc: MGI: 1924037]
ENSMUST00000190687	ENSMUSG00000047407	Tgif1	2.35146	Upregulated	0.00983314	TGFB-induced factor homeobox 1 [Source: MGI Symbol; Acc: MGI: 1194497]
ENSMUST00000096358	ENSMUSG00000071716	Apol7e	3.23364	Upregulated	0.00987949	apolipoprotein L 7e [Source: MGI Symbol; Acc: MGI: 3704456]
ENSMUST00000176325	ENSMUSG00000009585	Apobec3	2.73511	Upregulated	0.0100867	apolipoprotein B mRNA editing enzyme, catalytic polypeptide 3 [Source: MGI Symbol; Acc: MGI: 1933111]
ENSMUST00000212595	ENSMUSG00000031897	Psmb10	2.20588	Upregulated	0.0101031	proteasome (prosome, macropain) subunit, beta type 10 [Source: MGI Symbol; Acc: MGI: 1096380]
ENSMUST00000027009	ENSMUSG00000025887	Casp12	1.87168	Upregulated	0.0102206	caspase 12 [Source: MGI Symbol; Acc: MGI: 1312922]
ENSMUST00000031533	ENSMUSG00000029553	Tfec	6.14204	Upregulated	0.0102692	transcription factor EC [Source: MGI Symbol; Acc: MGI: 1333760]
ENSMUST00000195417	ENSMUSG00000095859	Ighv1-43	6.51811	Upregulated	0.010386	immunoglobulin heavy variable V1-43 [Source: MGI Symbol; Acc: MGI: 3704124]
ENSMUST00000223503	ENSMUSG00000059669	Taf1b	4.67574	Upregulated	0.0104414	TATA-box binding protein associated factor, RNA polymerase I, B [Source: MGI Symbol; Acc: MGI: 109577]
ENSMUST00000124479	ENSMUSG00000035385	Ccl2	6.13642	Upregulated	0.0104573	chemokine (C-C motif) ligand 2 [Source: MGI Symbol; Acc: MGI: 98259]
ENSMUST00000159804	ENSMUSG00000030165	Klrd1	5.53165	Upregulated	0.0104832	killer cell lectin-like receptor, subfamily D, member 1 [Source: MGI Symbol; Acc: MGI: 1196275]
ENSMUST00000166912	ENSMUSG00000091144	Phf11c	2.05744	Upregulated	0.0106259	PHD finger protein 11C [Source: MGI Symbol; Acc: MGI: 3648476]
ENSMUST00000050544	ENSMUSG00000022367	Has2	2.18347	Upregulated	0.0106396	hyaluronan synthase 2 [Source: MGI Symbol; Acc: MGI: 107821]
ENSMUST00000126070	ENSMUSG00000001750	Tcirg1	1.99959	Upregulated	0.0107131	T cell, immune regulator 1, ATPase, H+ transporting, lysosomal V0 protein A3 [Source: MGI Symbol; Acc: MGI: 1350931]
ENSMUST00000238546	ENSMUSG00000025888	Casp1	4.14228	Upregulated	0.0107131	caspase 1 [Source: MGI Symbol; Acc: MGI: 96544]
ENSMUST00000112576	ENSMUSG00000016498	Pdcd1lg2	4.39184	Upregulated	0.0107193	programmed cell death 1 ligand 2 [Source: MGI Symbol; Acc: MGI: 1930125]
ENSMUST00000187516	ENSMUSG00000026177	Slc11a1	6.17278	Upregulated	0.0107389	solute carrier family 11 (proton-coupled divalent metal ion transporters), member 1 [Source: MGI Symbol; Acc: MGI: 1345275]
ENSMUST00000168729	ENSMUSG00000022218	Tgm1	6.31129	Upregulated	0.0107835	transglutaminase 1, K polypeptide [Source: MGI Symbol; Acc: MGI: 98730]
ENSMUST00000081387	ENSMUSG00000017716	Birc5	2.0615	Upregulated	0.0108889	baculoviral IAP repeat-containing 5 [Source: MGI Symbol; Acc: MGI: 1203517]
ENSMUST00000089452	ENSMUSG00000057346	Apol9a	2.49953	Upregulated	0.0109424	apolipoprotein L 9a [Source: MGI Symbol; Acc: MGI: 3606001]
ENSMUST00000027849	ENSMUSG00000005763	Cd247	6.62738	Upregulated	0.0110329	CD247 antigen [Source: MGI Symbol; Acc: MGI: 88334]
ENSMUST00000177108	ENSMUSG00000024227	Pdzph1	2.08099	Upregulated	0.0110714	PDZ and pleckstrin homology domains 1 [Source: MGI Symbol; Acc: MGI: 1916489]
ENSMUST00000183478	ENSMUSG00000066362	Rps13-ps1	6.40641	Upregulated	0.0110714	ribosomal protein S13, pseudogene 1 [Source: MGI Symbol; Acc: MGI: 3647042]
ENSMUST00000064341	ENSMUSG00000052477	C130026I21Rik	5.46584	Upregulated	0.0111355	RIKEN cDNA C130026I21 gene [Source: MGI Symbol; Acc: MGI: 3612702]
ENSMUST00000000687	ENSMUSG00000000673	Haao	3.80654	Upregulated	0.0111692	3-hydroxyanthranilate 3,4-dioxygenase [Source: MGI Symbol; Acc: MGI: 1349444]
ENSMUST00000050020	ENSMUSG00000048534	Jaml	2.4503	Upregulated	0.0112324	junction adhesion molecule like [Source: MGI Symbol; Acc: MGI: 2685484]
ENSMUST00000176842	ENSMUSG00000032596	Uba7	6.41905	Upregulated	0.0114394	ubiquitin-like modifier activating enzyme 7 [Source: MGI Symbol; Acc: MGI: 1349462]
ENSMUST00000109202	ENSMUSG00000078920	Ifi47	6.69988	Upregulated	0.0115363	interferon gamma inducible protein 47 [Source: MGI Symbol; Acc: MGI: 99448]
ENSMUST00000139583	ENSMUSG00000040296	Ddx58	6.16219	Upregulated	0.0115412	DEAD (Asp-Glu-Ala-Asp) box polypeptide 58 [Source: MGI Symbol; Acc: MGI: 2442858]
ENSMUST00000095114	ENSMUSG00000094686	Ccl21a	2.93196	Upregulated	0.0116547	chemokine (C-C motif) ligand 21A (serine) [Source: MGI Symbol; Acc: MGI: 1349183]
ENSMUST00000105490	ENSMUSG00000038151	Prdm1	3.56815	Upregulated	0.0117216	PR domain containing 1, with ZNF domain [Source: MGI Symbol; Acc: MGI: 99655]
ENSMUST00000012798	ENSMUSG00000039013	Siglecf	2.22516	Upregulated	0.0117314	sialic acid binding Ig-like lectin F [Source: MGI Symbol; Acc: MGI: 2681107]
ENSMUST00000004829	ENSMUSG00000004709	Cd244a	5.00129	Upregulated	0.0117506	CD244 molecule A [Source: MGI Symbol; Acc: MGI: 109294]
ENSMUST00000147518	ENSMUSG00000029722	Agfg2	4.61325	Upregulated	0.0117506	ArfGAP with FG repeats 2 [Source: MGI Symbol; Acc: MGI: 2443267]
ENSMUST00000067240	ENSMUSG00000000409	Lck	6.13567	Upregulated	0.0118612	lymphocyte protein tyrosine kinase [Source: MGI Symbol; Acc: MGI: 96756]
ENSMUST00000156645	ENSMUSG00000004040	Stat3	7.70491	Upregulated	0.0119753	signal transducer and activator of transcription 3 [Source: MGI Symbol; Acc: MGI: 103038]
ENSMUST00000194856	ENSMUSG00000102654	Ighv1-21	6.43944	Upregulated	0.012108	immunoglobulin heavy variable V1-21 [Source: MGI Symbol; Acc: MGI: 5009841]
ENSMUST00000131511	ENSMUSG00000026177	Slc11a1	3.2881	Upregulated	0.0122725	solute carrier family 11 (proton-coupled divalent metal ion transporters), member 1 [Source: MGI Symbol; Acc: MGI: 1345275]
ENSMUST00000150897	ENSMUSG00000061356	Nuggc	6.22596	Upregulated	0.0123575	nuclear GTPase, germinal center associated [Source: MGI Symbol; Acc: MGI: 2685446]
ENSMUST00000006415	ENSMUSG00000040061	Plcb2	3.59226	Upregulated	0.0125278	phospholipase C, beta 2 [Source: MGI Symbol; Acc: MGI: 107465]
ENSMUST00000100794	ENSMUSG00000000631	Myo18a	1.61764	Upregulated	0.0125859	myosin XVIIIA [Source: MGI Symbol; Acc: MGI: 2667185]
ENSMUST00000032207	ENSMUSG00000030114	Klrg1	2.721	Upregulated	0.0126475	killer cell lectin-like receptor subfamily G, member 1 [Source: MGI Symbol; Acc: MGI: 1355294]
ENSMUST00000194801	ENSMUSG00000032580	Rbm5	1.61692	Upregulated	0.0128457	RNA binding motif protein 5 [Source: MGI Symbol; Acc: MGI: 1933204]
ENSMUST00000002297	ENSMUSG00000002227	Mov10	4.57919	Upregulated	0.0130657	Mov10 RISC complex RNA helicase [Source: MGI Symbol; Acc: MGI: 97054]
ENSMUST00000026911	ENSMUSG00000025804	Ccr1	2.04327	Upregulated	0.0130897	chemokine (C-C motif) receptor 1 [Source: MGI Symbol; Acc: MGI: 104618]
ENSMUST00000215307	ENSMUSG00000032512	Wdr48	4.29302	Upregulated	0.0131109	WD repeat domain 48 [Source: MGI Symbol; Acc: MGI: 1914811]
ENSMUST00000135618	ENSMUSG00000052142	Rasal3	3.19991	Upregulated	0.0133749	RAS protein activator like 3 [Source: MGI Symbol; Acc: MGI: 2444128]
ENSMUST00000128614	ENSMUSG00000034947	Tmem106a	3.91201	Upregulated	0.0135695	transmembrane protein 106A [Source: MGI Symbol; Acc: MGI: 1922056]
ENSMUST00000090597	ENSMUSG00000020564	Atxn7l1	3.43994	Upregulated	0.0138082	ataxin 7-like 1 [Source: MGI Symbol; Acc: MGI: 3584458]
ENSMUST00000155094	ENSMUSG00000026222	Sp100	3.25794	Upregulated	0.0138082	nuclear antigen Sp100 [Source: MGI Symbol; Acc: MGI: 109561]
ENSMUST00000023655	ENSMUSG00000000386	Mx1	6.09883	Upregulated	0.013924	MX dynamin-like GTPase 1 [Source: MGI Symbol; Acc: MGI: 97243]
ENSMUST00000033466	ENSMUSG00000031132	Cd40lg	6.09883	Upregulated	0.013924	CD40 ligand [Source: MGI Symbol; Acc: MGI: 88337]
ENSMUST00000093312	ENSMUSG00000031734	Irx3	7.68927	Upregulated	0.0140272	Iroquois related homeobox 3 [Source: MGI Symbol; Acc: MGI: 1197522]
ENSMUST00000128347	ENSMUSG00000052133	Sema5b	6.34768	Upregulated	0.0140323	sema domain, seven thrombospondin repeats (type 1 and type 1-like), transmembrane domain (TM) and short cytoplasmic domain, (semaphorin) 5B [Source: MGI Symbol; Acc: MGI: 107555]
ENSMUST00000184581	ENSMUSG00000079293	Clec7a	4.08104	Upregulated	0.014111	C-type lectin domain family 7, member a [Source: MGI Symbol; Acc: MGI: 1861431]
ENSMUST00000107131	ENSMUSG00000044303	Cdkn2a	3.80735	Upregulated	0.0141919	cyclin dependent kinase inhibitor 2A [Source: MGI Symbol; Acc: MGI: 104738]
ENSMUST00000149967	ENSMUSG00000024663	Rab3il1	7.66828	Upregulated	0.0142286	RAB3A interacting protein (rabin3)-like 1 [Source: MGI Symbol; Acc: MGI: 1922010]
ENSMUST00000188503	ENSMUSG00000022587	Ly6e	2.55212	Upregulated	0.014329	lymphocyte antigen 6 complex, locus E [Source: MGI Symbol; Acc: MGI: 106651]
ENSMUST00000040222	ENSMUSG00000040860	Crocc	7.69383	Upregulated	0.0143376	ciliary rootlet coiled-coil, rootletin [Source: MGI Symbol; Acc: MGI: 3529431]
ENSMUST00000041759	ENSMUSG00000034518	Hmgxb4	1.72764	Upregulated	0.0143754	HMG box domain containing 4 [Source: MGI Symbol; Acc: MGI: 1918073]
ENSMUST00000038423	ENSMUSG00000033355	Rtp4	3.82434	Upregulated	0.014545	receptor transporter protein 4 [Source: MGI Symbol; Acc: MGI: 1915025]
ENSMUST00000112385	ENSMUSG00000066975	Cryba4	3.02824	Upregulated	0.0146027	crystallin, beta A4 [Source: MGI Symbol; Acc: MGI: 102716]
ENSMUST00000237716	ENSMUSG00000001700	Gramd3	4.90938	Upregulated	0.0146936	GRAM domain containing 3 [Source: MGI Symbol; Acc: MGI: 1914815]
ENSMUST00000195970	ENSMUSG00000000958	Slc7a7	7.6544	Upregulated	0.0147311	solute carrier family 7 (cationic amino acid transporter, y+ system), member 7 [Source: MGI Symbol; Acc: MGI: 1337120]
ENSMUST00000135038	ENSMUSG00000031304	Il2rg	6.15968	Upregulated	0.0147696	interleukin 2 receptor, gamma chain [Source: MGI Symbol; Acc: MGI: 96551]
ENSMUST00000052708	ENSMUSG00000048327	Ckap2l	1.62773	Upregulated	0.0147885	cytoskeleton associated protein 2-like [Source: MGI Symbol; Acc: MGI: 1917716]
ENSMUST00000081318	ENSMUSG00000023764	Sfi1	1.52306	Upregulated	0.0153605	Sfi1 homolog, spindle assembly associated (yeast) [Source: MGI Symbol; Acc: MGI: 1926137]
ENSMUST00000106248	ENSMUSG00000042828	Trim72	1.82539	Upregulated	0.0154743	tripartite motif-containing 72 [Source: MGI Symbol; Acc: MGI: 3612190]
ENSMUST00000148238	ENSMUSG00000032342	Mto1	4.85891	Upregulated	0.0154924	mitochondrial tRNA translation optimization 1 [Source: MGI Symbol; Acc: MGI: 1915541]
ENSMUST00000073707	ENSMUSG00000017652	Cd40	6.89942	Upregulated	0.0155221	CD40 antigen [Source: MGI Symbol; Acc: MGI: 88336]
ENSMUST00000165664	ENSMUSG00000032578	Cish	1.72171	Upregulated	0.015618	cytokine inducible SH2-containing protein [Source: MGI Symbol; Acc: MGI: 103159]
ENSMUST00000181223	ENSMUSG00000097352	C920009B18Rik	4.20668	Upregulated	0.0158955	RIKEN cDNA C920009B18 gene [Source: MGI Symbol; Acc: MGI: 3583961]
ENSMUST00000225159	ENSMUSG00000048612	Myof	7.60971	Upregulated	0.0159263	myoferlin [Source: MGI Symbol; Acc: MGI: 1919192]
ENSMUST00000150488	ENSMUSG00000039375	Wdr17	7.57674	Upregulated	0.0160603	WD repeat domain 17 [Source: MGI Symbol; Acc: MGI: 1924662]
ENSMUST00000060501	ENSMUSG00000044303	Cdkn2a	5.077	Upregulated	0.0161658	cyclin dependent kinase inhibitor 2A [Source: MGI Symbol; Acc: MGI: 104738]
ENSMUST00000139682	ENSMUSG00000000142	Axin2	7.59478	Upregulated	0.0162509	axin 2 [Source: MGI Symbol; Acc: MGI: 1270862]
ENSMUST00000129948	ENSMUSG00000029915	Clec5a	3.32452	Upregulated	0.016347	C-type lectin domain family 5, member a [Source: MGI Symbol; Acc: MGI: 1345151]
ENSMUST00000043108	ENSMUSG00000051278	Zgrf1	1.61335	Upregulated	0.0163815	zinc finger, GRF-type containing 1 [Source: MGI Symbol; Acc: MGI: 1918893]
ENSMUST00000149431	ENSMUSG00000021200	Asb2	2.92611	Upregulated	0.0164576	ankyrin repeat and SOCS box-containing 2 [Source: MGI Symbol; Acc: MGI: 1929743]
ENSMUST00000073428	ENSMUSG00000063354	Slc39a4	6.3194	Upregulated	0.0164741	solute carrier family 39 (zinc transporter), member 4 [Source: MGI Symbol; Acc: MGI: 1919277]
ENSMUST00000156479	ENSMUSG00000026875	Traf1	2.27828	Upregulated	0.0165171	TNF receptor-associated factor 1 [Source: MGI Symbol; Acc: MGI: 101836]
ENSMUST00000230533	ENSMUSG00000022504	Ciita	2.68532	Upregulated	0.0165524	class II transactivator [Source: MGI Symbol; Acc: MGI: 108445]
ENSMUST00000121625	ENSMUSG00000061947	Serpina10	6.01691	Upregulated	0.016575	serine (or cysteine) peptidase inhibitor, clade A (alpha-1 antiproteinase, antitrypsin), member 10 [Source: MGI Symbol; Acc: MGI: 2667725]
ENSMUST00000147303	ENSMUSG00000071715	Ncf4	3.76889	Upregulated	0.0167448	neutrophil cytosolic factor 4 [Source: MGI Symbol; Acc: MGI: 109186]
ENSMUST00000023806	ENSMUSG00000023045	Soat2	1.76644	Upregulated	0.01677	sterol O-acyltransferase 2 [Source: MGI Symbol; Acc: MGI: 1332226]
ENSMUST00000027189	ENSMUSG00000026029	Casp8	1.6013	Upregulated	0.01678	caspase 8 [Source: MGI Symbol; Acc: MGI: 1261423]
ENSMUST00000162733	ENSMUSG00000009687	Fxyd5	1.59785	Upregulated	0.0167983	FXYD domain-containing ion transport regulator 5 [Source: MGI Symbol; Acc: MGI: 1201785]
ENSMUST00000182409	ENSMUSG00000074151	Nlrc5	3.39339	Upregulated	0.0169825	NLR family, CARD domain containing 5 [Source: MGI Symbol; Acc: MGI: 3612191]
ENSMUST00000206148	ENSMUSG00000030757	Zkscan2	1.50394	Upregulated	0.0172629	zinc finger with KRAB and SCAN domains 2 [Source: MGI Symbol; Acc: MGI: 2444060]
ENSMUST00000102924	ENSMUSG00000039853	Trim14	5.48894	Upregulated	0.0173138	tripartite motif-containing 14 [Source: MGI Symbol; Acc: MGI: 1921985]
ENSMUST00000188666	ENSMUSG00000047180	Neurl3	3.74726	Upregulated	0.01753	neuralized E3 ubiquitin protein ligase 3 [Source: MGI Symbol; Acc: MGI: 2429944]
ENSMUST00000127730	ENSMUSG00000073490	Ifi207	3.50751	Upregulated	0.0177919	interferon activated gene 207 [Source: MGI Symbol; Acc: MGI: 2138302]
ENSMUST00000131354	ENSMUSG00000027940	Tpm3	1.51462	Upregulated	0.017799	tropomyosin 3, gamma [Source: MGI Symbol; Acc: MGI: 1890149]
ENSMUST00000152256	ENSMUSG00000030149	Klrk1	6.05037	Upregulated	0.0178355	killer cell lectin-like receptor subfamily K, member 1 [Source: MGI Symbol; Acc: MGI: 1196250]
ENSMUST00000201511	ENSMUSG00000036553	Sh3tc1	7.57599	Upregulated	0.0179525	SH3 domain and tetratricopeptide repeats 1 [Source: MGI Symbol; Acc: MGI: 2678949]
ENSMUST00000147047	ENSMUSG00000043505	Gimap5	5.3514	Upregulated	0.0179808	GTPase, IMAP family member 5 [Source: MGI Symbol; Acc: MGI: 2442232]
ENSMUST00000211429	ENSMUSG00000110206	Flt3l	2.04231	Upregulated	0.0179808	FMS-like tyrosine kinase 3 ligand [Source: MGI Symbol; Acc: MGI: 95560]
ENSMUST00000029139	ENSMUSG00000060913	Trim55	5.3245	Upregulated	0.0180615	tripartite motif-containing 55 [Source: MGI Symbol; Acc: MGI: 3036269]
ENSMUST00000165329	ENSMUSG00000007035	Msh5	2.54611	Upregulated	0.0181199	mutS homolog 5 [Source: MGI Symbol; Acc: MGI: 1329021]
ENSMUST00000016427	ENSMUSG00000016283	H2-M2	5.99018	Upregulated	0.0181348	histocompatibility 2, M region locus 2 [Source: MGI Symbol; Acc: MGI: 95914]
ENSMUST00000161730	ENSMUSG00000026656	Fcgr2b	5.99018	Upregulated	0.0181348	Fc receptor, IgG, low affinity IIb [Source: MGI Symbol; Acc: MGI: 95499]
ENSMUST00000103536	ENSMUSG00000095170	Ighv8-11	6.49758	Upregulated	0.0182713	immunoglobulin heavy variable V8-11 [Source: MGI Symbol; Acc: MGI: 3644925]
ENSMUST00000145296	ENSMUSG00000042333	Tnfrsf14	6.07496	Upregulated	0.0182784	tumor necrosis factor receptor superfamily, member 14 (herpesvirus entry mediator) [Source: MGI Symbol; Acc: MGI: 2675303]
ENSMUST00000103299	ENSMUSG00000076498	Trbc2	1.56331	Upregulated	0.0183011	T cell receptor beta, constant 2 [Source: MGI Symbol; Acc: MGI: 4835227]
ENSMUST00000225148	ENSMUSG00000025006	Sorbs1	7.50687	Upregulated	0.0185699	sorbin and SH3 domain containing 1 [Source: MGI Symbol; Acc: MGI: 700014]
ENSMUST00000172653	ENSMUSG00000024308	Tapbp	2.85362	Upregulated	0.0185813	TAP binding protein [Source: MGI Symbol; Acc: MGI: 1201689]
ENSMUST00000037811	ENSMUSG00000020609	Apob	4.31377	Upregulated	0.0187637	apolipoprotein B [Source: MGI Symbol; Acc: MGI: 88052]
ENSMUST00000135312	ENSMUSG00000048865	Arhgap30	4.24828	Upregulated	0.0188998	Rho GTPase activating protein 30 [Source: MGI Symbol; Acc: MGI: 2684948]
ENSMUST00000125048	ENSMUSG00000004952	Rasa4	2.37846	Upregulated	0.0189281	RAS p21 protein activator 4 [Source: MGI Symbol; Acc: MGI: 1858600]
ENSMUST00000203006	ENSMUSG00000043505	Gimap5	3.76084	Upregulated	0.0189281	GTPase, IMAP family member 5 [Source: MGI Symbol; Acc: MGI: 2442232]
ENSMUST00000006578	ENSMUSG00000006411	Nectin4	6.21593	Upregulated	0.0189394	nectin cell adhesion molecule 4 [Source: MGI Symbol; Acc: MGI: 1918990]
ENSMUST00000101491	ENSMUSG00000029915	Clec5a	2.55161	Upregulated	0.0189394	C-type lectin domain family 5, member a [Source: MGI Symbol; Acc: MGI: 1345151]
ENSMUST00000236745	ENSMUSG00000042345	Ubash3a	3.14679	Upregulated	0.0191169	ubiquitin associated and SH3 domain containing, A [Source: MGI Symbol; Acc: MGI: 1926074]
ENSMUST00000103503	ENSMUSG00000102313	Ighv1-62-1	6.52015	Upregulated	0.0192131	immunoglobulin heavy variable 1-62-1 [Source: MGI Symbol; Acc: MGI: 3704125]
ENSMUST00000238555	ENSMUSG00000028649	Macf1	1.96653	Upregulated	0.0192131	microtubule-actin crosslinking factor 1 [Source: MGI Symbol; Acc: MGI: 108559]
ENSMUST00000129961	ENSMUSG00000020905	Usp43	6.09852	Upregulated	0.0194425	ubiquitin specific peptidase 43 [Source: MGI Symbol; Acc: MGI: 2444541]
ENSMUST00000152689	ENSMUSG00000062729	Ppox	1.56633	Upregulated	0.0195141	protoporphyrinogen oxidase [Source: MGI Symbol; Acc: MGI: 104968]
ENSMUST00000138646	ENSMUSG00000032322	Pstpip1	3.51328	Upregulated	0.0196938	proline-serine-threonine phosphatase-interacting protein 1 [Source: MGI Symbol; Acc: MGI: 1321396]
ENSMUST00000060818	ENSMUSG00000044628	Rnf208	1.778	Upregulated	0.0197654	ring finger protein 208 [Source: MGI Symbol; Acc: MGI: 1916096]
ENSMUST00000059873	ENSMUSG00000051682	Treml4	4.28885	Upregulated	0.0199114	triggering receptor expressed on myeloid cells-like 4 [Source: MGI Symbol; Acc: MGI: 1923239]
ENSMUST00000188972	ENSMUSG00000026126	Ptpn18	4.18752	Upregulated	0.0200341	protein tyrosine phosphatase, non-receptor type 18 [Source: MGI Symbol; Acc: MGI: 108410]
ENSMUST00000216077	ENSMUSG00000031938	4931406C07Rik	1.96155	Upregulated	0.0200513	RIKEN cDNA 4931406C07 gene [Source: MGI Symbol; Acc: MGI: 1918234]
ENSMUST00000103398	ENSMUSG00000095338	Igkv3-9	6.67775	Upregulated	0.0200889	immunoglobulin kappa variable 3-9 [Source: MGI Symbol; Acc: MGI: 1330856]
ENSMUST00000124916	ENSMUSG00000035352	Ccl12	5.97192	Upregulated	0.0201394	chemokine (C-C motif) ligand 12 [Source: MGI Symbol; Acc: MGI: 108224]
ENSMUST00000123002	ENSMUSG00000071337	Tia1	1.59644	Upregulated	0.020161	cytotoxic granule-associated RNA binding protein 1 [Source: MGI Symbol; Acc: MGI: 107914]
ENSMUST00000103500	ENSMUSG00000095416	Ighv1-12	7.49685	Upregulated	0.0202515	immunoglobulin heavy variable V1-12 [Source: MGI Symbol; Acc: MGI: 3646284]
ENSMUST00000179762	ENSMUSG00000079018	Ly6c1	1.55564	Upregulated	0.0202707	lymphocyte antigen 6 complex, locus C1 [Source: MGI Symbol; Acc: MGI: 96882]
ENSMUST00000183132	ENSMUSG00000074151	Nlrc5	6.09472	Upregulated	0.0203651	NLR family, CARD domain containing 5 [Source: MGI Symbol; Acc: MGI: 3612191]
ENSMUST00000197374	ENSMUSG00000056476	Med12l	6.09472	Upregulated	0.0203651	mediator complex subunit 12-like [Source: MGI Symbol; Acc: MGI: 2139916]
ENSMUST00000206445	ENSMUSG00000055541	Lair1	7.56452	Upregulated	0.0204132	leukocyte-associated Ig-like receptor 1 [Source: MGI Symbol; Acc: MGI: 105492]
ENSMUST00000032800	ENSMUSG00000030579	Tyrobp	1.56207	Upregulated	0.0212396	TYRO protein tyrosine kinase binding protein [Source: MGI Symbol; Acc: MGI: 1277211]
ENSMUST00000019069	ENSMUSG00000018925	Heatr9	5.25282	Upregulated	0.021354	HEAT repeat containing 9 [Source: MGI Symbol; Acc: MGI: 3650286]
ENSMUST00000230264	ENSMUSG00000071713	Csf2rb	7.57293	Upregulated	0.021478	colony stimulating factor 2 receptor, beta, low-affinity (granulocyte-macrophage) [Source: MGI Symbol; Acc: MGI: 1339759]
ENSMUST00000029942	ENSMUSG00000028274	Rngtt	7.44239	Upregulated	0.02162	RNA guanylyltransferase and 5'-phosphatase [Source: MGI Symbol; Acc: MGI: 1329041]
ENSMUST00000103402	ENSMUSG00000094478	Igkv3-3	6.79129	Upregulated	0.0216627	immunoglobulin kappa variable 3-3 [Source: MGI Symbol; Acc: MGI: 1330849]
ENSMUST00000103740	ENSMUSG00000076928	Trac	4.17497	Upregulated	0.0217968	T cell receptor alpha constant [Source: MGI Symbol; Acc: MGI: 4439838]
ENSMUST00000148315	ENSMUSG00000026786	Apbb1ip	3.94686	Upregulated	0.0218484	amyloid beta (A4) precursor protein-binding, family B, member 1 interacting protein [Source: MGI Symbol; Acc: MGI: 1861354]
ENSMUST00000124518	ENSMUSG00000027641	Rbl1	2.33586	Upregulated	0.021852	RB transcriptional corepressor like 1 [Source: MGI Symbol; Acc: MGI: 103300]
ENSMUST00000017751	ENSMUSG00000017607	Tns4	1.97901	Upregulated	0.0218756	tensin 4 [Source: MGI Symbol; Acc: MGI: 2144377]
ENSMUST00000160081	ENSMUSG00000026198	Abcb6	2.39896	Upregulated	0.0219514	ATP-binding cassette, sub-family B (MDR/TAP), member 6 [Source: MGI Symbol; Acc: MGI: 1921354]
ENSMUST00000195077	ENSMUSG00000027763	Mbnl1	4.41243	Upregulated	0.0219816	muscleblind like splicing factor 1 [Source: MGI Symbol; Acc: MGI: 1928482]
ENSMUST00000212386	ENSMUSG00000046718	Bst2	5.25101	Upregulated	0.0220855	bone marrow stromal cell antigen 2 [Source: MGI Symbol; Acc: MGI: 1916800]
ENSMUST00000207710	ENSMUSG00000109022	Olfr1432	5.27818	Upregulated	0.0220967	olfactory receptor 1432 [Source: MGI Symbol; Acc: MGI: 3031266]
ENSMUST00000237888	ENSMUSG00000024965	Fermt3	2.86694	Upregulated	0.0221221	fermitin family member 3 [Source: MGI Symbol; Acc: MGI: 2147790]
ENSMUST00000162285	ENSMUSG00000042349	Ikbke	3.5185	Upregulated	0.0224895	inhibitor of kappaB kinase epsilon [Source: MGI Symbol; Acc: MGI: 1929612]
ENSMUST00000097462	ENSMUSG00000073491	Ifi213	5.9351	Upregulated	0.0226501	interferon activated gene 213 [Source: MGI Symbol; Acc: MGI: 3695276]
ENSMUST00000054050	ENSMUSG00000051124	Gimap9	1.90008	Upregulated	0.0227537	GTPase, IMAP family member 9 [Source: MGI Symbol; Acc: MGI: 3511744]
[truncated: 368 more rows]
