# Supplementary material for: Transcriptomic Profiling of Mouse Brain During Acute and Chronic Infections by Toxoplasma gondii Oocysts
Source: Front Microbiol. 2020 Oct 19;11:570903. doi: 10.3389/fmicb.2020.570903 (PMC7604304; doi:10.3389/fmicb.2020.570903)
Supplement: Supplementary Table 2 — Oligonucleotide primers and results of qRT-PCR analysis used to verify the sequencing data. [file Table_2.XLSX]

## Sheet: Primers
Gene id	Gene Symbol	Primers	Sequences (5'-3')
ENSMUSG00000035186	Ubd	Forward	TTCTGTCCGCACCTGTGTAAGTTG
		Reverse	ACTGCCTCACCTTCTAGACCACTG
ENSMUSG00000015437	Gzmb	Forward	TGTCAATGTGAAGCCAGGAGATGTG
		Reverse	CGATCCTTCTGTACTGTCAGCTCAAC
ENSMUSG00000035385	Ccl2	Forward	TTCCACAACCACCTCAAGCACTTC
		Reverse	AATTAAGGCATCACAGTCCGAGTCAC
ENSMUSG00000039699	Batf2	Forward	AGAACCTCTGCCTCCTTCCTCATAG
		Reverse	CCGCCTTACTGGTGTGCTTCTG
ENSMUSG00000075602	Ly6a	Forward	AGGTCTATGGTCTCACTGGCTCAC
		Reverse	GCTGCTCCTGCCTTGTATATCTGAG
ENSMUSG00000000214	Th	Forward	TCCGTCATGCCTCCTCACCTATG
		Reverse	CTCCACACCTCTGCCATCATTGC
ENSMUSG00000004612	Nkg7	Forward	CCTGACTTCTTCTCTGATTGCTCTGAC
		Reverse	TGCTACTTGAGTCTCTTGGCTTGTTG
ENSMUSG00000026981	Il1rn	Forward	CCTGAGAGTGAAGTCTGTGTTGAGTC
		Reverse	GGCTGCTAAGAGGATGTGATGATGG
ENSMUSG00000055937	Krt28	Forward	GCGGTTCGGTTGCTGGTAGTG
		Reverse	GCCAAGCGGTTGTTAAGATTCTGC
ENSMUSG00000036915	Kirrel2	Forward	GGTGAGAAGTTGGAACAGCAGAGTC
		Reverse	TCCAGCAACCAGAGACACAGAGG
ENSMUSG00000057666	GAPDH (Mus musculus)	Forward	GGTTGTCTCCTGCGACTTCA
		Reverse	TGGTCCAGGGTTTCTTACTCC

## Sheet: Varification_Results
Stage	Gene ID	Gene Symbol	qRT-PCR a	RNA-seq b
Acute
	ENSMUSG00000035186	Ubd	8.01889	9.3771
	ENSMUSG00000015437	Gzmb	9.51778	7.2064
	ENSMUSG00000035385	Ccl2	7.285	5.8431
	ENSMUSG00000039699	Batf2	8.75722	5.9567
	ENSMUSG00000075602	Ly6a	7.45444	5.6839
	ENSMUSG00000000214	Th	-2.40389	-1.2895
Chronic
	ENSMUSG00000035385	Ccl2	5.38889	6.509
	ENSMUSG00000004612	Nkg7	7.95222	9.7634
	ENSMUSG00000026981	Il1rn	6.495	7.4708
	ENSMUSG00000075602	Ly6a	4.06222	5.2856
	ENSMUSG00000055937	Krt28	-5.38778	-4.616
	ENSMUSG00000036915	Kirrel2	-2.13056	-1.9862
a qRT-PCR log2 fold-change. Analyses of relative DEGs were validated using 2− ΔΔ CT method and qRT-PCR results of each sample were averaged from the log2 of 2− ΔΔ CT (Livak and Schmittgen., 2001).
b RNA-seq log2 fold-change. RNA-seq log2 fold-change was averaged by the log2 of the ratio of normalized read-count values of each sample (treatment/control).
