# Supplementary material for: Transcriptomic Profiling of Mouse Brain During Acute and Chronic Infections by Toxoplasma gondii Oocysts
Source: Front Microbiol. 2020 Oct 19;11:570903. doi: 10.3389/fmicb.2020.570903 (PMC7604304; doi:10.3389/fmicb.2020.570903)
Supplement: Supplementary Table 3 — Details of the correlation between TFs and their target genes in the co-expression regulatory network. [file Table_3.XLSX]

## Sheet: TFs_Targets_Interaction
TFs	Target	Stage	Regulatory Mode	Reference (PMID)
Atf3	Atf3	Acute	Repression	22989952
Atf3	Il12b	Acute	Repression	16688168
Batf2	Ccl5	Acute	Activation	25957166
Batf2	Nos2	Acute	Activation	25957166
Eif2ak2	Stat1	Acute	Repression	10231376
Ikzf1	Nos2	Acute	Repression	18818879
Irf1	Ccl5	Acute	Activation	16707500;25957166
Irf1	Ciita	Acute	Activation	11464288
Irf1	Cxcl10	Acute	Activation	19929594
Irf1	Cxcl11	Acute	Activation	17202361
Irf1	Gbp2	Acute	Activation	17293456
Irf1	Il12b	Acute	Activation	12417340;12517966;16893987;25957166
Irf1	Il27	Acute	Activation	20083668;24214980
Irf1	Mapk14	Acute	Activation	12232043
Irf1	Myd88	Acute	Activation	7567467
Irf1	Nos2	Acute	Activation	25957166
Irf1	Sell	Acute	Activation	19041738
Irf1	Socs1	Acute	Activation	10820262
Irf1	Tap2	Acute	Activation	11238639
Irf8	Ccl5	Acute	Activation	16707500
Irf8	Il1b	Acute	Activation	10453013
Irf8	Il27	Acute	Activation	20435892
Irf8	Nos2	Acute	Activation	12429737
Irf8	Slc11a1	Acute	Repression	12904288
Irf8	Il12b	Acute	Activation	12417340;12876285;15837792;17289816
Irf9	Irf7	Acute	Activation	12768031
Spi1	Aif1	Acute	Activation	11861656
Spi1	Ccl5	Acute	Activation	16707500
Spi1	Fcer1g	Acute	Activation	18629488
Spi1	Il1b	Acute	Activation	22454293
Spi1	Irf8	Acute	Activation	24810486;26054719
Spi1	Ncf1	Acute	Activation	22454293
Spi1	Ncf4	Acute	Activation	22454293
Spi1	Pirb	Acute	Activation	21555536
Spi1	H2-Ab1	Acute	Repression	9442396
Stat1	Cebpd	Acute	Activation	15930175
Stat1	Ciita	Acute	Activation	11464288;9491997
Stat1	Cxcl10	Acute	Activation	15006601
Stat1	Fcgr1	Acute	Activation	12130529
Stat1	Gbp2	Acute	Activation	17293456
Stat1	Irf1	Acute	Activation	11870615
Stat1	Irf7	Acute	Activation	12768031
Stat1	Nos2	Acute	Activation	10586055;11870615;12162464;12417260;12667213;8995425
Stat1	Socs1	Acute	Activation	12438448
Stat1	Socs3	Acute	Activation	10359822
Stat1	Upp1	Acute	Activation	20544543
Stat1	Cxcl10	Acute	Repression	22022583
Stat2	Irf7	Acute	Activation	12768031
Atf3	Atf3	Chronic	Repression	22989952
Atf3	Il12b	Chronic	Repression	16688168
Batf2	Ccl5	Chronic	Activation	25957166
Batf2	Nos2	Chronic	Activation	25957166
Batf2	Tnf	Chronic	Activation	25957166
Batf3	Irf8	Chronic	Activation	26054719
Bcl3	Tnfaip3	Chronic	Activation	19826422
Bcl3	Nfkb1	Chronic	Repression	24459141
Bcl3	Tnf	Chronic	Repression	15465827
Cd7	Nfkb1	Chronic	Activation	18355446
Csf1	Cd36	Chronic	Activation	10787429
Eif2ak2	Stat1	Chronic	Repression	10231376
Elf1	Csf1r	Chronic	Activation	9506963
Elf1	Epha7	Chronic	Activation	9010230
Elf1	Fli1	Chronic	Activation	19829305
Elf1	Lyl1	Chronic	Activation	17053063
Elf1	Fcer1g	Chronic	Repression	18629488
Elk3	Nos2	Chronic	Repression	12896968
Ets1	Ccl2	Chronic	Activation	21372295
Ets1	Cd3d	Chronic	Activation	12324448
Ets1	Cdkn2a	Chronic	Activation	11234019;15520862
Ets1	Csf1r	Chronic	Activation	7964503
Ets1	Csf3r	Chronic	Activation	7964503
Ets1	Fli1	Chronic	Activation	19829305
Ets1	Ighm	Chronic	Activation	8754855
Ets1	Ikzf1	Chronic	Activation	25301737
Ets1	Il7r	Chronic	Activation	21148801
Ets1	Sell	Chronic	Activation	19041738
Ets1	Tgfbr2	Chronic	Activation	14976186
Ets1	Tlr4	Chronic	Activation	15537384
Ets1	Il10	Chronic	Repression	22266280
Ets1	Prdm1	Chronic	Repression	24019486
Etv1	Pomc	Chronic	Activation	21622576
Fli1	Ccl2	Chronic	Activation	25108845
Fli1	Fli1	Chronic	Activation	19829305
Fli1	Lyl1	Chronic	Activation	17053063
Fli1	Upp1	Chronic	Activation	16537893
Fli1	Inpp5d	Chronic	Repression	20445019
Fos	Il27	Chronic	Activation	21482740
Fos	Nos2	Chronic	Activation	14565925;7508407
Fos	Fos	Chronic	Repression	1900040
Fos	Spi1	Chronic	Repression	9988737
Gfi1	Bak1	Chronic	Repression	8962093
Gfi1	Il7r	Chronic	Repression	22865857
Gfi1	Spi1	Chronic	Repression	19818654
Gtf2i	Ccl7	Chronic	Activation	17041962
Gtf2i	Fos	Chronic	Activation	10648599;11934902;9584171
Gtf2i	Tgfbr2	Chronic	Repression	17041962
Hlx	Il12b	Chronic	Activation	21419047
Ikzf1	Nos2	Chronic	Repression	18818879
Irf1	Ccl5	Chronic	Activation	16707500;25957166
Irf1	Cfb	Chronic	Activation	11745388
Irf1	Ciita	Chronic	Activation	11464288
Irf1	Cxcl10	Chronic	Activation	19929594
Irf1	Cxcl11	Chronic	Activation	17202361
Irf1	Gbp2	Chronic	Activation	17293456
Irf1	Il12b	Chronic	Activation	12417340;12517966;16893987;25957166
Irf1	Il27	Chronic	Activation	20083668;24214980
Irf1	Myd88	Chronic	Activation	7567467
Irf1	Nos2	Chronic	Activation	25957166
Irf1	Sell	Chronic	Activation	19041738
Irf1	Socs1	Chronic	Activation	10820262
Irf1	Tap2	Chronic	Activation	11238639
Irf1	Tnf	Chronic	Activation	25957166
Irf1	Il12b	Chronic	Repression	17924060
Irf4	Cxcl9	Chronic	Activation	15959530
Irf4	Il10	Chronic	Activation	18962896;21440248
Irf4	Il1b	Chronic	Activation	10453013
Irf4	Prdm1	Chronic	Activation	20064451
Irf4	Prdm1	Chronic	Repression	16767092
Irf4	Runx3	Chronic	Repression	21061442
Irf5	Ifi202b	Chronic	Activation	22116829
Irf5	Prdm1	Chronic	Activation	20176957;22116829
Irf8	Ccl5	Chronic	Activation	16707500
Irf8	Il12b	Chronic	Activation	12417340;12876285;15837792;17289816
Irf8	Il1b	Chronic	Activation	10453013
Irf8	Il27	Chronic	Activation	20435892
Irf8	Nos2	Chronic	Activation	12429737
Irf8	Slc11a1	Chronic	Repression	12904288
Irf9	Irf7	Chronic	Activation	12768031
Mcm6	Cd40	Chronic	Activation	21538324
Nfkb1	Bcl2a1d	Chronic	Activation	11880364;12665576;19343319
Nfkb1	Birc3	Chronic	Activation	11517251;11880364;19343319
Nfkb1	Btk	Chronic	Activation	18292289
Nfkb1	Ccl12	Chronic	Activation	17452470
Nfkb1	Ccl2	Chronic	Activation	10636866;18291098
Nfkb1	Ccl5	Chronic	Activation	16707500
Nfkb1	Cd40	Chronic	Activation	11544320
Nfkb1	Cd80	Chronic	Activation	11359799;11544320
Nfkb1	Cd86	Chronic	Activation	11544320
Nfkb1	Cfb	Chronic	Activation	12193734
Nfkb1	Cflar	Chronic	Activation	19343319
Nfkb1	Csf1	Chronic	Activation	10919279;18566389
Nfkb1	Cxcl1	Chronic	Activation	11745457;16000401
Nfkb1	Fos	Chronic	Activation	19026727
Nfkb1	Il12b	Chronic	Activation	10940886;15632058;16893987;7565674
Nfkb1	Il1a	Chronic	Activation	11454276
Nfkb1	Il1b	Chronic	Activation	10437651;11454276;14670622;16399630;16867259;24132147
Nfkb1	Il2ra	Chronic	Activation	2497520;8029023;9115639
Nfkb1	Itgam	Chronic	Activation	17722035
Nfkb1	Lcn2	Chronic	Activation	16322095
Nfkb1	Nfkb1	Chronic	Activation	1740105
Nfkb1	Nos2	Chronic	Activation	10437651;10586055;10896853;11110796;12006087;12162464;12417260;12672017;14978160;15009112;15327829;15548379;15901350;15905055;15938622;16027238;16146692;17056557;17261270;17651994;17683476;17720813;18591766;20108167;20939428;24132147;9245708;9307029;9862429
Nfkb1	Selp	Chronic	Activation	11457873;9545354
Nfkb1	Tapbp	Chronic	Activation	12942211
Nfkb1	Tlr2	Chronic	Activation	11254708
Nfkb1	Tlr4	Chronic	Activation	11544529
Nfkb1	Tnf	Chronic	Activation	10437651;10754326;11179036;11243852;11259437;11454276;12168659;15548379;15901350;15938622;18166486;18557935;20351193;8622636;9270030
Nfkb1	Tnfaip3	Chronic	Activation	11880364;16936197;19343319
Nfkb1	Upp1	Chronic	Activation	20544543
Nfkb1	Vcam1	Chronic	Activation	12604365;17993261
Nfkb1	Ccl22	Chronic	Repression	11352815
Nfkb1	Il12b	Chronic	Repression	17924060;22427889
Nfkb1	Nos2	Chronic	Repression	15172177;15467201;16902858;17720813;18205790;19712696
Nfkb1	Tnf	Chronic	Repression	15465827
Pax6	Cryab	Chronic	Activation	15522290;9651402
Pax6	Tlr4	Chronic	Activation	15558475
Pax6	Cdk6	Chronic	Repression	23622063
Pias3	Stat3	Chronic	Repression	24486434
Pou2af1	Btk	Chronic	Activation	16582106
Pou2af1	Cd79b	Chronic	Activation	11907094
Pou2af1	Cxcr5	Chronic	Activation	9786883
Pou2af1	Spi1	Chronic	Activation	8663022
Prdm1	Cxcr5	Chronic	Repression	22406686
Prdm1	Pdcd1	Chronic	Repression	24590765
Runx1	Cd79a	Chronic	Activation	20385820
Runx1	Csf1r	Chronic	Activation	16007221
Runx1	Ifng	Chronic	Activation	17377532
Runx1	Cd40	Chronic	Repression	19180471
Runx1	Cdkn2a	Chronic	Repression	21757616
Runx3	Ifng	Chronic	Activation	20574006
Runx3	Itgae	Chronic	Activation	16034110
Runx3	Pirb	Chronic	Activation	21555536
Runx3	Ccr7	Chronic	Repression	16027362
Spi1	Aif1	Chronic	Activation	11861656
Spi1	Ccl5	Chronic	Activation	16707500
Spi1	Csf1r	Chronic	Activation	16455978;7964503
Spi1	Fcer1g	Chronic	Activation	18629488
Spi1	Fes	Chronic	Activation	9368014
Spi1	Ighm	Chronic	Activation	10435575;8754855
Spi1	Il1b	Chronic	Activation	22454293
Spi1	Irf8	Chronic	Activation	24810486;26054719
Spi1	Ncf1	Chronic	Activation	22454293
Spi1	Ncf4	Chronic	Activation	22454293
Spi1	Pirb	Chronic	Activation	21555536
Spi1	Ptprc	Chronic	Activation	11114304
Spi1	Tlr4	Chronic	Activation	16093364
Spi1	Tnf	Chronic	Activation	19646961;22454293
Spi1	H2-Ab1	Chronic	Repression	9442396
Spib	Nfkb1	Chronic	Activation	25769919
Stat1	Cd36	Chronic	Activation	17533179
Stat1	Cfb	Chronic	Activation	11745388
Stat1	Ciita	Chronic	Activation	11464288;9491997
Stat1	Cxcl10	Chronic	Activation	15006601
Stat1	Fcgr1	Chronic	Activation	12130529
Stat1	Gbp2	Chronic	Activation	17293456
Stat1	Gfi1	Chronic	Activation	19505891
Stat1	Irf1	Chronic	Activation	11870615
Stat1	Irf7	Chronic	Activation	12768031
Stat1	Nos2	Chronic	Activation	10586055;11870615;12162464;12417260;12667213;8995425
Stat1	Pdcd1	Chronic	Activation	18771758
Stat1	Socs1	Chronic	Activation	12438448
Stat1	Socs3	Chronic	Activation	10359822
Stat1	Upp1	Chronic	Activation	20544543
Stat1	Cxcl10	Chronic	Repression	22022583
Stat2	Irf7	Chronic	Activation	12768031
Stat2	Pdcd1	Chronic	Activation	18771758
Stat3	Batf	Chronic	Activation	12444555
Stat3	Cxcl11	Chronic	Activation	17202361
Stat3	Entpd1	Chronic	Activation	22406269
Stat3	Fos	Chronic	Activation	14737107
Stat3	Gfap	Chronic	Activation	17161614
Stat3	Jak3	Chronic	Activation	14976041;16518416
Stat3	Mmp2	Chronic	Activation	15116091
Stat3	Nos2	Chronic	Activation	14978160
Stat3	Prdm1	Chronic	Activation	20064451
Stat3	Socs3	Chronic	Activation	10359822;19759305;22179221
Stat3	Spi1	Chronic	Activation	11889125
Stat3	Stat3	Chronic	Activation	9497331
Stat3	Gfi1	Chronic	Repression	22406269
Tcf3	Ccl21a	Chronic	Activation	20022378
Tcf3	Cd19	Chronic	Activation	20022378
Tcf3	Cd79a	Chronic	Activation	12446773
Tcf3	Ckm	Chronic	Activation	18211587
Tcf3	Col2a1	Chronic	Activation	19828133
Tcf3	Cd5	Chronic	Repression	15001710
Tfap2a	Itpr1	Chronic	Activation	10095099
Trps1	Runx1	Chronic	Repression	21122804
Trps1	Stat3	Chronic	Repression	17997399
