# Supplementary material for: Transcriptomic Profiling of Mouse Brain During Acute and Chronic Infections by Toxoplasma gondii Oocysts
Source: Front Microbiol. 2020 Oct 19;11:570903. doi: 10.3389/fmicb.2020.570903 (PMC7604304; doi:10.3389/fmicb.2020.570903)
Supplement: Supplementary Table 4 — Details of host-parasite interaction analysis, including T. gondii-related factors and their functions. [file Table_4.XLSX]

## Sheet: Mouse-T.gondii Interaction
Interaction	Groups	Type	Domain-Domian Interaction	MaxScore	MaxEscore
TGME49_015940 (interact with) Gpd2	COG0477-COG0578	interspecies	PF13499-LIG_CaM_IQ_9(ELM),PF13499-DOC_PP2B_LxvP_1(ELM)	726	0
TGME49_012100 (interact with) Arg1	COG0578-COG0584	interspecies	PF13499-DOC_PP2B_LxvP_1(ELM)	852	0
TGME49_038010 (interact with) Eif4G3	COG0578-COG0204	interspecies	PF13499-DOC_PP2B_LxvP_1(ELM)	852	0
TGME49_118680 (interact with) Npr2	COG0578-COG2211	interspecies	PF13499-DOC_PP2B_LxvP_1(ELM)	747	0
TGME49_027670 (interact with) Gpd2	ENOG410XQVD-COG0578	interspecies	PF13499-DOC_PP2B_LxvP_1(ELM)	707	0
TGME49_080730 (interact with) Nubp2	COG0489-COG0489	interspecies	PF10609-PF10609(iPfam),PF10609-PF10609(3DID)	995	0
TGME49_026270 (interact with) Gmfg	COG0584-COG0584	interspecies	PF03009-PF03009(3DID),PF03009-PF03009(iPfam)	704	0
TGME49_121520 (interact with) Hsp90Aa1	ENOG41121RT-COG0326	interspecies	PF02518-PF04969(3DID),PF00183-PF04969(iPfam)	999	999
TGME49_067270 (interact with) Slc11A1	COG1914-COG1914	interspecies	PF01566-PF01566(3DID)	991	783
TGME49_121520 (interact with) Ifng	COG1914-COG1914	interspecies	PF01566-PF01566(3DID)	991	783
TGME49_061630 (interact with) Cd44	COG1252-COG0578	interspecies	PF01266-PF07992(3DID),PF01266-PF07992(iPfam),PF13499-DOC_PP2B_LxvP_1(ELM)	979	768
TGME49_085750 (interact with) Cacna1S	COG0578-COG0578	interspecies	PF01266-PF01266(3DID),PF01266-PF01266(iPfam),PF13499-DOC_PP2B_LxvP_1(ELM)	930	0
TGME49_062080 (interact with) Xpo1	ENOG410XT7B-ENOG4111H59	interspecies	PF01217-TRG_LysEnd_APsAcLL_1(ELM),PF00928-TRG_ENDOCYTIC_2(ELM)	714	678
TGME49_067270 (interact with) Slc15A3	ENOG410Y2MB-ENOG410Y3Y0	interspecies	PF00835-PF05739(iPfam)	918	771
TGME49_026600 (interact with) Stx11	ENOG410Y2MB-COG5074	interspecies	PF00804-PF05739(3DID),PF00804-PF05739(iPfam)	989	0
TGME49_044560 (interact with) Ctsc	ENOG410Y2MB-COG5074	interspecies	PF00804-PF05739(3DID),PF00804-PF05739(iPfam)	989	0
TGME49_111720 (interact with) Casp7	ENOG410ZQIE-COG0443	interspecies	PF00656-CLV_C14_Caspase3-7(ELM)	880	0
TGME49_080740 (interact with) Rps24	ENOG410ZQIE-COG0443	interspecies	PF00656-CLV_C14_Caspase3-7(ELM)	880	0
TGME49_011320 (interact with) Actn2	ENOG410YPNM-ENOG410XPB2	interspecies	PF00653-LIG_BIR_III_4(ELM),PF00653-LIG_BIR_III_2(ELM)	852	0
TGME49_071860 (interact with) Rrp9	COG2265-ENOG410XP9U	interspecies	PF00400-DEG_APCC_DBOX_1(ELM),PF00400-DEG_SCF_FBW7_1(ELM),PF00400-TRG_ER_diArg_1(ELM)	744	0
TGME49_044560 (interact with) Hsp90Aa1	COG0326-COG0326	interspecies	PF00183-PF00183(iPfam),PF02518-PF00183(3DID),PF02518-PF02518(3DID),PF00183-PF02518(iPfam),PF02518-PF02518(iPfam),PF02518-PF00183(iPfam),PF00183-PF00183(3DID),PF00183-PF02518(3DID)	953	0
TGME49_100060 (interact with) Tram2	ENOG410XVSZ-COG5274	interspecies	PF00173-PF00173(3DID),PF00173-PF00173(iPfam)	793	0
TGME49_019270 (interact with) Ctsz	ENOG410XR1Q-ENOG410XNYV	interspecies	PF00169-PF00069(iPfam),PF07653-LIG_SH3_2(ELM),PF00169-PF00069(3DID)	866	0
TGME49_006690 (interact with) Ctsz	ENOG410XR1Q-ENOG410XRXV	interspecies	PF00169-PF00069(iPfam),PF00169-PF00069(3DID)	852	0
TGME49_068590 (interact with) Ctsz	ENOG410XR1Q-COG5422	interspecies	PF00169-PF00069(iPfam),PF00169-PF00069(3DID)	914	0
TGME49_039750 (interact with) Ctsz	ENOG410ZR3G-ENOG410XR1Q	interspecies	PF00169-PF00069(iPfam),PF00169-PF00069(3DID)	852	0
TGME49_006690 (interact with) Ppp3Ca	COG0639-ENOG410XPYW	interspecies	PF00149-DOC_PP2B_LxvP_1(ELM),PF00149-DOC_PP2B_PxIxI_1(ELM),PF00149-DOC_PP1_RVXF_1(ELM)	720	0
TGME49_073510 (interact with) Ppp3Ca	COG0639-ENOG410XPYW	interspecies	PF00149-DOC_PP2B_LxvP_1(ELM),PF00149-DOC_PP2B_PxIxI_1(ELM),PF00149-DOC_PP1_RVXF_1(ELM)	720	0
TGME49_050870 (interact with) Ppp3Ca	COG0639-ENOG410XPYW	interspecies	PF00149-DOC_PP2B_LxvP_1(ELM),PF00149-DOC_PP2B_PxIxI_1(ELM),PF00149-DOC_PP1_RVXF_1(ELM)	720	0
TGME49_068590 (interact with) Ppp3Ca	COG0639-ENOG410YCUD	interspecies	PF00149-DOC_PP2B_LxvP_1(ELM),PF00149-DOC_PP2B_PxIxI_1(ELM),PF00149-DOC_PP1_RVXF_1(ELM)	759	0
TGME49_091310 (interact with) Tfrc	COG0639-ENOG410Z1Z3	interspecies	PF00149-DOC_PP2B_LxvP_1(ELM),PF00149-DOC_PP2B_PxIxI_1(ELM)	807	0
TGME49_044370 (interact with) Mmp2	COG0196-COG1409	interspecies	PF00149-DOC_PP2B_LxvP_1(ELM),PF00149-DOC_PP1_RVXF_1(ELM)	852	0
TGME49_066920 (interact with) Npr2	COG0639-COG1253	interspecies	PF00149-DOC_PP2B_LxvP_1(ELM),PF00149-DOC_PP1_RVXF_1(ELM)	868	0
TGME49_120150 (interact with) Tfrc	COG0639-ENOG4111P0U	interspecies	PF00149-DOC_PP2B_LxvP_1(ELM),PF00149-DOC_PP1_RVXF_1(ELM)	846	0
TGME49_053880 (interact with) Elovl2	COG0639-ENOG4111NXS	interspecies	PF00149-DOC_PP2B_LxvP_1(ELM),PF00149-DOC_PP1_RVXF_1(ELM)	739	0
TGME49_003300 (interact with) Eif4G3	COG0639-ENOG4111M3E	interspecies	PF00149-DOC_PP2B_LxvP_1(ELM),PF00149-DOC_PP1_RVXF_1(ELM)	742	0
TGME49_072650 (interact with) Npr2	COG0639-ENOG4111MMA	interspecies	PF00149-DOC_PP2B_LxvP_1(ELM)	838	0
TGME49_023250 (interact with) Tfrc	COG0639-COG5273	interspecies	PF00149-DOC_PP2B_LxvP_1(ELM)	818	0
TGME49_011350 (interact with) Ppp3Ca	COG0639-COG5273	interspecies	PF00149-DOC_PP2B_LxvP_1(ELM)	818	0
TGME49_110010 (interact with) Ppp3Ca	COG0639-COG5273	interspecies	PF00149-DOC_PP2B_LxvP_1(ELM)	757	0
TGME49_060500 (interact with) Ppp3Ca	COG0639-ENOG4111M5M	interspecies	PF00149-DOC_PP1_SILK_1(ELM),PF00149-DOC_PP2B_LxvP_1(ELM),PF00149-DOC_PP2B_PxIxI_1(ELM),PF00149-DOC_PP1_RVXF_1(ELM)	753	0
TGME49_093800 (interact with) Dclk1	COG0639-COG0474	interspecies	PF00149-DOC_PP1_SILK_1(ELM),PF00149-DOC_PP2B_LxvP_1(ELM),PF00149-DOC_PP1_RVXF_1(ELM)	711	0
TGME49_110520 (interact with) Npr2	COG0639-ENOG410ZCW2	interspecies	PF00149-DOC_PP1_SILK_1(ELM),PF00149-DOC_PP2B_LxvP_1(ELM),PF00149-DOC_PP1_RVXF_1(ELM)	880	0
TGME49_024840 (interact with) Npr2	COG0639-ENOG4111MMA	interspecies	PF00149-DOC_PP1_RVXF_1(ELM)	838	0
TGME49_023920 (interact with) Ppp3Ca	COG0639-ENOG410YC1W	interspecies	PF00149-DOC_PP1_RVXF_1(ELM)	800	0
TGME49_044560 (interact with) Furin	COG0326-COG4935	interspecies	PF00082-CLV_PCSK_PC1ET2_1(ELM),PF00082-CLV_PCSK_SKI1_1(ELM)	745	0
TGME49_001130 (interact with) Rac2	ENOG410XR1Q-COG1100	interspecies	PF00071-PF00069(iPfam),PF00071-PF00069(3DID)	910	0
TGME49_059830 (interact with) Plcb2	ENOG410XR1Q-COG1100	interspecies	PF00071-PF00069(iPfam),PF00071-PF00069(3DID)	910	0
TGME49_022020 (interact with) Pfkfb3	ENOG410XUW7-ENOG410XQ83	interspecies	PF00069-MOD_NEK2_1(ELM),PF00069-MOD_PKB_1(ELM),PF00069-MOD_PKA_1(ELM),PF00069-MOD_CDK_1(ELM),PF00069-MOD_PKA_2(ELM),PF00069-MOD_CK1_1(ELM),PF00069-MOD_PLK(ELM),PF00069-MOD_GSK3_1(ELM),PF00069-MOD_CK2_1(ELM),PF00069-MOD_PK_1(ELM),PF00069-DOC_MAPK_1(ELM),PF00069-MOD_ProDKin_1(ELM),PF00069-MOD_NEK2_2(ELM)	852	0
TGME49_100690 (interact with) Ntpcr	ENOG410XNRB-ENOG410XQ83	interspecies	PF00069-MOD_NEK2_1(ELM),PF00069-MOD_PKB_1(ELM),PF00069-MOD_PKA_1(ELM),PF00069-MOD_CDK_1(ELM),PF00069-MOD_PKA_2(ELM),PF00069-MOD_CK1_1(ELM),PF00069-MOD_PLK(ELM),PF00069-MOD_GSK3_1(ELM),PF00069-MOD_CK2_1(ELM),PF00069-MOD_PK_1(ELM),PF00069-DOC_MAPK_1(ELM),PF00069-MOD_ProDKin_1(ELM),PF00069-MOD_NEK2_2(ELM)	852	0
TGME49_080740 (interact with) Pax6	COG0638-ENOG410XUW7	interspecies	PF00069-MOD_NEK2_1(ELM),PF00069-MOD_PKB_1(ELM),PF00069-DOC_AGCK_PIF_1(ELM),PF00069-MOD_PKA_2(ELM),PF00069-MOD_CK1_1(ELM),PF00069-MOD_PLK(ELM),PF00069-MOD_GSK3_1(ELM),PF00069-MOD_CK2_1(ELM),PF00069-MOD_PKA_1(ELM),PF00069-DOC_MAPK_1(ELM),PF00069-MOD_ProDKin_1(ELM)	852	0
TGME49_002300 (interact with) Entpd1	COG0638-ENOG410XNRB	interspecies	PF00069-MOD_NEK2_1(ELM),PF00069-MOD_PKB_1(ELM),PF00069-DOC_AGCK_PIF_1(ELM),PF00069-MOD_PKA_2(ELM),PF00069-MOD_CK1_1(ELM),PF00069-MOD_PLK(ELM),PF00069-MOD_GSK3_1(ELM),PF00069-MOD_CK2_1(ELM),PF00069-MOD_PKA_1(ELM),PF00069-DOC_MAPK_1(ELM),PF00069-MOD_ProDKin_1(ELM)	852	0
TGME49_001130 (interact with) Mcf2L	ENOG4111UFU-ENOG410YA63	interspecies	PF00069-MOD_NEK2_1(ELM),PF00069-MOD_PKA_2(ELM),PF00069-MOD_CK1_1(ELM),PF00069-MOD_GSK3_1(ELM),PF00069-MOD_CK2_1(ELM),PF00069-MOD_PKA_1(ELM),PF00069-MOD_ProDKin_1(ELM)	765	0
TGME49_002530 (interact with) Wars	ENOG410Z2UE-COG0621	interspecies	PF00046-LIG_HOMEOBOX(ELM)	769	0
TGME49_003970 (interact with) Eif4G3	ENOG410XPXE-ENOG410XSCB	interspecies	PF00018-LIG_SH3_3(ELM),PF00018-LIG_SH3_4(ELM),PF00018-LIG_SH3_2(ELM),PF00017-LIG_SH2_STAT5(ELM),PF00017-LIG_TYR_ITIM(ELM)	852	0
TGME49_099070 (interact with) Rrm2	COG1290-ENOG41110AD	interspecies	PF00018-LIG_SH3_3(ELM),PF00018-LIG_SH3_1(ELM),PF00018-LIG_Pex14_1(ELM)	920	0
TGME49_008590 (interact with) Tfrc	ENOG410XQVB-ENOG410XPXE	interspecies	PF00018-LIG_SH3_3(ELM),PF00018-LIG_SH3_1(ELM),PF00017-PF00130(3DID),PF00017-LIG_SH2_STAT5(ELM),PF00018-LIG_SH3_2(ELM),PF00017-LIG_SH2_GRB2(ELM),PF00017-LIG_SH2_SRC(ELM),PF00017-PF00130(iPfam),PF00018-LIG_Pex14_1(ELM)	852	0
TGME49_026370 (interact with) Vps25	COG0558-ENOG410XPXE	interspecies	PF00018-LIG_SH3_3(ELM),PF00017-LIG_SH2_PTP2(ELM),PF00018-LIG_Pex14_1(ELM),PF00017-LIG_SH2_STAT5(ELM),PF00017-LIG_TYR_ITIM(ELM)	852	0
TGME49_057510 (interact with) Dgkz	COG1290-ENOG41110AD	interspecies	PF00018-LIG_Pex14_1(ELM)	920	0
TGME49_085800 (interact with) Ppp3Ca	ENOG410XQHA-ENOG410XPN8	interspecies	PF00017-LIG_SH2_STAT5(ELM),PF00017-LIG_TYR_ITIM(ELM)	810	0
TGME49_003970 (interact with) Rps24	ENOG410XPN8-COG0526	interspecies	PF00017-LIG_SH2_STAT5(ELM),PF00017-LIG_SH2_SRC(ELM)	909	576
TGME49_067270 (interact with) Cd68	ENOG410XPN8-COG0326	interspecies	PF00017-LIG_SH2_STAT3(ELM),PF00017-LIG_SH2_GRB2(ELM),PF00017-LIG_SH2_STAT5(ELM)	887	0
TGME49_061630 (interact with) Stat1	ENOG4111IDT-ENOG410XPN8	interspecies	PF00017-LIG_SH2_PTP2(ELM),PF00017-LIG_SH2_GRB2(ELM),PF00017-LIG_SH2_STAT5(ELM)	894	0
TGME49_001130 (interact with) Cd44	ENOG4111IDT-ENOG410XPN8	interspecies	PF00017-LIG_SH2_PTP2(ELM),PF00017-LIG_SH2_GRB2(ELM),PF00017-LIG_SH2_STAT5(ELM)	894	0
TGME49_030380 (interact with) Gmfg	COG4178-COG5265	interspecies	PF00005-PF00005(3DID),PF00664-PF00005(iPfam),PF00664-PF00005(3DID),PF00005-PF00005(iPfam)	802	0
TGME49_038010 (interact with) Rps24	COG2004-COG0089	interspecies	None	852	900
TGME49_011680 (interact with) B2M	COG0526-ENOG410YTDG	interspecies	None	897	0
TGME49_110320 (interact with) B2M	ENOG410XP7T-ENOG410YTDG	interspecies	None	864	0
TGME49_110320 (interact with) Cd3D	ENOG410XP7T-ENOG410Y2TD	interspecies	None	938	947
TGME49_110320 (interact with) Cd74	ENOG410XP7T-ENOG410Z4PR	interspecies	None	852	0
TGME49_003970 (interact with) Lgals3	ENOG410XSF3-ENOG4111EA0	interspecies	None	852	0
TGME49_008820 (interact with) Hk3	COG0021-COG5026	interspecies	None	704	0
TGME49_026600 (interact with) Golga2	ENOG410Y2MB-ENOG4111MFD	interspecies	None	865	0
TGME49_026600 (interact with) Uso1	ENOG410Y2MB-ENOG410XRCG	interspecies	None	910	798
TGME49_044560 (interact with) Unc93B1	COG0326-ENOG410XTFP	interspecies	None	904	0
TGME49_067270 (interact with) Irf1	COG1914-ENOG4111HM7	interspecies	None	784	0
TGME49_067270 (interact with) Irf8	COG1914-ENOG410XNYR	interspecies	None	842	0
TGME49_121520 (interact with) Irf1	ENOG4111HM7-ENOG41121RT	interspecies	None	852	0
TGME49_121520 (interact with) Ptgs2	ENOG410XPZ3-ENOG41121RT	interspecies	None	960	0
TGME49_121520 (interact with) Ahsa2	COG5580-ENOG41121RT	interspecies	None	926	0
TGME49_111720 (interact with) Hsp90Aa1	COG0326-COG0443	interspecies	None	816	0
TGME49_090010 (interact with) Psme2	COG0638-ENOG410XQVX	interspecies	None	852	0
TGME49_034450 (interact with) Rps24	COG2004-COG0096	interspecies	None	852	900
TGME49_066620 (interact with) Rrp12	ENOG410XQ3D-COG0526	interspecies	None	741	0
TGME49_080740 (interact with) Tnfaip2	COG5173-COG0681	interspecies	None	844	0
TGME49_002300 (interact with) Nt5C3	ENOG410ZQJ8-COG0127	interspecies	None	860	0
TGME49_002300 (interact with) Polr2H	ENOG4111FT0-COG0127	interspecies	None	852	0
TGME49_042380 (interact with) Tm7Sf2	ENOG410XRWT-ENOG410XP67	interspecies	None	882	788
TGME49_118160 (interact with) Hsp90Aa1	COG0326-COG5066	interspecies	None	756	0
TGME49_053030 (interact with) Hk3	COG5026-COG1501	interspecies	None	852	0
TGME49_047000 (interact with) Hsp90Aa1	COG0326-ENOG4111IF0	interspecies	None	835	0
TGME49_024190 (interact with) Cwc22	ENOG410XNP2-ENOG410XPYK	interspecies	None	790	0
TGME49_024190 (interact with) Ptgs2	ENOG410XPYK-ENOG410XPZ3	interspecies	None	739	0
TGME49_002570 (interact with) Rps24	COG2004-ENOG410XQVZ	interspecies	None	852	0
TGME49_050810 (interact with) Rps24	COG2004-COG0255	interspecies	None	852	0
TGME49_100060 (interact with) Rps24	COG2004-ENOG4110TZP	interspecies	None	852	0
TGME49_030380 (interact with) Rps24	COG2004-ENOG4111WJ7	interspecies	None	852	0
TGME49_030380 (interact with) Psme2	ENOG4111WJ7-ENOG410XQVX	interspecies	None	852	0
TGME49_029400 (interact with) Nt5C3	ENOG410ZQJ8-ENOG410XRI7	interspecies	None	852	0
TGME49_029400 (interact with) Rapgef3	ENOG410XRI7-ENOG410XPX9	interspecies	None	912	0
TGME49_058510 (interact with) Nt5C3	ENOG410ZQJ8-ENOG410XRI7	interspecies	None	852	0
TGME49_058510 (interact with) Rapgef3	ENOG410XRI7-ENOG410XPX9	interspecies	None	912	0
TGME49_073490 (interact with) Gls	COG2066-COG0174	interspecies	None	852	0
TGME49_041870 (interact with) Gls	COG2066-COG0008	interspecies	None	704	0
TGME49_054620 (interact with) Rps24	COG2004-COG2167	interspecies	None	883	900
TGME49_064440 (interact with) Rps24	COG2004-COG2229	interspecies	None	852	0
TGME49_037130 (interact with) Rac2	COG1100-COG1290	interspecies	None	855	0
TGME49_055060 (interact with) Rac2	COG1100-COG1290	interspecies	None	855	0
TGME49_014780 (interact with) Polr2H	ENOG4111FT0-COG0494	interspecies	None	876	0
TGME49_047360 (interact with) Pla1A	ENOG4110U23-ENOG4111NKF	interspecies	None	852	0
TGME49_081980 (interact with) Dgkz	COG0575-ENOG410XSCB	interspecies	None	852	0
TGME49_032730 (interact with) Dgkz	COG5056-ENOG410XSCB	interspecies	None	852	0
TGME49_032730 (interact with) Pla1A	COG5056-ENOG4110U23	interspecies	None	852	0
TGME49_042240 (interact with) Erc1	ENOG410Y4GU-ENOG410Y7VX	interspecies	None	872	0
TGME49_047650 (interact with) Uso1	ENOG410XRCG-ENOG4111X41	interspecies	None	857	741
TGME49_026370 (interact with) Dgkz	ENOG410XTG3-ENOG410XSCB	interspecies	None	852	0
TGME49_107800 (interact with) Polr2H	COG5371-ENOG4111FT0	interspecies	None	852	0
TGME49_099070 (interact with) Polr2H	ENOG4111FT0-COG0469	interspecies	None	852	0
TGME49_007900 (interact with) Polr2H	COG1405-ENOG4111FT0	interspecies	None	852	0
TGME49_054370 (interact with) Polr2H	COG0474-ENOG4111FT0	interspecies	None	852	0
TGME49_061630 (interact with) Vcam1	ENOG4111F4V-ENOG4111IDT	interspecies	None	852	0
TGME49_061630 (interact with) Irf1	ENOG4111HM7-ENOG4111IDT	interspecies	None	890	0
TGME49_061630 (interact with) B2M	ENOG4111IDT-ENOG410YTDG	interspecies	None	874	0
TGME49_061630 (interact with) Gbp3	ENOG4111IDT-ENOG410XR6Z	interspecies	None	852	0
TGME49_061630 (interact with) Irf8	ENOG4111IDT-ENOG410XNYR	interspecies	None	911	0
TGME49_061630 (interact with) Icam1	ENOG4111IDT-ENOG410YQ1Q	interspecies	None	864	0
TGME49_061630 (interact with) Sp100	ENOG4111IDT-ENOG4111G04	interspecies	None	863	0
TGME49_061630 (interact with) Oas2	ENOG4111IDT-COG5272	interspecies	None	852	0
TGME49_061630 (interact with) Ctss	ENOG4111IDT-COG4870	interspecies	None	908	0
TGME49_061630 (interact with) Oas3	ENOG4111IDT-COG5272	interspecies	None	852	0
TGME49_001130 (interact with) Plekhg5	ENOG410XR1Q-ENOG410XRPT	interspecies	None	864	0
TGME49_001130 (interact with) Hsp90Aa1	COG0326-ENOG410XR1Q	interspecies	None	876	0
TGME49_001130 (interact with) Cryab	ENOG410XR1Q-ENOG410YERS	interspecies	None	739	0
TGME49_059830 (interact with) Pla1A	ENOG4110U23-ENOG410XSCB	interspecies	None	852	0
TGME49_039250 (interact with) Pla1A	ENOG410XQVB-ENOG4110U23	interspecies	None	852	0
TGME49_061760 (interact with) Dgkz	ENOG410XSCB-COG5050	interspecies	None	852	0
TGME49_041880 (interact with) Nt5C3	ENOG410XQDD-ENOG410ZQJ8	interspecies	None	852	0
TGME49_110520 (interact with) Nt5C3	ENOG410XQDD-ENOG410ZQJ8	interspecies	None	852	0
TGME49_066920 (interact with) Nt5C3	ENOG410XQDD-ENOG410ZQJ8	interspecies	None	852	0
TGME49_118680 (interact with) Nt5C3	ENOG410XQDD-ENOG410ZQJ8	interspecies	None	852	0
TGME49_002540 (interact with) Nt5C3	ENOG410XQDD-ENOG410ZQJ8	interspecies	None	852	0
TGME49_057080 (interact with) Nt5C3	ENOG410ZQJ8-ENOG410XRI7	interspecies	None	852	0
TGME49_024840 (interact with) Nt5C3	ENOG410XQDD-ENOG410ZQJ8	interspecies	None	852	0
TGME49_080410 (interact with) Nt5C3	ENOG410XQDD-ENOG410ZQJ8	interspecies	None	852	0
TGME49_072650 (interact with) Nt5C3	ENOG410XQDD-ENOG410ZQJ8	interspecies	None	852	0
TGME49_071860 (interact with) Rrp12	COG2265-ENOG410XQ3D	interspecies	None	949	0
TGME49_007710 (interact with) Serpinb8	COG0558-COG4826	interspecies	None	717	0
TGME49_010410 (interact with) Polr2H	COG5648-ENOG4111FT0	interspecies	None	877	0
TGME49_113020 (interact with) Irf1	ENOG4111HM7-COG0659	interspecies	None	704	0
TGME49_113020 (interact with) Slc4A7	COG0659-ENOG410XPHD	interspecies	None	736	0
TGME49_007930 (interact with) Pfkfb3	COG1881-COG0406	interspecies	None	923	0
TGME49_108000 (interact with) Plaur	ENOG410Z47S-ENOG410XRR0	interspecies	None	852	0
TGME49_023910 (interact with) Plbd1	ENOG410XSIQ-ENOG410XQRV	interspecies	None	852	0
TGME49_115940 (interact with) Stx11	ENOG410XPYW-COG5074	interspecies	None	719	0
TGME49_115210 (interact with) Stx11	ENOG410XPYW-COG5074	interspecies	None	719	0
TGME49_115220 (interact with) Stx11	ENOG410XPYW-COG5074	interspecies	None	719	0
TGME49_095460 (interact with) Uso1	ENOG410XRCG-COG5120	interspecies	None	810	872
TGME49_057520 (interact with) Stx11	COG5074-ENOG41129TB	interspecies	None	704	0
TGME49_048100 (interact with) Stx11	COG5074-COG5143	interspecies	None	852	0
TGME49_072510 (interact with) Irf1	ENOG4111HM7-ENOG410XNV7	interspecies	None	726	0
TGME49_089940 (interact with) Uros	COG0407-COG1587	interspecies	None	937	0
TGME49_016640 (interact with) Tars2	COG0083-COG0441	interspecies	None	783	0
TGME49_100380 (interact with) Ergic1	ENOG410XP7X-COG5061	interspecies	None	793	0
TGME49_003970 (interact with) Dolpp1	COG0671-ENOG410XSF3	interspecies	None	852	0
TGME49_111500 (interact with) Nup133	COG0476-ENOG410XNUX	interspecies	None	784	0
TGME49_002300 (interact with) Npr1	COG2114-COG0127	interspecies	None	852	0
TGME49_002300 (interact with) Atp1A3	COG0127-COG0474	interspecies	None	852	0
TGME49_002300 (interact with) Pold2	COG0127-COG1311	interspecies	None	852	0
TGME49_002530 (interact with) Tars2	COG0441-COG0017	interspecies	None	785	0
TGME49_038950 (interact with) Fgf7	COG1398-ENOG4111IPH	interspecies	None	750	0
TGME49_031430 (interact with) Dolpp1	COG0671-COG1287	interspecies	None	852	0
TGME49_002570 (interact with) Dolpp1	COG0671-ENOG410XQVZ	interspecies	None	852	0
TGME49_029400 (interact with) Npr1	COG2114-ENOG410XRI7	interspecies	None	852	0
TGME49_058510 (interact with) Npr1	COG2114-ENOG410XRI7	interspecies	None	852	0
TGME49_073490 (interact with) Gls2	COG2066-COG0174	interspecies	None	852	0
TGME49_041870 (interact with) Gls2	COG2066-COG0008	interspecies	None	704	0
TGME49_014780 (interact with) Npr1	COG2114-COG0494	interspecies	None	852	0
TGME49_014780 (interact with) Atp1A3	COG0494-COG0474	interspecies	None	852	0
TGME49_094190 (interact with) Acat2	COG1024-COG0183	interspecies	None	918	0
TGME49_006610 (interact with) Acat2	COG0508-COG0183	interspecies	None	852	0
TGME49_107800 (interact with) Pold2	COG5371-COG1311	interspecies	None	876	0
TGME49_099070 (interact with) Pold2	COG0469-COG1311	interspecies	None	852	0
TGME49_001130 (interact with) Mapk8Ip3	ENOG410XR1Q-ENOG410XQ19	interspecies	None	722	0
TGME49_041880 (interact with) Npr1	COG2114-ENOG410XQDD	interspecies	None	852	0
TGME49_110520 (interact with) Npr1	COG2114-ENOG410XQDD	interspecies	None	852	0
TGME49_066920 (interact with) Npr1	COG2114-ENOG410XQDD	interspecies	None	852	0
TGME49_118680 (interact with) Npr1	COG2114-ENOG410XQDD	interspecies	None	852	0
TGME49_002540 (interact with) Npr1	COG2114-ENOG410XQDD	interspecies	None	852	0
TGME49_024840 (interact with) Npr1	COG2114-ENOG410XQDD	interspecies	None	852	0
TGME49_080410 (interact with) Npr1	COG2114-ENOG410XQDD	interspecies	None	852	0
TGME49_072650 (interact with) Npr1	COG2114-ENOG410XQDD	interspecies	None	852	0
TGME49_044520 (interact with) Dolpp1	COG0671-COG0472	interspecies	None	868	0
TGME49_113020 (interact with) Slc9A3R2	COG0659-ENOG4111V58	interspecies	None	931	576
TGME49_069120 (interact with) Acat2	COG1028-COG0183	interspecies	None	852	0
TGME49_054200 (interact with) Pold2	COG0423-COG1311	interspecies	None	704	0
TGME49_053900 (interact with) Uros	COG0113-COG1587	interspecies	None	886	0
TGME49_110010 (interact with) Rccd1	ENOG4111NXS-COG5184	interspecies	None	742	0
TGME49_071420 (interact with) Uros	COG0181-COG1587	interspecies	None	824	0
TGME49_038010 (interact with) Tram2	ENOG410XSB3-COG0089	interspecies	None	852	0
TGME49_038010 (interact with) Spcs1	COG0089-ENOG410XS4P	interspecies	None	852	0
TGME49_089940 (interact with) Gmfg	COG0089-ENOG411274V	interspecies	None	852	0
TGME49_089940 (interact with) Ppox	ENOG410XRWT-ENOG410XR2S	interspecies	None	988	818
TGME49_037150 (interact with) Sppl2A	COG1232-COG0407	interspecies	None	888	0
TGME49_040770 (interact with) Xpo1	COG0526-ENOG410YTDG	interspecies	None	897	0
TGME49_011680 (interact with) Erap1	COG1597-COG3000	interspecies	None	702	468
TGME49_011680 (interact with) Stat3	COG5101-COG3000	interspecies	None	739	824
TGME49_110320 (interact with) Osgep	ENOG410XP7T-ENOG410Z4PR	interspecies	None	852	0
TGME49_110320 (interact with) Bak1	COG2004-ENOG410XSF3	interspecies	None	852	0
TGME49_003970 (interact with) Tram2	COG0533-ENOG410XP7T	interspecies	None	750	0
TGME49_003970 (interact with) Spcs1	ENOG410XP7T-ENOG41123S0	interspecies	None	801	0
TGME49_003970 (interact with) Tmco4	ENOG410XSB3-ENOG410XSF3	interspecies	None	933	0
TGME49_026600 (interact with) Snap23	ENOG410XSF3-ENOG411274V	interspecies	None	852	0
TGME49_044560 (interact with) Stat3	COG0300-ENOG410XRWT	interspecies	None	926	788
TGME49_067270 (interact with) Slc39A14	COG3104-COG1914	interspecies	None	735	0
TGME49_121520 (interact with) Hpgds	COG1914-ENOG410XQ96	interspecies	None	737	0
TGME49_111720 (interact with) Spcs1	COG1914-COG0428	interspecies	None	782	0
TGME49_111720 (interact with) Mmp2	ENOG4111VAU-ENOG41121RT	interspecies	None	892	0
TGME49_046540 (interact with) Rrm2	COG2004-COG0096	interspecies	None	852	900
TGME49_073140 (interact with) Hhex	ENOG410XS4P-COG5103	interspecies	None	891	0
TGME49_090010 (interact with) Bub1B	COG0443-ENOG411274V	interspecies	None	884	871
TGME49_090010 (interact with) Psmd8	COG2004-COG0681	interspecies	None	852	0
TGME49_090010 (interact with) Aurkb	COG5173-COG0681	interspecies	None	844	0
TGME49_090010 (interact with) Psme1	ENOG410XQ5D-COG0443	interspecies	None	772	0
TGME49_090010 (interact with) Axin2	COG2857-ENOG41124SW	interspecies	None	881	0
TGME49_091300 (interact with) Xpo1	COG0208-COG2857	interspecies	None	852	0
TGME49_080740 (interact with) Tram2	COG2234-COG5231	interspecies	None	852	0
TGME49_080740 (interact with) Spcs1	COG1100-COG5231	interspecies	None	731	818
TGME49_033100 (interact with) Ipo9	COG0638-ENOG410YMJD	interspecies	None	852	0
TGME49_002530 (interact with) Ntpcr	COG5101-COG5249	interspecies	None	720	0
TGME49_038100 (interact with) Spcs1	COG5173-COG0681	interspecies	None	844	0
TGME49_118160 (interact with) Psmd8	COG0105-COG0127	interspecies	None	883	0
TGME49_114330 (interact with) Abcb6	COG5026-COG1501	interspecies	None	852	0
TGME49_031430 (interact with) Abcb6	COG2114-COG0127	interspecies	None	852	0
TGME49_002570 (interact with) Tram2	COG0127-COG5371	interspecies	None	852	0
TGME49_002570 (interact with) Spcs1	COG5657-COG0330	interspecies	None	723	0
TGME49_050810 (interact with) Tram2	COG1618-COG0017	interspecies	None	822	0
TGME49_050810 (interact with) Spcs1	COG2004-ENOG4110TZP	interspecies	None	852	0
TGME49_050810 (interact with) Lsg1	COG2004-ENOG4111WJ7	interspecies	None	852	0
TGME49_100060 (interact with) Spcs1	ENOG4111WJ7-ENOG410XQVX	interspecies	None	852	0
TGME49_100060 (interact with) Pax6	ENOG410XPUW-ENOG411274V	interspecies	None	908	0
TGME49_030380 (interact with) Tram2	COG5066-ENOG410XXP2	interspecies	None	886	923
TGME49_030380 (interact with) Spcs1	COG5197-COG5066	interspecies	None	902	570
TGME49_030380 (interact with) Psmd8	COG1287-COG5265	interspecies	None	868	0
TGME49_030380 (interact with) Psme1	ENOG410XSB3-ENOG410XQVZ	interspecies	None	852	0
TGME49_029400 (interact with) Entpd1	COG2004-COG2229	interspecies	None	852	0
TGME49_029400 (interact with) Il10	ENOG410XSB3-COG0255	interspecies	None	852	0
TGME49_058510 (interact with) Entpd1	COG1100-COG1290	interspecies	None	855	0
TGME49_058510 (interact with) Il10	COG0255-ENOG410XS4P	interspecies	None	852	0
TGME49_054620 (interact with) Tram2	COG0255-COG1161	interspecies	None	844	895
TGME49_054620 (interact with) Spcs1	COG1100-COG1290	interspecies	None	855	0
TGME49_037130 (interact with) Ncf2	ENOG4110TZP-ENOG410XS01	interspecies	None	852	0
TGME49_037130 (interact with) Rrm2	ENOG411274V-ENOG4111WJ7	interspecies	None	900	0
TGME49_063730 (interact with) Mcm6	ENOG4111RK6-ENOG4111WJ7	interspecies	None	824	0
TGME49_063730 (interact with) Tpm3	ENOG410XXP2-ENOG4111WJ7	interspecies	None	852	0
TGME49_055060 (interact with) Ncf2	ENOG4111WJ7-ENOG410XQVX	interspecies	None	852	0
TGME49_055060 (interact with) Rrm2	ENOG410XRI7-COG2114	interspecies	None	852	0
TGME49_009150 (interact with) Tnpo1	COG5056-ENOG410XSCB	interspecies	None	852	0
TGME49_014780 (interact with) Entpd1	ENOG410XRI7-ENOG4111PXC	interspecies	None	753	0
TGME49_047360 (interact with) Agpat3	ENOG410XNN8-ENOG410XRI7	interspecies	None	731	0
TGME49_081980 (interact with) Agpat3	ENOG410XRI7-ENOG4111PXC	interspecies	None	753	0
TGME49_026370 (interact with) Ptpre	COG2167-ENOG411274V	interspecies	None	852	0
TGME49_075410 (interact with) Bub1B	ENOG41124SW-COG1290	interspecies	None	872	0
TGME49_075410 (interact with) Aurkb	ENOG4111IDT-ENOG410YTDG	interspecies	None	874	0
TGME49_077530 (interact with) Spo11	COG1290-COG0208	interspecies	None	852	0
TGME49_078740 (interact with) Arg1	COG1241-COG0578	interspecies	None	810	0
TGME49_099070 (interact with) Ntpcr	ENOG410XR5K-COG0578	interspecies	None	793	745
TGME49_007900 (interact with) Gtf3C1	ENOG4111IDT-ENOG410XR6Z	interspecies	None	852	0
TGME49_054370 (interact with) Ctsz	COG1290-COG0208	interspecies	None	852	0
TGME49_061630 (interact with) Ptafr	ENOG410XPK2-COG1252	interspecies	None	766	842
TGME49_001130 (interact with) Fgd2	COG0494-COG5371	interspecies	None	852	0
TGME49_001130 (interact with) Akap13	ENOG4111IDT-ENOG410YQ1Q	interspecies	None	864	0
TGME49_001130 (interact with) Arhgef18	COG1597-COG5058	interspecies	None	852	0
TGME49_001130 (interact with) Msn	ENOG4111NKF-COG1597	interspecies	None	887	0
TGME49_035490 (interact with) Birc5	ENOG4111IDT-ENOG4111G04	interspecies	None	863	0
TGME49_035490 (interact with) Gramd3	ENOG410YF8M-COG1597	interspecies	None	882	0
TGME49_016740 (interact with) Acp5	COG0575-COG1597	interspecies	None	852	0
TGME49_025500 (interact with) Ap3M1	COG0204-COG0575	interspecies	None	852	0
TGME49_056980 (interact with) Agpat3	ENOG4111IDT-COG5272	interspecies	None	852	0
TGME49_059830 (interact with) Agpat3	ENOG4111IDT-COG4870	interspecies	None	908	0
TGME49_059830 (interact with) Plcg2	ENOG4111IDT-COG5272	interspecies	None	852	0
TGME49_039250 (interact with) Agpat3	ENOG410XTG3-COG5599	interspecies	None	815	0
TGME49_039250 (interact with) Plcg2	ENOG410XTG3-ENOG410XSI1	interspecies	None	862	907
TGME49_039250 (interact with) Plcb2	ENOG410XR1Q-ENOG410YERS	interspecies	None	739	0
TGME49_039250 (interact with) Sfi1	ENOG410XSCB-COG5050	interspecies	None	852	0
TGME49_021700 (interact with) Gmfg	COG0469-COG1618	interspecies	None	852	0
TGME49_007710 (interact with) Pik3R5	COG0469-COG0208	interspecies	None	852	0
TGME49_007710 (interact with) Plcg2	ENOG410XSCB-COG5050	interspecies	None	852	0
TGME49_007710 (interact with) Plcb2	COG1405-ENOG410XSJ5	interspecies	None	852	0
TGME49_093600 (interact with) Ada	COG0474-COG4870	interspecies	None	719	0
TGME49_113690 (interact with) Has2	ENOG4111S6T-ENOG4111IDT	interspecies	None	852	0
TGME49_023910 (interact with) Pla2G2D	ENOG4111IDT-ENOG410YB0R	interspecies	None	852	0
TGME49_023910 (interact with) Agpat3	ENOG4111HM7-COG0659	interspecies	None	704	0
TGME49_023910 (interact with) Pla2G4A	ENOG410XR1Q-ENOG4111S6T	interspecies	None	852	0
TGME49_062470 (interact with) Nedd9	COG1881-COG0406	interspecies	None	923	0
TGME49_023920 (interact with) Ctsz	ENOG410Z47S-ENOG410XRR0	interspecies	None	852	0
TGME49_026110 (interact with) Ctsz	ENOG410XR1Q-ENOG410XQFP	interspecies	None	983	0
TGME49_057720 (interact with) Ctsz	ENOG410XSIQ-ENOG410XQRV	interspecies	None	852	0
TGME49_079300 (interact with) Dnaaf3	ENOG410XPB2-ENOG4111H65	interspecies	None	852	0
TGME49_044370 (interact with) Stat3	COG4178-ENOG410ZNC0	interspecies	None	858	0
TGME49_094290 (interact with) Derl3	COG0204-COG0204	interspecies	None	852	0
TGME49_085240 (interact with) Elovl2	ENOG410XPYW-COG5074	interspecies	None	719	0
TGME49_040770 (interact with) Sphk2	COG0204-ENOG410XSCB	interspecies	None	852	0
TGME49_071890 (interact with) Elovl2	ENOG410XSCB-ENOG410XPSW	interspecies	None	852	0
TGME49_103150 (interact with) Eif4G3	ENOG410XPYW-COG5074	interspecies	None	719	0
TGME49_046540 (interact with) Ndufa4	ENOG410XQVB-COG0204	interspecies	None	852	0
TGME49_008590 (interact with) Rab11B	ENOG410XQVB-ENOG410XPSW	interspecies	None	884	0
TGME49_080740 (interact with) Exoc3L2	ENOG410XQVB-ENOG4111JHQ	interspecies	None	735	0
TGME49_002300 (interact with) Nme6	ENOG410XPYW-COG5074	interspecies	None	719	0
TGME49_002300 (interact with) Npr2	COG0126-COG0406	interspecies	None	852	0
TGME49_090160 (interact with) Vps26A	COG0086-COG0105	interspecies	None	852	0
TGME49_076110 (interact with) Fads1	COG0086-COG1618	interspecies	None	852	0
TGME49_042380 (interact with) Elovl2	COG2114-ENOG410XQDD	interspecies	None	852	0
TGME49_118160 (interact with) Yif1A	COG5074-ENOG41129TB	interspecies	None	704	0
TGME49_050810 (interact with) Eif4G3	COG5074-COG5143	interspecies	None	852	0
TGME49_029400 (interact with) Npr2	COG2114-ENOG410XQDD	interspecies	None	852	0
TGME49_029400 (interact with) Pcbp2	ENOG4111HM7-ENOG410XNV7	interspecies	None	726	0
TGME49_058510 (interact with) Npr2	COG2114-ENOG410XQDD	interspecies	None	852	0
TGME49_058510 (interact with) Pcbp2	COG2114-ENOG410XQDD	interspecies	None	852	0
TGME49_054620 (interact with) Eif4G3	COG2114-ENOG410XQDD	interspecies	None	852	0
TGME49_037130 (interact with) Ndufa4	COG2114-ENOG410XQDD	interspecies	None	852	0
TGME49_063730 (interact with) Gpd2	COG2114-ENOG410XQDD	interspecies	None	852	0
TGME49_055060 (interact with) Ndufa4	COG2114-ENOG410XQDD	interspecies	None	852	0
TGME49_009150 (interact with) Gpd2	COG2234-COG0636	interspecies	None	852	0
TGME49_014780 (interact with) Nme6	COG2234-COG0636	interspecies	None	852	0
TGME49_014780 (interact with) Npr2	COG5258-COG2234	interspecies	None	801	0
TGME49_083710 (interact with) Sphk2	COG2234-COG0636	interspecies	None	852	0
TGME49_047360 (interact with) Sphk2	ENOG410XRWT-ENOG410Z3FZ	interspecies	None	935	123
TGME49_104470 (interact with) Sphk2	ENOG410XRWT-ENOG410Z3FZ	interspecies	None	935	123
TGME49_081980 (interact with) Sphk2	ENOG4111RK6-ENOG4111GAN	interspecies	None	871	0
TGME49_032730 (interact with) Sphk2	ENOG410Y2ZG-COG0558	interspecies	None	852	0
TGME49_026370 (interact with) Vps26A	COG0558-ENOG410XPSW	interspecies	None	852	0
TGME49_120630 (interact with) Phospho1	COG1816-COG0211	interspecies	None	700	0
TGME49_054370 (interact with) Ppp3Ca	ENOG410XS4P-ENOG410YB1Z	interspecies	None	926	0
TGME49_063270 (interact with) Gpcpd1	COG0790-COG1215	interspecies	None	895	0
TGME49_063270 (interact with) Gpd2	ENOG410XSIQ-ENOG411283D	interspecies	None	852	0
TGME49_028680 (interact with) Abcd3	COG0204-ENOG410XSIQ	interspecies	None	809	0
TGME49_056980 (interact with) Gpd2	ENOG410XSIQ-ENOG410XR72	interspecies	None	872	0
TGME49_100690 (interact with) Nme6	COG5069-ENOG410ZSUM	interspecies	None	782	567
TGME49_041880 (interact with) Npr2	COG4870-ENOG410ZCW2	interspecies	None	872	0
TGME49_002540 (interact with) Npr2	COG4870-ENOG4111MMA	interspecies	None	839	0
TGME49_080410 (interact with) Npr2	COG4870-ENOG4111MMA	interspecies	None	839	0
TGME49_012310 (interact with) Tfrc	COG4870-COG0705	interspecies	None	787	0
TGME49_005350 (interact with) Elovl2	COG0639-COG0705	interspecies	None	778	0
TGME49_026020 (interact with) Gpd2	COG4870-ENOG410YRJG	interspecies	None	840	0
TGME49_019270 (interact with) Ppp3Ca	COG4870-COG2217	interspecies	None	702	0
TGME49_058700 (interact with) Ppp3Ca	COG4870-COG0474	interspecies	None	777	0
TGME49_071970 (interact with) Ppp3Ca	ENOG410Z5R4-ENOG410XS6P	interspecies	None	870	0
TGME49_052200 (interact with) Ppp3Ca	ENOG410XP0W-COG5069	interspecies	None	704	0
TGME49_115940 (interact with) Ppp3Ca	ENOG410XP2W-ENOG410XQQ3	interspecies	None	745	0
TGME49_115210 (interact with) Ppp3Ca	ENOG41101UF-ENOG4111RK6	interspecies	None	844	0
TGME49_115220 (interact with) Ppp3Ca	COG0010-COG0476	interspecies	None	720	0
TGME49_078850 (interact with) Ppp3Ca	ENOG410XQ5D-ENOG410XQHA	interspecies	None	753	0
TGME49_032080 (interact with) Ppp3Ca	COG5101-COG5085	interspecies	None	732	777
TGME49_104480 (interact with) Pomc	COG5291-COG5291	interspecies	None	852	0

## Sheet: T. gondii Protein
Old Name	New Name	Function Description
TGME49_038010	TGME49_238010	ribosomal protein RPL23A
TGME49_011680	TGME49_211680	protein disulfide isomerase
TGME49_110320	TGME49_310320	calreticulin family protein
TGME49_003970	TGME49_203970	dolichyl-diphosphooligosaccharide--protein glycosyltransferase
TGME49_008820	TGME49_208820	1-deoxy-D-xylulose-5-phosphate synthase
TGME49_026600	TGME49_226600	syntaxin 5, putative
TGME49_044560	TGME49_244560	heat shock protein 90, putative
TGME49_067270	TGME49_267270	divalent metal transporter, putative
TGME49_121520	TGME49_321520	hypothetical protein
TGME49_111720	TGME49_311720	chaperonin protein BiP
TGME49_090010	TGME49_290005	proteasome subunit beta type 1, putative
TGME49_034450	TGME49_234450	ribosomal protein RPS15A
TGME49_066620	TGME49_266620	thioredoxin domain-containing protein
TGME49_080740	TGME49_280740	signal peptidase
TGME49_002300	TGME49_202300	inosine triphosphate pyrophosphatase, putative
TGME49_002530	TGME49_202530	aspartate-tRNA ligase
TGME49_042380	TGME49_242380	fatty acid elongase
TGME49_118160	TGME49_318160	MSP (Major sperm protein) domain-containing protein
TGME49_053030	TGME49_253030	glycosyl hydrolase, family 31 protein
TGME49_047000	TGME49_247000	tetratricopeptide repeat-containing protein
TGME49_024190	TGME49_224190	cation-transporting atpase family protein
TGME49_002570	TGME49_202572	ribophorin i protein
TGME49_050810	TGME49_250810	ribosomal protein RPL35
TGME49_100060	TGME49_300060	signal peptidase subunit protein
TGME49_030380	TGME49_030380	protein translocation complex, SEC61 gamma subunit
TGME49_029400	TGME49_229405	3'5'-cyclic nucleotide phosphodiesterase domain-containing protein
TGME49_058510	TGME49_258508	3'5'-cyclic nucleotide phosphodiesterase domain-containing protein
TGME49_073490	TGME49_273490	glutamine synthetase, type I, putative
TGME49_041870	TGME49_241870	tRNA ligase class I (E and Q), catalytic domain-containing protein
TGME49_054620	TGME49_254620	ribosomal protein RPL39
TGME49_064440	TGME49_264440	signal recognition particle receptor beta subunit protein
TGME49_037130	TGME49_237130	cytochrome b, putative
TGME49_055060	TGME49_255060	cytochrome b(N-terminal)/b6/petB subfamily protein
TGME49_014780	TGME49_214780	hydrolase, NUDIX family protein
TGME49_047360	TGME49_247360	PAP2 superfamily protein
TGME49_081980	TGME49_281980	phosphatidate cytidylyltransferase
TGME49_032730	TGME49_232730	acyl-CoA:diacylglycerol acyltransferase 1-related enzyme
TGME49_042240	TGME49_242240	rhoptry kinase family protein ROP19A
TGME49_047650	TGME49_247648	Sybindin family protein
TGME49_026370	TGME49_226370	dgat2l1-prov protein
TGME49_107800	TGME49_307800	GDA1/CD39 (nucleoside phosphatase) family protein
TGME49_099070	TGME49_299070	pyruvate kinase PyKII
TGME49_007900	TGME49_207900	transcription initiation factor TFIIIB
TGME49_054370	TGME49_254370	guanylyl cyclase
TGME49_061630	TGME49_261630	gamma interferon inducible lysosomal thiol reductase (GILT) protein
TGME49_001130	TGME49_201130	rhoptry kinase family protein ROP33
TGME49_057510	TGME49_257510	CDP-alcohol phosphatidyltransferase superfamily protein
TGME49_059830	TGME49_259830	diacylglycerol kinase catalytic domain-containing protein
TGME49_039250	TGME49_239250	diacylglycerol kinase, putative
TGME49_061760	TGME49_261760	CDP-alcohol phosphatidyltransferase superfamily protein
TGME49_041880	TGME49_241880	3'5'-cyclic nucleotide phosphodiesterase domain-containing protein
TGME49_110520	TGME49_310520	3'5'-cyclic nucleotide phosphodiesterase domain-containing protein
TGME49_066920	TGME49_266920	3'5'-cyclic nucleotide phosphodiesterase domain-containing protein
TGME49_118680	TGME49_318675	3'5'-cyclic nucleotide phosphodiesterase domain-containing protein
TGME49_002540	TGME49_202540	3'5'-cyclic nucleotide phosphodiesterase domain-containing protein
TGME49_057080	TGME49_257080	3'5'-cyclic nucleotide phosphodiesterase domain-containing protein
TGME49_024840	TGME49_224840	3'5'-cyclic nucleotide phosphodiesterase domain-containing protein
TGME49_080410	TGME49_280410	3'5'-cyclic nucleotide phosphodiesterase domain-containing protein
TGME49_072650	TGME49_272650	3'5'-cyclic nucleotide phosphodiesterase domain-containing protein
TGME49_071860	TGME49_271860	tRNA (Uracil-5-)-methyltransferase
TGME49_007710	TGME49_207710	phosphatidylinositol synthase, putative
TGME49_010410	TGME49_210408	HMG (high mobility group) box domain-containing protein
TGME49_113020	TGME49_313020	STAS domain-containing protein
TGME49_007930	TGME49_207930	phosphatidylethanolamine-binding protein
TGME49_108000	TGME49_308000	Gpi16 subunit, GPI transamidase component protein
TGME49_080730	TGME49_280730	cytosolic fe-s cluster assembling factor nbp35, putative
TGME49_023910	TGME49_223910	acyltransferase domain-containing protein
TGME49_115940	TGME49_315940	rhoptry protein, putative
TGME49_115210	TGME49_315210	rhoptry protein, putative
TGME49_115220	TGME49_315220	rhoptry protein ROP14
TGME49_022020	TGME49_222020	phosphoglycerate kinase PGKII
TGME49_095460	TGME49_295460	Got1 family protein
TGME49_057520	TGME49_257520	synaptobrevin protein
TGME49_048100	TGME49_248100	synaptobrevin protein
TGME49_072510	TGME49_272510	aspartyl protease
TGME49_089940	TGME49_289940	uroporphyrinogen decarboxylase
TGME49_016640	TGME49_216640	GHMP kinase, putative
TGME49_100380	TGME49_300380	endoplasmic reticulum oxidoreductin, putative
TGME49_111500	TGME49_311500	ThiF family protein
TGME49_038950	TGME49_238950	fatty acyl-CoA desaturase, putative
TGME49_031430	TGME49_231430	oligosaccharyl transferase stt3 protein, putative
TGME49_094190	TGME49_294190	enoyl-CoA hydratase/isomerase family protein
TGME49_006610	TGME49_206610	pyruvate dehydrogenase complex subunit PDH-E2
TGME49_044520	TGME49_244520	glycosyl transferase, group 4 family protein
TGME49_069120	TGME49_269120	oxidoreductase, putative
TGME49_054200	TGME49_254200	anticodon binding domain-containing protein
TGME49_053900	TGME49_253900	parasite porphobilinogen synthase PBGS
TGME49_110010	TGME49_310010	rhoptry neck protein RON1
TGME49_071420	TGME49_271420	porphobilinogen deaminase
TGME49_037150	TGME49_237150	minor histocompatibility antigen h13, putative
TGME49_040770	TGME49_240770	cytochrome b5 family heme/steroid binding domain-containing protein
TGME49_046540	TGME49_246540	cytochrome c1, heme protein
TGME49_073140	TGME49_273140	radical SAM methylthiotransferase, MiaB/RimO family protein
TGME49_091300	TGME49_291300	RER1 protein, putative
TGME49_033100	TGME49_233100	SPFH domain / Band 7 family protein
TGME49_038100	TGME49_238100	transmembrane protein
TGME49_114330	TGME49_314330	ABC transporter, ATP-binding domain-containing protein
TGME49_063730	TGME49_263730	FAD-dependent glycerol-3-phosphate dehydrogenase
TGME49_009150	TGME49_209150	non-proton pumping type-II NADH dehydrogenase I
TGME49_075410	TGME49_275410	Proteasome/cyclosome repeat-containing protein
TGME49_077530	TGME49_277530	DNA topoisomerase domain-containing protein
TGME49_078740	TGME49_278740	diaminopimelate decarboxylase
TGME49_085750	TGME49_285750	6,7-dihydropteridine reductase
TGME49_035490	TGME49_235490	hypothetical protein
TGME49_016740	TGME49_216740	riboflavin kinase
TGME49_025500	TGME49_225500	hypothetical protein
TGME49_056980	TGME49_256980	glycerol-3-phosphate-acyltransferase
TGME49_100690	TGME49_100690	RNA polymerase Rpb1, domain 5 family protein
TGME49_021700	TGME49_221700	hypothetical protein
TGME49_093600	TGME49_293600	ribosomal protein RPL27
TGME49_093800	TGME49_293800	transmembrane protein 65, putative
TGME49_113690	TGME49_313690	Sel1 repeat-containing protein
TGME49_062470	TGME49_262470	C protein immunoglobulin-A-binding beta antigen, putative
TGME49_023920	TGME49_223920	rhoptry neck protein RON3
TGME49_019270	TGME49_219270	multi-pass transmembrane protein
TGME49_006690	TGME49_206690	glideosome-associated protein with multiple-membrane spans GAPM2B
TGME49_068590	TGME49_268590	rhomboid protease ROM4
TGME49_039750	TGME49_239752	hypothetical protein
TGME49_026110	TGME49_226110	Copper-exporting ATPase
TGME49_057720	TGME49_257720	proton ATPase, putative
TGME49_011320	TGME49_211320	hypothetical protein
TGME49_079300	TGME49_267875	NBP2b protein, putative
TGME49_026270	TGME49_226270	hypothetical protein
TGME49_012100	TGME49_212100	ThiF family protein
TGME49_044370	TGME49_244370	TDC1, putative
TGME49_062080	TGME49_262080	hypothetical protein
TGME49_094290	TGME49_294290	Der1ER1
TGME49_085240	TGME49_285240	3-oxo-5-alpha-steroid 4-dehydrogenase
TGME49_071890	TGME49_271888	3-ketoacyl-CoA reductase, putative
TGME49_103150	TGME49_103150	CCR4-Not complex component, Not1 domain-containing protein
TGME49_008590	TGME49_208590	vacuolar ATP synthase subunit 54kD, putative
TGME49_090160	TGME49_290160	sortilin, putative
TGME49_076110	TGME49_276110	cytochrome b5 family heme/steroid binding domain-containing protein
TGME49_083710	TGME49_283710	longevity-assurance protein (LAG1) domain-containing protein
TGME49_104470	TGME49_304470	oxidoreductase, putative
TGME49_120630	TGME49_320630	phosphotransferase enzyme family protein
TGME49_063270	TGME49_263270	glycerophosphodiester phosphodiesterase family protein
TGME49_028680	TGME49_228680	mitochondrial carrier superfamily protein
TGME49_091310	TGME49_291310	V-ATPase subunit c' proteolipid, putative
TGME49_023250	TGME49_023250	vacuolar type H+-ATPase proteolipid subunit, putative
TGME49_120150	TGME49_320150	elongation factor Tu GTP binding domain-containing protein
TGME49_012310	TGME49_212310	vacuolar ATP synthetase
TGME49_005350	TGME49_205350	integral membrane protein, GNS1/SUR4 family protein, putative
TGME49_053880	TGME49_253880	GNS1/SUR4 family protein
TGME49_003300	TGME49_203300	hypothetical protein
TGME49_011350	TGME49_211350	CBS domain-containing protein
TGME49_026020	TGME49_226020	transporter, major facilitator family protein
TGME49_073510	TGME49_273510	hypothetical protein
TGME49_050870	TGME49_250870	DHHC zinc finger domain-containing protein
TGME49_058700	TGME49_258700	transporter, major facilitator family protein
TGME49_060500	TGME49_260500	COPI associated protein, putative
TGME49_071970	TGME49_271970	glideosome-associated protein with multiple-membrane spans GAPM3
TGME49_052200	TGME49_252200	cell cycle regulator with zn-finger domain-containing protein
TGME49_085800	TGME49_285800	hypothetical protein
TGME49_078850	TGME49_278850	DHHC zinc finger domain-containing protein
TGME49_032080	TGME49_232080	hypothetical protein
TGME49_104480	TGME49_304480	3-oxo-5-alpha-steroid 4-dehydrogenase
TGME49_015940	TGME49_215940	Acetyl-coenzyme A transporter, putative
TGME49_027670	TGME49_227780	hypothetical protein
